# Supplementary material for: Quercetin Induces Macrophage Polarization through PI3K-AKT Pathway in Atherosclerosis: Network Pharmacology, Molecule Docking and in vitro Analysis
Source: Iran J Pharm Res. 2026 Feb 18;25(1):e168202. doi: 10.5812/ijpr-168202 (PMC13187692; doi:10.5812/ijpr-168202)
Supplement: ijpr-25-1-168202-s001.zip [file ijpr-25-1-168202-s001.zip]

Archive with 1 entries (1 files):
- ijpr-25-01-168202-s001.xlsx
