# Supplementary material for: Quercetin Induces Macrophage Polarization through PI3K-AKT Pathway in Atherosclerosis: Network Pharmacology, Molecule Docking and in vitro Analysis
Source: Iran J Pharm Res. 2026 Feb 18;25(1):e168202. doi: 10.5812/ijpr-168202 (PMC13187692; doi:10.5812/ijpr-168202)
Supplement: ijpr-25-1-168202-s001.zip [file ijpr-25-1-168202-s001.zip › ijpr-25-01-168202-s001.xlsx]

## Sheet: Supplementary File 1
NameEN	NameCN	Formula	CAS	inchikey	KEGG id	HMDB id	pubchem id	Superclass	Superclass中文	Class	Class中文	Subclass	Subclass中文	herb_id	herb_Chinese_name	herb_latin_name	CompositeScore	MS1_name	MS1_ppm	mzmed	rtmed	ppm	type	ms2Adduct	level	中药_含药血清_blood	PercentHumanOralAbsorption	DL	stars	RuleOfFive	QPlogBB	UniProtKB_ID	UniProtKB_AC	Gene_Name
Quercetin	槲皮素	C15H10O7	117-39-5	REFJWTPEDVJJIY-UHFFFAOYSA-N	C00389	HMDB0005794	5280343	Shikimates and Phenylpropanoids	莽草酸及苯丙酸类	Flavonoids	黄酮类	Flavonols	黄酮醇类	HERB004853;HERB000018;HERB000036;HERB000066;HERB000137;HERB000139;HERB000161;HERB000186;HERB000189;HERB000208;HERB000221;HERB000237;HERB000286;HERB000312;HERB000323;HERB000330;HERB000338;HERB000403;HERB000409;HERB000418;HERB000432;HERB000448;HERB000469;HERB000472;HERB000553;HERB000580;HERB000594;HERB000614;HERB000638;HERB000770;HERB000777;HERB000780;HERB000783;HERB000819;HERB000847;HERB000868;HER…	砂仁;阿拉伯胶金合欢;矮地茶;艾叶;八角茴香;八角莲;白扁豆;白果;白果叶;白花蛇舌草;败酱草;白蔹;白鲜皮;半边莲;板蓝根;半夏;半枝莲;北沙参;北五味子;荜澄茄;蓖麻子;遍地锦;扁桃;萹蓄;布渣叶;苍耳子;草果;侧柏叶;柴胡;车前子;沉香;秤杆升麻;柽柳;重楼排草;川八角莲;川楝子;川牛膝;穿心莲;垂盆草;椿皮;刺五加;醋柳果;大白顶草;大风子;大花红景天;大花紫薇;大蓟;大金钱草;大菟丝子;大叶蛇葡萄;大枣;大皂荚;丹参;单条草;灯台叶;灯心草;地耳草;地肤子;地锦草;地梢瓜;地榆;丁香;冬葵果;豆蔻;独一味;杜仲;杜仲叶;多舌飞蓬;/;鹅不食草;儿茶;翻白草;分心木;蜂胶;凤尾草;凤尾蕨;凤仙透骨草;凤眼草;佛甲草;覆盆子;甘草;干姜;橄榄;高良姜;葛花;枸骨叶;枸杞子;钩藤;谷精草;关黄柏;贯叶金丝桃;贯叶连翘;广藿香;广枣;鬼箭羽;鬼臼;鬼针草;海藻;荷叶;红车轴草;红旱莲;…	Fructus Amomi;Acacia nilotica;Ardisiae japonicae;Folium Artemisiae Argyi;Fructus Anisi Stellati;/;Semen Lablab Album;Semen Ginkgo;Ginkgo biloba;Herba Hedyotis Diffusae;Herba Patriniae;Radix Ampelopsis;/;Herba Lobeliae Chinensis;Radix Isatidis seu Baphicacanthi;Rhizoma Pinelliae;Herba Scutellariae barbatae;Radix Glehniae;/;/;Semen Ricini;Hypericum wightianum;Mangifera persiciformis;Herba Polygoni …	3.91			301.036	348.8	1	NEG	[M-H]-	level1	Quercetin	52.2269	0.269591	0	0	-2.33462	DHSO_HUMAN	Q00796	SORD
Quercetin	槲皮素	C15H10O7	117-39-5	REFJWTPEDVJJIY-UHFFFAOYSA-N	C00389	HMDB0005794	5280343	Shikimates and Phenylpropanoids	莽草酸及苯丙酸类	Flavonoids	黄酮类	Flavonols	黄酮醇类	HERB004853;HERB000018;HERB000036;HERB000066;HERB000137;HERB000139;HERB000161;HERB000186;HERB000189;HERB000208;HERB000221;HERB000237;HERB000286;HERB000312;HERB000323;HERB000330;HERB000338;HERB000403;HERB000409;HERB000418;HERB000432;HERB000448;HERB000469;HERB000472;HERB000553;HERB000580;HERB000594;HERB000614;HERB000638;HERB000770;HERB000777;HERB000780;HERB000783;HERB000819;HERB000847;HERB000868;HER…	砂仁;阿拉伯胶金合欢;矮地茶;艾叶;八角茴香;八角莲;白扁豆;白果;白果叶;白花蛇舌草;败酱草;白蔹;白鲜皮;半边莲;板蓝根;半夏;半枝莲;北沙参;北五味子;荜澄茄;蓖麻子;遍地锦;扁桃;萹蓄;布渣叶;苍耳子;草果;侧柏叶;柴胡;车前子;沉香;秤杆升麻;柽柳;重楼排草;川八角莲;川楝子;川牛膝;穿心莲;垂盆草;椿皮;刺五加;醋柳果;大白顶草;大风子;大花红景天;大花紫薇;大蓟;大金钱草;大菟丝子;大叶蛇葡萄;大枣;大皂荚;丹参;单条草;灯台叶;灯心草;地耳草;地肤子;地锦草;地梢瓜;地榆;丁香;冬葵果;豆蔻;独一味;杜仲;杜仲叶;多舌飞蓬;/;鹅不食草;儿茶;翻白草;分心木;蜂胶;凤尾草;凤尾蕨;凤仙透骨草;凤眼草;佛甲草;覆盆子;甘草;干姜;橄榄;高良姜;葛花;枸骨叶;枸杞子;钩藤;谷精草;关黄柏;贯叶金丝桃;贯叶连翘;广藿香;广枣;鬼箭羽;鬼臼;鬼针草;海藻;荷叶;红车轴草;红旱莲;…	Fructus Amomi;Acacia nilotica;Ardisiae japonicae;Folium Artemisiae Argyi;Fructus Anisi Stellati;/;Semen Lablab Album;Semen Ginkgo;Ginkgo biloba;Herba Hedyotis Diffusae;Herba Patriniae;Radix Ampelopsis;/;Herba Lobeliae Chinensis;Radix Isatidis seu Baphicacanthi;Rhizoma Pinelliae;Herba Scutellariae barbatae;Radix Glehniae;/;/;Semen Ricini;Hypericum wightianum;Mangifera persiciformis;Herba Polygoni …	3.91			301.036	348.8	1	NEG	[M-H]-	level1	Quercetin	52.2269	0.269591	0	0	-2.33462	EGFR_HUMAN	P00533	EGFR
Quercetin	槲皮素	C15H10O7	117-39-5	REFJWTPEDVJJIY-UHFFFAOYSA-N	C00389	HMDB0005794	5280343	Shikimates and Phenylpropanoids	莽草酸及苯丙酸类	Flavonoids	黄酮类	Flavonols	黄酮醇类	HERB004853;HERB000018;HERB000036;HERB000066;HERB000137;HERB000139;HERB000161;HERB000186;HERB000189;HERB000208;HERB000221;HERB000237;HERB000286;HERB000312;HERB000323;HERB000330;HERB000338;HERB000403;HERB000409;HERB000418;HERB000432;HERB000448;HERB000469;HERB000472;HERB000553;HERB000580;HERB000594;HERB000614;HERB000638;HERB000770;HERB000777;HERB000780;HERB000783;HERB000819;HERB000847;HERB000868;HER…	砂仁;阿拉伯胶金合欢;矮地茶;艾叶;八角茴香;八角莲;白扁豆;白果;白果叶;白花蛇舌草;败酱草;白蔹;白鲜皮;半边莲;板蓝根;半夏;半枝莲;北沙参;北五味子;荜澄茄;蓖麻子;遍地锦;扁桃;萹蓄;布渣叶;苍耳子;草果;侧柏叶;柴胡;车前子;沉香;秤杆升麻;柽柳;重楼排草;川八角莲;川楝子;川牛膝;穿心莲;垂盆草;椿皮;刺五加;醋柳果;大白顶草;大风子;大花红景天;大花紫薇;大蓟;大金钱草;大菟丝子;大叶蛇葡萄;大枣;大皂荚;丹参;单条草;灯台叶;灯心草;地耳草;地肤子;地锦草;地梢瓜;地榆;丁香;冬葵果;豆蔻;独一味;杜仲;杜仲叶;多舌飞蓬;/;鹅不食草;儿茶;翻白草;分心木;蜂胶;凤尾草;凤尾蕨;凤仙透骨草;凤眼草;佛甲草;覆盆子;甘草;干姜;橄榄;高良姜;葛花;枸骨叶;枸杞子;钩藤;谷精草;关黄柏;贯叶金丝桃;贯叶连翘;广藿香;广枣;鬼箭羽;鬼臼;鬼针草;海藻;荷叶;红车轴草;红旱莲;…	Fructus Amomi;Acacia nilotica;Ardisiae japonicae;Folium Artemisiae Argyi;Fructus Anisi Stellati;/;Semen Lablab Album;Semen Ginkgo;Ginkgo biloba;Herba Hedyotis Diffusae;Herba Patriniae;Radix Ampelopsis;/;Herba Lobeliae Chinensis;Radix Isatidis seu Baphicacanthi;Rhizoma Pinelliae;Herba Scutellariae barbatae;Radix Glehniae;/;/;Semen Ricini;Hypericum wightianum;Mangifera persiciformis;Herba Polygoni …	3.91			301.036	348.8	1	NEG	[M-H]-	level1	Quercetin	52.2269	0.269591	0	0	-2.33462	GSHR_HUMAN	P00390	GSR
Quercetin	槲皮素	C15H10O7	117-39-5	REFJWTPEDVJJIY-UHFFFAOYSA-N	C00389	HMDB0005794	5280343	Shikimates and Phenylpropanoids	莽草酸及苯丙酸类	Flavonoids	黄酮类	Flavonols	黄酮醇类	HERB004853;HERB000018;HERB000036;HERB000066;HERB000137;HERB000139;HERB000161;HERB000186;HERB000189;HERB000208;HERB000221;HERB000237;HERB000286;HERB000312;HERB000323;HERB000330;HERB000338;HERB000403;HERB000409;HERB000418;HERB000432;HERB000448;HERB000469;HERB000472;HERB000553;HERB000580;HERB000594;HERB000614;HERB000638;HERB000770;HERB000777;HERB000780;HERB000783;HERB000819;HERB000847;HERB000868;HER…	砂仁;阿拉伯胶金合欢;矮地茶;艾叶;八角茴香;八角莲;白扁豆;白果;白果叶;白花蛇舌草;败酱草;白蔹;白鲜皮;半边莲;板蓝根;半夏;半枝莲;北沙参;北五味子;荜澄茄;蓖麻子;遍地锦;扁桃;萹蓄;布渣叶;苍耳子;草果;侧柏叶;柴胡;车前子;沉香;秤杆升麻;柽柳;重楼排草;川八角莲;川楝子;川牛膝;穿心莲;垂盆草;椿皮;刺五加;醋柳果;大白顶草;大风子;大花红景天;大花紫薇;大蓟;大金钱草;大菟丝子;大叶蛇葡萄;大枣;大皂荚;丹参;单条草;灯台叶;灯心草;地耳草;地肤子;地锦草;地梢瓜;地榆;丁香;冬葵果;豆蔻;独一味;杜仲;杜仲叶;多舌飞蓬;/;鹅不食草;儿茶;翻白草;分心木;蜂胶;凤尾草;凤尾蕨;凤仙透骨草;凤眼草;佛甲草;覆盆子;甘草;干姜;橄榄;高良姜;葛花;枸骨叶;枸杞子;钩藤;谷精草;关黄柏;贯叶金丝桃;贯叶连翘;广藿香;广枣;鬼箭羽;鬼臼;鬼针草;海藻;荷叶;红车轴草;红旱莲;…	Fructus Amomi;Acacia nilotica;Ardisiae japonicae;Folium Artemisiae Argyi;Fructus Anisi Stellati;/;Semen Lablab Album;Semen Ginkgo;Ginkgo biloba;Herba Hedyotis Diffusae;Herba Patriniae;Radix Ampelopsis;/;Herba Lobeliae Chinensis;Radix Isatidis seu Baphicacanthi;Rhizoma Pinelliae;Herba Scutellariae barbatae;Radix Glehniae;/;/;Semen Ricini;Hypericum wightianum;Mangifera persiciformis;Herba Polygoni …	3.91			301.036	348.8	1	NEG	[M-H]-	level1	Quercetin	52.2269	0.269591	0	0	-2.33462	CP2C9_HUMAN	P11712	CYP2C9
Quercetin	槲皮素	C15H10O7	117-39-5	REFJWTPEDVJJIY-UHFFFAOYSA-N	C00389	HMDB0005794	5280343	Shikimates and Phenylpropanoids	莽草酸及苯丙酸类	Flavonoids	黄酮类	Flavonols	黄酮醇类	HERB004853;HERB000018;HERB000036;HERB000066;HERB000137;HERB000139;HERB000161;HERB000186;HERB000189;HERB000208;HERB000221;HERB000237;HERB000286;HERB000312;HERB000323;HERB000330;HERB000338;HERB000403;HERB000409;HERB000418;HERB000432;HERB000448;HERB000469;HERB000472;HERB000553;HERB000580;HERB000594;HERB000614;HERB000638;HERB000770;HERB000777;HERB000780;HERB000783;HERB000819;HERB000847;HERB000868;HER…	砂仁;阿拉伯胶金合欢;矮地茶;艾叶;八角茴香;八角莲;白扁豆;白果;白果叶;白花蛇舌草;败酱草;白蔹;白鲜皮;半边莲;板蓝根;半夏;半枝莲;北沙参;北五味子;荜澄茄;蓖麻子;遍地锦;扁桃;萹蓄;布渣叶;苍耳子;草果;侧柏叶;柴胡;车前子;沉香;秤杆升麻;柽柳;重楼排草;川八角莲;川楝子;川牛膝;穿心莲;垂盆草;椿皮;刺五加;醋柳果;大白顶草;大风子;大花红景天;大花紫薇;大蓟;大金钱草;大菟丝子;大叶蛇葡萄;大枣;大皂荚;丹参;单条草;灯台叶;灯心草;地耳草;地肤子;地锦草;地梢瓜;地榆;丁香;冬葵果;豆蔻;独一味;杜仲;杜仲叶;多舌飞蓬;/;鹅不食草;儿茶;翻白草;分心木;蜂胶;凤尾草;凤尾蕨;凤仙透骨草;凤眼草;佛甲草;覆盆子;甘草;干姜;橄榄;高良姜;葛花;枸骨叶;枸杞子;钩藤;谷精草;关黄柏;贯叶金丝桃;贯叶连翘;广藿香;广枣;鬼箭羽;鬼臼;鬼针草;海藻;荷叶;红车轴草;红旱莲;…	Fructus Amomi;Acacia nilotica;Ardisiae japonicae;Folium Artemisiae Argyi;Fructus Anisi Stellati;/;Semen Lablab Album;Semen Ginkgo;Ginkgo biloba;Herba Hedyotis Diffusae;Herba Patriniae;Radix Ampelopsis;/;Herba Lobeliae Chinensis;Radix Isatidis seu Baphicacanthi;Rhizoma Pinelliae;Herba Scutellariae barbatae;Radix Glehniae;/;/;Semen Ricini;Hypericum wightianum;Mangifera persiciformis;Herba Polygoni …	3.91			301.036	348.8	1	NEG	[M-H]-	level1	Quercetin	52.2269	0.269591	0	0	-2.33462	LOX5_HUMAN	P09917	ALOX5
Quercetin	槲皮素	C15H10O7	117-39-5	REFJWTPEDVJJIY-UHFFFAOYSA-N	C00389	HMDB0005794	5280343	Shikimates and Phenylpropanoids	莽草酸及苯丙酸类	Flavonoids	黄酮类	Flavonols	黄酮醇类	HERB004853;HERB000018;HERB000036;HERB000066;HERB000137;HERB000139;HERB000161;HERB000186;HERB000189;HERB000208;HERB000221;HERB000237;HERB000286;HERB000312;HERB000323;HERB000330;HERB000338;HERB000403;HERB000409;HERB000418;HERB000432;HERB000448;HERB000469;HERB000472;HERB000553;HERB000580;HERB000594;HERB000614;HERB000638;HERB000770;HERB000777;HERB000780;HERB000783;HERB000819;HERB000847;HERB000868;HER…	砂仁;阿拉伯胶金合欢;矮地茶;艾叶;八角茴香;八角莲;白扁豆;白果;白果叶;白花蛇舌草;败酱草;白蔹;白鲜皮;半边莲;板蓝根;半夏;半枝莲;北沙参;北五味子;荜澄茄;蓖麻子;遍地锦;扁桃;萹蓄;布渣叶;苍耳子;草果;侧柏叶;柴胡;车前子;沉香;秤杆升麻;柽柳;重楼排草;川八角莲;川楝子;川牛膝;穿心莲;垂盆草;椿皮;刺五加;醋柳果;大白顶草;大风子;大花红景天;大花紫薇;大蓟;大金钱草;大菟丝子;大叶蛇葡萄;大枣;大皂荚;丹参;单条草;灯台叶;灯心草;地耳草;地肤子;地锦草;地梢瓜;地榆;丁香;冬葵果;豆蔻;独一味;杜仲;杜仲叶;多舌飞蓬;/;鹅不食草;儿茶;翻白草;分心木;蜂胶;凤尾草;凤尾蕨;凤仙透骨草;凤眼草;佛甲草;覆盆子;甘草;干姜;橄榄;高良姜;葛花;枸骨叶;枸杞子;钩藤;谷精草;关黄柏;贯叶金丝桃;贯叶连翘;广藿香;广枣;鬼箭羽;鬼臼;鬼针草;海藻;荷叶;红车轴草;红旱莲;…	Fructus Amomi;Acacia nilotica;Ardisiae japonicae;Folium Artemisiae Argyi;Fructus Anisi Stellati;/;Semen Lablab Album;Semen Ginkgo;Ginkgo biloba;Herba Hedyotis Diffusae;Herba Patriniae;Radix Ampelopsis;/;Herba Lobeliae Chinensis;Radix Isatidis seu Baphicacanthi;Rhizoma Pinelliae;Herba Scutellariae barbatae;Radix Glehniae;/;/;Semen Ricini;Hypericum wightianum;Mangifera persiciformis;Herba Polygoni …	3.91			301.036	348.8	1	NEG	[M-H]-	level1	Quercetin	52.2269	0.269591	0	0	-2.33462	CDK4_HUMAN	P11802	CDK4
Quercetin	槲皮素	C15H10O7	117-39-5	REFJWTPEDVJJIY-UHFFFAOYSA-N	C00389	HMDB0005794	5280343	Shikimates and Phenylpropanoids	莽草酸及苯丙酸类	Flavonoids	黄酮类	Flavonols	黄酮醇类	HERB004853;HERB000018;HERB000036;HERB000066;HERB000137;HERB000139;HERB000161;HERB000186;HERB000189;HERB000208;HERB000221;HERB000237;HERB000286;HERB000312;HERB000323;HERB000330;HERB000338;HERB000403;HERB000409;HERB000418;HERB000432;HERB000448;HERB000469;HERB000472;HERB000553;HERB000580;HERB000594;HERB000614;HERB000638;HERB000770;HERB000777;HERB000780;HERB000783;HERB000819;HERB000847;HERB000868;HER…	砂仁;阿拉伯胶金合欢;矮地茶;艾叶;八角茴香;八角莲;白扁豆;白果;白果叶;白花蛇舌草;败酱草;白蔹;白鲜皮;半边莲;板蓝根;半夏;半枝莲;北沙参;北五味子;荜澄茄;蓖麻子;遍地锦;扁桃;萹蓄;布渣叶;苍耳子;草果;侧柏叶;柴胡;车前子;沉香;秤杆升麻;柽柳;重楼排草;川八角莲;川楝子;川牛膝;穿心莲;垂盆草;椿皮;刺五加;醋柳果;大白顶草;大风子;大花红景天;大花紫薇;大蓟;大金钱草;大菟丝子;大叶蛇葡萄;大枣;大皂荚;丹参;单条草;灯台叶;灯心草;地耳草;地肤子;地锦草;地梢瓜;地榆;丁香;冬葵果;豆蔻;独一味;杜仲;杜仲叶;多舌飞蓬;/;鹅不食草;儿茶;翻白草;分心木;蜂胶;凤尾草;凤尾蕨;凤仙透骨草;凤眼草;佛甲草;覆盆子;甘草;干姜;橄榄;高良姜;葛花;枸骨叶;枸杞子;钩藤;谷精草;关黄柏;贯叶金丝桃;贯叶连翘;广藿香;广枣;鬼箭羽;鬼臼;鬼针草;海藻;荷叶;红车轴草;红旱莲;…	Fructus Amomi;Acacia nilotica;Ardisiae japonicae;Folium Artemisiae Argyi;Fructus Anisi Stellati;/;Semen Lablab Album;Semen Ginkgo;Ginkgo biloba;Herba Hedyotis Diffusae;Herba Patriniae;Radix Ampelopsis;/;Herba Lobeliae Chinensis;Radix Isatidis seu Baphicacanthi;Rhizoma Pinelliae;Herba Scutellariae barbatae;Radix Glehniae;/;/;Semen Ricini;Hypericum wightianum;Mangifera persiciformis;Herba Polygoni …	3.91			301.036	348.8	1	NEG	[M-H]-	level1	Quercetin	52.2269	0.269591	0	0	-2.33462	CCNB1_HUMAN	P14635	CCNB1
Quercetin	槲皮素	C15H10O7	117-39-5	REFJWTPEDVJJIY-UHFFFAOYSA-N	C00389	HMDB0005794	5280343	Shikimates and Phenylpropanoids	莽草酸及苯丙酸类	Flavonoids	黄酮类	Flavonols	黄酮醇类	HERB004853;HERB000018;HERB000036;HERB000066;HERB000137;HERB000139;HERB000161;HERB000186;HERB000189;HERB000208;HERB000221;HERB000237;HERB000286;HERB000312;HERB000323;HERB000330;HERB000338;HERB000403;HERB000409;HERB000418;HERB000432;HERB000448;HERB000469;HERB000472;HERB000553;HERB000580;HERB000594;HERB000614;HERB000638;HERB000770;HERB000777;HERB000780;HERB000783;HERB000819;HERB000847;HERB000868;HER…	砂仁;阿拉伯胶金合欢;矮地茶;艾叶;八角茴香;八角莲;白扁豆;白果;白果叶;白花蛇舌草;败酱草;白蔹;白鲜皮;半边莲;板蓝根;半夏;半枝莲;北沙参;北五味子;荜澄茄;蓖麻子;遍地锦;扁桃;萹蓄;布渣叶;苍耳子;草果;侧柏叶;柴胡;车前子;沉香;秤杆升麻;柽柳;重楼排草;川八角莲;川楝子;川牛膝;穿心莲;垂盆草;椿皮;刺五加;醋柳果;大白顶草;大风子;大花红景天;大花紫薇;大蓟;大金钱草;大菟丝子;大叶蛇葡萄;大枣;大皂荚;丹参;单条草;灯台叶;灯心草;地耳草;地肤子;地锦草;地梢瓜;地榆;丁香;冬葵果;豆蔻;独一味;杜仲;杜仲叶;多舌飞蓬;/;鹅不食草;儿茶;翻白草;分心木;蜂胶;凤尾草;凤尾蕨;凤仙透骨草;凤眼草;佛甲草;覆盆子;甘草;干姜;橄榄;高良姜;葛花;枸骨叶;枸杞子;钩藤;谷精草;关黄柏;贯叶金丝桃;贯叶连翘;广藿香;广枣;鬼箭羽;鬼臼;鬼针草;海藻;荷叶;红车轴草;红旱莲;…	Fructus Amomi;Acacia nilotica;Ardisiae japonicae;Folium Artemisiae Argyi;Fructus Anisi Stellati;/;Semen Lablab Album;Semen Ginkgo;Ginkgo biloba;Herba Hedyotis Diffusae;Herba Patriniae;Radix Ampelopsis;/;Herba Lobeliae Chinensis;Radix Isatidis seu Baphicacanthi;Rhizoma Pinelliae;Herba Scutellariae barbatae;Radix Glehniae;/;/;Semen Ricini;Hypericum wightianum;Mangifera persiciformis;Herba Polygoni …	3.91			301.036	348.8	1	NEG	[M-H]-	level1	Quercetin	52.2269	0.269591	0	0	-2.33462	ALDR_HUMAN	P15121	AKR1B1
Quercetin	槲皮素	C15H10O7	117-39-5	REFJWTPEDVJJIY-UHFFFAOYSA-N	C00389	HMDB0005794	5280343	Shikimates and Phenylpropanoids	莽草酸及苯丙酸类	Flavonoids	黄酮类	Flavonols	黄酮醇类	HERB004853;HERB000018;HERB000036;HERB000066;HERB000137;HERB000139;HERB000161;HERB000186;HERB000189;HERB000208;HERB000221;HERB000237;HERB000286;HERB000312;HERB000323;HERB000330;HERB000338;HERB000403;HERB000409;HERB000418;HERB000432;HERB000448;HERB000469;HERB000472;HERB000553;HERB000580;HERB000594;HERB000614;HERB000638;HERB000770;HERB000777;HERB000780;HERB000783;HERB000819;HERB000847;HERB000868;HER…	砂仁;阿拉伯胶金合欢;矮地茶;艾叶;八角茴香;八角莲;白扁豆;白果;白果叶;白花蛇舌草;败酱草;白蔹;白鲜皮;半边莲;板蓝根;半夏;半枝莲;北沙参;北五味子;荜澄茄;蓖麻子;遍地锦;扁桃;萹蓄;布渣叶;苍耳子;草果;侧柏叶;柴胡;车前子;沉香;秤杆升麻;柽柳;重楼排草;川八角莲;川楝子;川牛膝;穿心莲;垂盆草;椿皮;刺五加;醋柳果;大白顶草;大风子;大花红景天;大花紫薇;大蓟;大金钱草;大菟丝子;大叶蛇葡萄;大枣;大皂荚;丹参;单条草;灯台叶;灯心草;地耳草;地肤子;地锦草;地梢瓜;地榆;丁香;冬葵果;豆蔻;独一味;杜仲;杜仲叶;多舌飞蓬;/;鹅不食草;儿茶;翻白草;分心木;蜂胶;凤尾草;凤尾蕨;凤仙透骨草;凤眼草;佛甲草;覆盆子;甘草;干姜;橄榄;高良姜;葛花;枸骨叶;枸杞子;钩藤;谷精草;关黄柏;贯叶金丝桃;贯叶连翘;广藿香;广枣;鬼箭羽;鬼臼;鬼针草;海藻;荷叶;红车轴草;红旱莲;…	Fructus Amomi;Acacia nilotica;Ardisiae japonicae;Folium Artemisiae Argyi;Fructus Anisi Stellati;/;Semen Lablab Album;Semen Ginkgo;Ginkgo biloba;Herba Hedyotis Diffusae;Herba Patriniae;Radix Ampelopsis;/;Herba Lobeliae Chinensis;Radix Isatidis seu Baphicacanthi;Rhizoma Pinelliae;Herba Scutellariae barbatae;Radix Glehniae;/;/;Semen Ricini;Hypericum wightianum;Mangifera persiciformis;Herba Polygoni …	3.91			301.036	348.8	1	NEG	[M-H]-	level1	Quercetin	52.2269	0.269591	0	0	-2.33462	LCK_HUMAN	P06239	LCK
Quercetin	槲皮素	C15H10O7	117-39-5	REFJWTPEDVJJIY-UHFFFAOYSA-N	C00389	HMDB0005794	5280343	Shikimates and Phenylpropanoids	莽草酸及苯丙酸类	Flavonoids	黄酮类	Flavonols	黄酮醇类	HERB004853;HERB000018;HERB000036;HERB000066;HERB000137;HERB000139;HERB000161;HERB000186;HERB000189;HERB000208;HERB000221;HERB000237;HERB000286;HERB000312;HERB000323;HERB000330;HERB000338;HERB000403;HERB000409;HERB000418;HERB000432;HERB000448;HERB000469;HERB000472;HERB000553;HERB000580;HERB000594;HERB000614;HERB000638;HERB000770;HERB000777;HERB000780;HERB000783;HERB000819;HERB000847;HERB000868;HER…	砂仁;阿拉伯胶金合欢;矮地茶;艾叶;八角茴香;八角莲;白扁豆;白果;白果叶;白花蛇舌草;败酱草;白蔹;白鲜皮;半边莲;板蓝根;半夏;半枝莲;北沙参;北五味子;荜澄茄;蓖麻子;遍地锦;扁桃;萹蓄;布渣叶;苍耳子;草果;侧柏叶;柴胡;车前子;沉香;秤杆升麻;柽柳;重楼排草;川八角莲;川楝子;川牛膝;穿心莲;垂盆草;椿皮;刺五加;醋柳果;大白顶草;大风子;大花红景天;大花紫薇;大蓟;大金钱草;大菟丝子;大叶蛇葡萄;大枣;大皂荚;丹参;单条草;灯台叶;灯心草;地耳草;地肤子;地锦草;地梢瓜;地榆;丁香;冬葵果;豆蔻;独一味;杜仲;杜仲叶;多舌飞蓬;/;鹅不食草;儿茶;翻白草;分心木;蜂胶;凤尾草;凤尾蕨;凤仙透骨草;凤眼草;佛甲草;覆盆子;甘草;干姜;橄榄;高良姜;葛花;枸骨叶;枸杞子;钩藤;谷精草;关黄柏;贯叶金丝桃;贯叶连翘;广藿香;广枣;鬼箭羽;鬼臼;鬼针草;海藻;荷叶;红车轴草;红旱莲;…	Fructus Amomi;Acacia nilotica;Ardisiae japonicae;Folium Artemisiae Argyi;Fructus Anisi Stellati;/;Semen Lablab Album;Semen Ginkgo;Ginkgo biloba;Herba Hedyotis Diffusae;Herba Patriniae;Radix Ampelopsis;/;Herba Lobeliae Chinensis;Radix Isatidis seu Baphicacanthi;Rhizoma Pinelliae;Herba Scutellariae barbatae;Radix Glehniae;/;/;Semen Ricini;Hypericum wightianum;Mangifera persiciformis;Herba Polygoni …	3.91			301.036	348.8	1	NEG	[M-H]-	level1	Quercetin	52.2269	0.269591	0	0	-2.33462	PTN1_HUMAN	P18031	PTPN1
Quercetin	槲皮素	C15H10O7	117-39-5	REFJWTPEDVJJIY-UHFFFAOYSA-N	C00389	HMDB0005794	5280343	Shikimates and Phenylpropanoids	莽草酸及苯丙酸类	Flavonoids	黄酮类	Flavonols	黄酮醇类	HERB004853;HERB000018;HERB000036;HERB000066;HERB000137;HERB000139;HERB000161;HERB000186;HERB000189;HERB000208;HERB000221;HERB000237;HERB000286;HERB000312;HERB000323;HERB000330;HERB000338;HERB000403;HERB000409;HERB000418;HERB000432;HERB000448;HERB000469;HERB000472;HERB000553;HERB000580;HERB000594;HERB000614;HERB000638;HERB000770;HERB000777;HERB000780;HERB000783;HERB000819;HERB000847;HERB000868;HER…	砂仁;阿拉伯胶金合欢;矮地茶;艾叶;八角茴香;八角莲;白扁豆;白果;白果叶;白花蛇舌草;败酱草;白蔹;白鲜皮;半边莲;板蓝根;半夏;半枝莲;北沙参;北五味子;荜澄茄;蓖麻子;遍地锦;扁桃;萹蓄;布渣叶;苍耳子;草果;侧柏叶;柴胡;车前子;沉香;秤杆升麻;柽柳;重楼排草;川八角莲;川楝子;川牛膝;穿心莲;垂盆草;椿皮;刺五加;醋柳果;大白顶草;大风子;大花红景天;大花紫薇;大蓟;大金钱草;大菟丝子;大叶蛇葡萄;大枣;大皂荚;丹参;单条草;灯台叶;灯心草;地耳草;地肤子;地锦草;地梢瓜;地榆;丁香;冬葵果;豆蔻;独一味;杜仲;杜仲叶;多舌飞蓬;/;鹅不食草;儿茶;翻白草;分心木;蜂胶;凤尾草;凤尾蕨;凤仙透骨草;凤眼草;佛甲草;覆盆子;甘草;干姜;橄榄;高良姜;葛花;枸骨叶;枸杞子;钩藤;谷精草;关黄柏;贯叶金丝桃;贯叶连翘;广藿香;广枣;鬼箭羽;鬼臼;鬼针草;海藻;荷叶;红车轴草;红旱莲;…	Fructus Amomi;Acacia nilotica;Ardisiae japonicae;Folium Artemisiae Argyi;Fructus Anisi Stellati;/;Semen Lablab Album;Semen Ginkgo;Ginkgo biloba;Herba Hedyotis Diffusae;Herba Patriniae;Radix Ampelopsis;/;Herba Lobeliae Chinensis;Radix Isatidis seu Baphicacanthi;Rhizoma Pinelliae;Herba Scutellariae barbatae;Radix Glehniae;/;/;Semen Ricini;Hypericum wightianum;Mangifera persiciformis;Herba Polygoni …	3.91			301.036	348.8	1	NEG	[M-H]-	level1	Quercetin	52.2269	0.269591	0	0	-2.33462	AA3R_HUMAN	P0DMS8	ADORA3
Quercetin	槲皮素	C15H10O7	117-39-5	REFJWTPEDVJJIY-UHFFFAOYSA-N	C00389	HMDB0005794	5280343	Shikimates and Phenylpropanoids	莽草酸及苯丙酸类	Flavonoids	黄酮类	Flavonols	黄酮醇类	HERB004853;HERB000018;HERB000036;HERB000066;HERB000137;HERB000139;HERB000161;HERB000186;HERB000189;HERB000208;HERB000221;HERB000237;HERB000286;HERB000312;HERB000323;HERB000330;HERB000338;HERB000403;HERB000409;HERB000418;HERB000432;HERB000448;HERB000469;HERB000472;HERB000553;HERB000580;HERB000594;HERB000614;HERB000638;HERB000770;HERB000777;HERB000780;HERB000783;HERB000819;HERB000847;HERB000868;HER…	砂仁;阿拉伯胶金合欢;矮地茶;艾叶;八角茴香;八角莲;白扁豆;白果;白果叶;白花蛇舌草;败酱草;白蔹;白鲜皮;半边莲;板蓝根;半夏;半枝莲;北沙参;北五味子;荜澄茄;蓖麻子;遍地锦;扁桃;萹蓄;布渣叶;苍耳子;草果;侧柏叶;柴胡;车前子;沉香;秤杆升麻;柽柳;重楼排草;川八角莲;川楝子;川牛膝;穿心莲;垂盆草;椿皮;刺五加;醋柳果;大白顶草;大风子;大花红景天;大花紫薇;大蓟;大金钱草;大菟丝子;大叶蛇葡萄;大枣;大皂荚;丹参;单条草;灯台叶;灯心草;地耳草;地肤子;地锦草;地梢瓜;地榆;丁香;冬葵果;豆蔻;独一味;杜仲;杜仲叶;多舌飞蓬;/;鹅不食草;儿茶;翻白草;分心木;蜂胶;凤尾草;凤尾蕨;凤仙透骨草;凤眼草;佛甲草;覆盆子;甘草;干姜;橄榄;高良姜;葛花;枸骨叶;枸杞子;钩藤;谷精草;关黄柏;贯叶金丝桃;贯叶连翘;广藿香;广枣;鬼箭羽;鬼臼;鬼针草;海藻;荷叶;红车轴草;红旱莲;…	Fructus Amomi;Acacia nilotica;Ardisiae japonicae;Folium Artemisiae Argyi;Fructus Anisi Stellati;/;Semen Lablab Album;Semen Ginkgo;Ginkgo biloba;Herba Hedyotis Diffusae;Herba Patriniae;Radix Ampelopsis;/;Herba Lobeliae Chinensis;Radix Isatidis seu Baphicacanthi;Rhizoma Pinelliae;Herba Scutellariae barbatae;Radix Glehniae;/;/;Semen Ricini;Hypericum wightianum;Mangifera persiciformis;Herba Polygoni …	3.91			301.036	348.8	1	NEG	[M-H]-	level1	Quercetin	52.2269	0.269591	0	0	-2.33462	CTRB1_HUMAN	P17538	CTRB1
Quercetin	槲皮素	C15H10O7	117-39-5	REFJWTPEDVJJIY-UHFFFAOYSA-N	C00389	HMDB0005794	5280343	Shikimates and Phenylpropanoids	莽草酸及苯丙酸类	Flavonoids	黄酮类	Flavonols	黄酮醇类	HERB004853;HERB000018;HERB000036;HERB000066;HERB000137;HERB000139;HERB000161;HERB000186;HERB000189;HERB000208;HERB000221;HERB000237;HERB000286;HERB000312;HERB000323;HERB000330;HERB000338;HERB000403;HERB000409;HERB000418;HERB000432;HERB000448;HERB000469;HERB000472;HERB000553;HERB000580;HERB000594;HERB000614;HERB000638;HERB000770;HERB000777;HERB000780;HERB000783;HERB000819;HERB000847;HERB000868;HER…	砂仁;阿拉伯胶金合欢;矮地茶;艾叶;八角茴香;八角莲;白扁豆;白果;白果叶;白花蛇舌草;败酱草;白蔹;白鲜皮;半边莲;板蓝根;半夏;半枝莲;北沙参;北五味子;荜澄茄;蓖麻子;遍地锦;扁桃;萹蓄;布渣叶;苍耳子;草果;侧柏叶;柴胡;车前子;沉香;秤杆升麻;柽柳;重楼排草;川八角莲;川楝子;川牛膝;穿心莲;垂盆草;椿皮;刺五加;醋柳果;大白顶草;大风子;大花红景天;大花紫薇;大蓟;大金钱草;大菟丝子;大叶蛇葡萄;大枣;大皂荚;丹参;单条草;灯台叶;灯心草;地耳草;地肤子;地锦草;地梢瓜;地榆;丁香;冬葵果;豆蔻;独一味;杜仲;杜仲叶;多舌飞蓬;/;鹅不食草;儿茶;翻白草;分心木;蜂胶;凤尾草;凤尾蕨;凤仙透骨草;凤眼草;佛甲草;覆盆子;甘草;干姜;橄榄;高良姜;葛花;枸骨叶;枸杞子;钩藤;谷精草;关黄柏;贯叶金丝桃;贯叶连翘;广藿香;广枣;鬼箭羽;鬼臼;鬼针草;海藻;荷叶;红车轴草;红旱莲;…	Fructus Amomi;Acacia nilotica;Ardisiae japonicae;Folium Artemisiae Argyi;Fructus Anisi Stellati;/;Semen Lablab Album;Semen Ginkgo;Ginkgo biloba;Herba Hedyotis Diffusae;Herba Patriniae;Radix Ampelopsis;/;Herba Lobeliae Chinensis;Radix Isatidis seu Baphicacanthi;Rhizoma Pinelliae;Herba Scutellariae barbatae;Radix Glehniae;/;/;Semen Ricini;Hypericum wightianum;Mangifera persiciformis;Herba Polygoni …	3.91			301.036	348.8	1	NEG	[M-H]-	level1	Quercetin	52.2269	0.269591	0	0	-2.33462	TYRO_HUMAN	P14679	TYR
Quercetin	槲皮素	C15H10O7	117-39-5	REFJWTPEDVJJIY-UHFFFAOYSA-N	C00389	HMDB0005794	5280343	Shikimates and Phenylpropanoids	莽草酸及苯丙酸类	Flavonoids	黄酮类	Flavonols	黄酮醇类	HERB004853;HERB000018;HERB000036;HERB000066;HERB000137;HERB000139;HERB000161;HERB000186;HERB000189;HERB000208;HERB000221;HERB000237;HERB000286;HERB000312;HERB000323;HERB000330;HERB000338;HERB000403;HERB000409;HERB000418;HERB000432;HERB000448;HERB000469;HERB000472;HERB000553;HERB000580;HERB000594;HERB000614;HERB000638;HERB000770;HERB000777;HERB000780;HERB000783;HERB000819;HERB000847;HERB000868;HER…	砂仁;阿拉伯胶金合欢;矮地茶;艾叶;八角茴香;八角莲;白扁豆;白果;白果叶;白花蛇舌草;败酱草;白蔹;白鲜皮;半边莲;板蓝根;半夏;半枝莲;北沙参;北五味子;荜澄茄;蓖麻子;遍地锦;扁桃;萹蓄;布渣叶;苍耳子;草果;侧柏叶;柴胡;车前子;沉香;秤杆升麻;柽柳;重楼排草;川八角莲;川楝子;川牛膝;穿心莲;垂盆草;椿皮;刺五加;醋柳果;大白顶草;大风子;大花红景天;大花紫薇;大蓟;大金钱草;大菟丝子;大叶蛇葡萄;大枣;大皂荚;丹参;单条草;灯台叶;灯心草;地耳草;地肤子;地锦草;地梢瓜;地榆;丁香;冬葵果;豆蔻;独一味;杜仲;杜仲叶;多舌飞蓬;/;鹅不食草;儿茶;翻白草;分心木;蜂胶;凤尾草;凤尾蕨;凤仙透骨草;凤眼草;佛甲草;覆盆子;甘草;干姜;橄榄;高良姜;葛花;枸骨叶;枸杞子;钩藤;谷精草;关黄柏;贯叶金丝桃;贯叶连翘;广藿香;广枣;鬼箭羽;鬼臼;鬼针草;海藻;荷叶;红车轴草;红旱莲;…	Fructus Amomi;Acacia nilotica;Ardisiae japonicae;Folium Artemisiae Argyi;Fructus Anisi Stellati;/;Semen Lablab Album;Semen Ginkgo;Ginkgo biloba;Herba Hedyotis Diffusae;Herba Patriniae;Radix Ampelopsis;/;Herba Lobeliae Chinensis;Radix Isatidis seu Baphicacanthi;Rhizoma Pinelliae;Herba Scutellariae barbatae;Radix Glehniae;/;/;Semen Ricini;Hypericum wightianum;Mangifera persiciformis;Herba Polygoni …	3.91			301.036	348.8	1	NEG	[M-H]-	level1	Quercetin	52.2269	0.269591	0	0	-2.33462	LGUL_HUMAN	Q04760	GLO1
Quercetin	槲皮素	C15H10O7	117-39-5	REFJWTPEDVJJIY-UHFFFAOYSA-N	C00389	HMDB0005794	5280343	Shikimates and Phenylpropanoids	莽草酸及苯丙酸类	Flavonoids	黄酮类	Flavonols	黄酮醇类	HERB004853;HERB000018;HERB000036;HERB000066;HERB000137;HERB000139;HERB000161;HERB000186;HERB000189;HERB000208;HERB000221;HERB000237;HERB000286;HERB000312;HERB000323;HERB000330;HERB000338;HERB000403;HERB000409;HERB000418;HERB000432;HERB000448;HERB000469;HERB000472;HERB000553;HERB000580;HERB000594;HERB000614;HERB000638;HERB000770;HERB000777;HERB000780;HERB000783;HERB000819;HERB000847;HERB000868;HER…	砂仁;阿拉伯胶金合欢;矮地茶;艾叶;八角茴香;八角莲;白扁豆;白果;白果叶;白花蛇舌草;败酱草;白蔹;白鲜皮;半边莲;板蓝根;半夏;半枝莲;北沙参;北五味子;荜澄茄;蓖麻子;遍地锦;扁桃;萹蓄;布渣叶;苍耳子;草果;侧柏叶;柴胡;车前子;沉香;秤杆升麻;柽柳;重楼排草;川八角莲;川楝子;川牛膝;穿心莲;垂盆草;椿皮;刺五加;醋柳果;大白顶草;大风子;大花红景天;大花紫薇;大蓟;大金钱草;大菟丝子;大叶蛇葡萄;大枣;大皂荚;丹参;单条草;灯台叶;灯心草;地耳草;地肤子;地锦草;地梢瓜;地榆;丁香;冬葵果;豆蔻;独一味;杜仲;杜仲叶;多舌飞蓬;/;鹅不食草;儿茶;翻白草;分心木;蜂胶;凤尾草;凤尾蕨;凤仙透骨草;凤眼草;佛甲草;覆盆子;甘草;干姜;橄榄;高良姜;葛花;枸骨叶;枸杞子;钩藤;谷精草;关黄柏;贯叶金丝桃;贯叶连翘;广藿香;广枣;鬼箭羽;鬼臼;鬼针草;海藻;荷叶;红车轴草;红旱莲;…	Fructus Amomi;Acacia nilotica;Ardisiae japonicae;Folium Artemisiae Argyi;Fructus Anisi Stellati;/;Semen Lablab Album;Semen Ginkgo;Ginkgo biloba;Herba Hedyotis Diffusae;Herba Patriniae;Radix Ampelopsis;/;Herba Lobeliae Chinensis;Radix Isatidis seu Baphicacanthi;Rhizoma Pinelliae;Herba Scutellariae barbatae;Radix Glehniae;/;/;Semen Ricini;Hypericum wightianum;Mangifera persiciformis;Herba Polygoni …	3.91			301.036	348.8	1	NEG	[M-H]-	level1	Quercetin	52.2269	0.269591	0	0	-2.33462	TOP2B_HUMAN	Q02880	TOP2B
Quercetin	槲皮素	C15H10O7	117-39-5	REFJWTPEDVJJIY-UHFFFAOYSA-N	C00389	HMDB0005794	5280343	Shikimates and Phenylpropanoids	莽草酸及苯丙酸类	Flavonoids	黄酮类	Flavonols	黄酮醇类	HERB004853;HERB000018;HERB000036;HERB000066;HERB000137;HERB000139;HERB000161;HERB000186;HERB000189;HERB000208;HERB000221;HERB000237;HERB000286;HERB000312;HERB000323;HERB000330;HERB000338;HERB000403;HERB000409;HERB000418;HERB000432;HERB000448;HERB000469;HERB000472;HERB000553;HERB000580;HERB000594;HERB000614;HERB000638;HERB000770;HERB000777;HERB000780;HERB000783;HERB000819;HERB000847;HERB000868;HER…	砂仁;阿拉伯胶金合欢;矮地茶;艾叶;八角茴香;八角莲;白扁豆;白果;白果叶;白花蛇舌草;败酱草;白蔹;白鲜皮;半边莲;板蓝根;半夏;半枝莲;北沙参;北五味子;荜澄茄;蓖麻子;遍地锦;扁桃;萹蓄;布渣叶;苍耳子;草果;侧柏叶;柴胡;车前子;沉香;秤杆升麻;柽柳;重楼排草;川八角莲;川楝子;川牛膝;穿心莲;垂盆草;椿皮;刺五加;醋柳果;大白顶草;大风子;大花红景天;大花紫薇;大蓟;大金钱草;大菟丝子;大叶蛇葡萄;大枣;大皂荚;丹参;单条草;灯台叶;灯心草;地耳草;地肤子;地锦草;地梢瓜;地榆;丁香;冬葵果;豆蔻;独一味;杜仲;杜仲叶;多舌飞蓬;/;鹅不食草;儿茶;翻白草;分心木;蜂胶;凤尾草;凤尾蕨;凤仙透骨草;凤眼草;佛甲草;覆盆子;甘草;干姜;橄榄;高良姜;葛花;枸骨叶;枸杞子;钩藤;谷精草;关黄柏;贯叶金丝桃;贯叶连翘;广藿香;广枣;鬼箭羽;鬼臼;鬼针草;海藻;荷叶;红车轴草;红旱莲;…	Fructus Amomi;Acacia nilotica;Ardisiae japonicae;Folium Artemisiae Argyi;Fructus Anisi Stellati;/;Semen Lablab Album;Semen Ginkgo;Ginkgo biloba;Herba Hedyotis Diffusae;Herba Patriniae;Radix Ampelopsis;/;Herba Lobeliae Chinensis;Radix Isatidis seu Baphicacanthi;Rhizoma Pinelliae;Herba Scutellariae barbatae;Radix Glehniae;/;/;Semen Ricini;Hypericum wightianum;Mangifera persiciformis;Herba Polygoni …	3.91			301.036	348.8	1	NEG	[M-H]-	level1	Quercetin	52.2269	0.269591	0	0	-2.33462	CTRC_HUMAN	Q99895	CTRC
Quercetin	槲皮素	C15H10O7	117-39-5	REFJWTPEDVJJIY-UHFFFAOYSA-N	C00389	HMDB0005794	5280343	Shikimates and Phenylpropanoids	莽草酸及苯丙酸类	Flavonoids	黄酮类	Flavonols	黄酮醇类	HERB004853;HERB000018;HERB000036;HERB000066;HERB000137;HERB000139;HERB000161;HERB000186;HERB000189;HERB000208;HERB000221;HERB000237;HERB000286;HERB000312;HERB000323;HERB000330;HERB000338;HERB000403;HERB000409;HERB000418;HERB000432;HERB000448;HERB000469;HERB000472;HERB000553;HERB000580;HERB000594;HERB000614;HERB000638;HERB000770;HERB000777;HERB000780;HERB000783;HERB000819;HERB000847;HERB000868;HER…	砂仁;阿拉伯胶金合欢;矮地茶;艾叶;八角茴香;八角莲;白扁豆;白果;白果叶;白花蛇舌草;败酱草;白蔹;白鲜皮;半边莲;板蓝根;半夏;半枝莲;北沙参;北五味子;荜澄茄;蓖麻子;遍地锦;扁桃;萹蓄;布渣叶;苍耳子;草果;侧柏叶;柴胡;车前子;沉香;秤杆升麻;柽柳;重楼排草;川八角莲;川楝子;川牛膝;穿心莲;垂盆草;椿皮;刺五加;醋柳果;大白顶草;大风子;大花红景天;大花紫薇;大蓟;大金钱草;大菟丝子;大叶蛇葡萄;大枣;大皂荚;丹参;单条草;灯台叶;灯心草;地耳草;地肤子;地锦草;地梢瓜;地榆;丁香;冬葵果;豆蔻;独一味;杜仲;杜仲叶;多舌飞蓬;/;鹅不食草;儿茶;翻白草;分心木;蜂胶;凤尾草;凤尾蕨;凤仙透骨草;凤眼草;佛甲草;覆盆子;甘草;干姜;橄榄;高良姜;葛花;枸骨叶;枸杞子;钩藤;谷精草;关黄柏;贯叶金丝桃;贯叶连翘;广藿香;广枣;鬼箭羽;鬼臼;鬼针草;海藻;荷叶;红车轴草;红旱莲;…	Fructus Amomi;Acacia nilotica;Ardisiae japonicae;Folium Artemisiae Argyi;Fructus Anisi Stellati;/;Semen Lablab Album;Semen Ginkgo;Ginkgo biloba;Herba Hedyotis Diffusae;Herba Patriniae;Radix Ampelopsis;/;Herba Lobeliae Chinensis;Radix Isatidis seu Baphicacanthi;Rhizoma Pinelliae;Herba Scutellariae barbatae;Radix Glehniae;/;/;Semen Ricini;Hypericum wightianum;Mangifera persiciformis;Herba Polygoni …	3.91			301.036	348.8	1	NEG	[M-H]-	level1	Quercetin	52.2269	0.269591	0	0	-2.33462	CDK5_HUMAN	Q00535	CDK5
Quercetin	槲皮素	C15H10O7	117-39-5	REFJWTPEDVJJIY-UHFFFAOYSA-N	C00389	HMDB0005794	5280343	Shikimates and Phenylpropanoids	莽草酸及苯丙酸类	Flavonoids	黄酮类	Flavonols	黄酮醇类	HERB004853;HERB000018;HERB000036;HERB000066;HERB000137;HERB000139;HERB000161;HERB000186;HERB000189;HERB000208;HERB000221;HERB000237;HERB000286;HERB000312;HERB000323;HERB000330;HERB000338;HERB000403;HERB000409;HERB000418;HERB000432;HERB000448;HERB000469;HERB000472;HERB000553;HERB000580;HERB000594;HERB000614;HERB000638;HERB000770;HERB000777;HERB000780;HERB000783;HERB000819;HERB000847;HERB000868;HER…	砂仁;阿拉伯胶金合欢;矮地茶;艾叶;八角茴香;八角莲;白扁豆;白果;白果叶;白花蛇舌草;败酱草;白蔹;白鲜皮;半边莲;板蓝根;半夏;半枝莲;北沙参;北五味子;荜澄茄;蓖麻子;遍地锦;扁桃;萹蓄;布渣叶;苍耳子;草果;侧柏叶;柴胡;车前子;沉香;秤杆升麻;柽柳;重楼排草;川八角莲;川楝子;川牛膝;穿心莲;垂盆草;椿皮;刺五加;醋柳果;大白顶草;大风子;大花红景天;大花紫薇;大蓟;大金钱草;大菟丝子;大叶蛇葡萄;大枣;大皂荚;丹参;单条草;灯台叶;灯心草;地耳草;地肤子;地锦草;地梢瓜;地榆;丁香;冬葵果;豆蔻;独一味;杜仲;杜仲叶;多舌飞蓬;/;鹅不食草;儿茶;翻白草;分心木;蜂胶;凤尾草;凤尾蕨;凤仙透骨草;凤眼草;佛甲草;覆盆子;甘草;干姜;橄榄;高良姜;葛花;枸骨叶;枸杞子;钩藤;谷精草;关黄柏;贯叶金丝桃;贯叶连翘;广藿香;广枣;鬼箭羽;鬼臼;鬼针草;海藻;荷叶;红车轴草;红旱莲;…	Fructus Amomi;Acacia nilotica;Ardisiae japonicae;Folium Artemisiae Argyi;Fructus Anisi Stellati;/;Semen Lablab Album;Semen Ginkgo;Ginkgo biloba;Herba Hedyotis Diffusae;Herba Patriniae;Radix Ampelopsis;/;Herba Lobeliae Chinensis;Radix Isatidis seu Baphicacanthi;Rhizoma Pinelliae;Herba Scutellariae barbatae;Radix Glehniae;/;/;Semen Ricini;Hypericum wightianum;Mangifera persiciformis;Herba Polygoni …	3.91			301.036	348.8	1	NEG	[M-H]-	level1	Quercetin	52.2269	0.269591	0	0	-2.33462	CCNB2_HUMAN	O95067	CCNB2
Quercetin	槲皮素	C15H10O7	117-39-5	REFJWTPEDVJJIY-UHFFFAOYSA-N	C00389	HMDB0005794	5280343	Shikimates and Phenylpropanoids	莽草酸及苯丙酸类	Flavonoids	黄酮类	Flavonols	黄酮醇类	HERB004853;HERB000018;HERB000036;HERB000066;HERB000137;HERB000139;HERB000161;HERB000186;HERB000189;HERB000208;HERB000221;HERB000237;HERB000286;HERB000312;HERB000323;HERB000330;HERB000338;HERB000403;HERB000409;HERB000418;HERB000432;HERB000448;HERB000469;HERB000472;HERB000553;HERB000580;HERB000594;HERB000614;HERB000638;HERB000770;HERB000777;HERB000780;HERB000783;HERB000819;HERB000847;HERB000868;HER…	砂仁;阿拉伯胶金合欢;矮地茶;艾叶;八角茴香;八角莲;白扁豆;白果;白果叶;白花蛇舌草;败酱草;白蔹;白鲜皮;半边莲;板蓝根;半夏;半枝莲;北沙参;北五味子;荜澄茄;蓖麻子;遍地锦;扁桃;萹蓄;布渣叶;苍耳子;草果;侧柏叶;柴胡;车前子;沉香;秤杆升麻;柽柳;重楼排草;川八角莲;川楝子;川牛膝;穿心莲;垂盆草;椿皮;刺五加;醋柳果;大白顶草;大风子;大花红景天;大花紫薇;大蓟;大金钱草;大菟丝子;大叶蛇葡萄;大枣;大皂荚;丹参;单条草;灯台叶;灯心草;地耳草;地肤子;地锦草;地梢瓜;地榆;丁香;冬葵果;豆蔻;独一味;杜仲;杜仲叶;多舌飞蓬;/;鹅不食草;儿茶;翻白草;分心木;蜂胶;凤尾草;凤尾蕨;凤仙透骨草;凤眼草;佛甲草;覆盆子;甘草;干姜;橄榄;高良姜;葛花;枸骨叶;枸杞子;钩藤;谷精草;关黄柏;贯叶金丝桃;贯叶连翘;广藿香;广枣;鬼箭羽;鬼臼;鬼针草;海藻;荷叶;红车轴草;红旱莲;…	Fructus Amomi;Acacia nilotica;Ardisiae japonicae;Folium Artemisiae Argyi;Fructus Anisi Stellati;/;Semen Lablab Album;Semen Ginkgo;Ginkgo biloba;Herba Hedyotis Diffusae;Herba Patriniae;Radix Ampelopsis;/;Herba Lobeliae Chinensis;Radix Isatidis seu Baphicacanthi;Rhizoma Pinelliae;Herba Scutellariae barbatae;Radix Glehniae;/;/;Semen Ricini;Hypericum wightianum;Mangifera persiciformis;Herba Polygoni …	3.91			301.036	348.8	1	NEG	[M-H]-	level1	Quercetin	52.2269	0.269591	0	0	-2.33462	CDK6_HUMAN	Q00534	CDK6
Quercetin	槲皮素	C15H10O7	117-39-5	REFJWTPEDVJJIY-UHFFFAOYSA-N	C00389	HMDB0005794	5280343	Shikimates and Phenylpropanoids	莽草酸及苯丙酸类	Flavonoids	黄酮类	Flavonols	黄酮醇类	HERB004853;HERB000018;HERB000036;HERB000066;HERB000137;HERB000139;HERB000161;HERB000186;HERB000189;HERB000208;HERB000221;HERB000237;HERB000286;HERB000312;HERB000323;HERB000330;HERB000338;HERB000403;HERB000409;HERB000418;HERB000432;HERB000448;HERB000469;HERB000472;HERB000553;HERB000580;HERB000594;HERB000614;HERB000638;HERB000770;HERB000777;HERB000780;HERB000783;HERB000819;HERB000847;HERB000868;HER…	砂仁;阿拉伯胶金合欢;矮地茶;艾叶;八角茴香;八角莲;白扁豆;白果;白果叶;白花蛇舌草;败酱草;白蔹;白鲜皮;半边莲;板蓝根;半夏;半枝莲;北沙参;北五味子;荜澄茄;蓖麻子;遍地锦;扁桃;萹蓄;布渣叶;苍耳子;草果;侧柏叶;柴胡;车前子;沉香;秤杆升麻;柽柳;重楼排草;川八角莲;川楝子;川牛膝;穿心莲;垂盆草;椿皮;刺五加;醋柳果;大白顶草;大风子;大花红景天;大花紫薇;大蓟;大金钱草;大菟丝子;大叶蛇葡萄;大枣;大皂荚;丹参;单条草;灯台叶;灯心草;地耳草;地肤子;地锦草;地梢瓜;地榆;丁香;冬葵果;豆蔻;独一味;杜仲;杜仲叶;多舌飞蓬;/;鹅不食草;儿茶;翻白草;分心木;蜂胶;凤尾草;凤尾蕨;凤仙透骨草;凤眼草;佛甲草;覆盆子;甘草;干姜;橄榄;高良姜;葛花;枸骨叶;枸杞子;钩藤;谷精草;关黄柏;贯叶金丝桃;贯叶连翘;广藿香;广枣;鬼箭羽;鬼臼;鬼针草;海藻;荷叶;红车轴草;红旱莲;…	Fructus Amomi;Acacia nilotica;Ardisiae japonicae;Folium Artemisiae Argyi;Fructus Anisi Stellati;/;Semen Lablab Album;Semen Ginkgo;Ginkgo biloba;Herba Hedyotis Diffusae;Herba Patriniae;Radix Ampelopsis;/;Herba Lobeliae Chinensis;Radix Isatidis seu Baphicacanthi;Rhizoma Pinelliae;Herba Scutellariae barbatae;Radix Glehniae;/;/;Semen Ricini;Hypericum wightianum;Mangifera persiciformis;Herba Polygoni …	3.91			301.036	348.8	1	NEG	[M-H]-	level1	Quercetin	52.2269	0.269591	0	0	-2.33462	PIM1_HUMAN	P11309	PIM1
Quercetin	槲皮素	C15H10O7	117-39-5	REFJWTPEDVJJIY-UHFFFAOYSA-N	C00389	HMDB0005794	5280343	Shikimates and Phenylpropanoids	莽草酸及苯丙酸类	Flavonoids	黄酮类	Flavonols	黄酮醇类	HERB004853;HERB000018;HERB000036;HERB000066;HERB000137;HERB000139;HERB000161;HERB000186;HERB000189;HERB000208;HERB000221;HERB000237;HERB000286;HERB000312;HERB000323;HERB000330;HERB000338;HERB000403;HERB000409;HERB000418;HERB000432;HERB000448;HERB000469;HERB000472;HERB000553;HERB000580;HERB000594;HERB000614;HERB000638;HERB000770;HERB000777;HERB000780;HERB000783;HERB000819;HERB000847;HERB000868;HER…	砂仁;阿拉伯胶金合欢;矮地茶;艾叶;八角茴香;八角莲;白扁豆;白果;白果叶;白花蛇舌草;败酱草;白蔹;白鲜皮;半边莲;板蓝根;半夏;半枝莲;北沙参;北五味子;荜澄茄;蓖麻子;遍地锦;扁桃;萹蓄;布渣叶;苍耳子;草果;侧柏叶;柴胡;车前子;沉香;秤杆升麻;柽柳;重楼排草;川八角莲;川楝子;川牛膝;穿心莲;垂盆草;椿皮;刺五加;醋柳果;大白顶草;大风子;大花红景天;大花紫薇;大蓟;大金钱草;大菟丝子;大叶蛇葡萄;大枣;大皂荚;丹参;单条草;灯台叶;灯心草;地耳草;地肤子;地锦草;地梢瓜;地榆;丁香;冬葵果;豆蔻;独一味;杜仲;杜仲叶;多舌飞蓬;/;鹅不食草;儿茶;翻白草;分心木;蜂胶;凤尾草;凤尾蕨;凤仙透骨草;凤眼草;佛甲草;覆盆子;甘草;干姜;橄榄;高良姜;葛花;枸骨叶;枸杞子;钩藤;谷精草;关黄柏;贯叶金丝桃;贯叶连翘;广藿香;广枣;鬼箭羽;鬼臼;鬼针草;海藻;荷叶;红车轴草;红旱莲;…	Fructus Amomi;Acacia nilotica;Ardisiae japonicae;Folium Artemisiae Argyi;Fructus Anisi Stellati;/;Semen Lablab Album;Semen Ginkgo;Ginkgo biloba;Herba Hedyotis Diffusae;Herba Patriniae;Radix Ampelopsis;/;Herba Lobeliae Chinensis;Radix Isatidis seu Baphicacanthi;Rhizoma Pinelliae;Herba Scutellariae barbatae;Radix Glehniae;/;/;Semen Ricini;Hypericum wightianum;Mangifera persiciformis;Herba Polygoni …	3.91			301.036	348.8	1	NEG	[M-H]-	level1	Quercetin	52.2269	0.269591	0	0	-2.33462	PGH2_HUMAN	P35354	PTGS2
Quercetin	槲皮素	C15H10O7	117-39-5	REFJWTPEDVJJIY-UHFFFAOYSA-N	C00389	HMDB0005794	5280343	Shikimates and Phenylpropanoids	莽草酸及苯丙酸类	Flavonoids	黄酮类	Flavonols	黄酮醇类	HERB004853;HERB000018;HERB000036;HERB000066;HERB000137;HERB000139;HERB000161;HERB000186;HERB000189;HERB000208;HERB000221;HERB000237;HERB000286;HERB000312;HERB000323;HERB000330;HERB000338;HERB000403;HERB000409;HERB000418;HERB000432;HERB000448;HERB000469;HERB000472;HERB000553;HERB000580;HERB000594;HERB000614;HERB000638;HERB000770;HERB000777;HERB000780;HERB000783;HERB000819;HERB000847;HERB000868;HER…	砂仁;阿拉伯胶金合欢;矮地茶;艾叶;八角茴香;八角莲;白扁豆;白果;白果叶;白花蛇舌草;败酱草;白蔹;白鲜皮;半边莲;板蓝根;半夏;半枝莲;北沙参;北五味子;荜澄茄;蓖麻子;遍地锦;扁桃;萹蓄;布渣叶;苍耳子;草果;侧柏叶;柴胡;车前子;沉香;秤杆升麻;柽柳;重楼排草;川八角莲;川楝子;川牛膝;穿心莲;垂盆草;椿皮;刺五加;醋柳果;大白顶草;大风子;大花红景天;大花紫薇;大蓟;大金钱草;大菟丝子;大叶蛇葡萄;大枣;大皂荚;丹参;单条草;灯台叶;灯心草;地耳草;地肤子;地锦草;地梢瓜;地榆;丁香;冬葵果;豆蔻;独一味;杜仲;杜仲叶;多舌飞蓬;/;鹅不食草;儿茶;翻白草;分心木;蜂胶;凤尾草;凤尾蕨;凤仙透骨草;凤眼草;佛甲草;覆盆子;甘草;干姜;橄榄;高良姜;葛花;枸骨叶;枸杞子;钩藤;谷精草;关黄柏;贯叶金丝桃;贯叶连翘;广藿香;广枣;鬼箭羽;鬼臼;鬼针草;海藻;荷叶;红车轴草;红旱莲;…	Fructus Amomi;Acacia nilotica;Ardisiae japonicae;Folium Artemisiae Argyi;Fructus Anisi Stellati;/;Semen Lablab Album;Semen Ginkgo;Ginkgo biloba;Herba Hedyotis Diffusae;Herba Patriniae;Radix Ampelopsis;/;Herba Lobeliae Chinensis;Radix Isatidis seu Baphicacanthi;Rhizoma Pinelliae;Herba Scutellariae barbatae;Radix Glehniae;/;/;Semen Ricini;Hypericum wightianum;Mangifera persiciformis;Herba Polygoni …	3.91			301.036	348.8	1	NEG	[M-H]-	level1	Quercetin	52.2269	0.269591	0	0	-2.33462	CDK2_HUMAN	P24941	CDK2
Quercetin	槲皮素	C15H10O7	117-39-5	REFJWTPEDVJJIY-UHFFFAOYSA-N	C00389	HMDB0005794	5280343	Shikimates and Phenylpropanoids	莽草酸及苯丙酸类	Flavonoids	黄酮类	Flavonols	黄酮醇类	HERB004853;HERB000018;HERB000036;HERB000066;HERB000137;HERB000139;HERB000161;HERB000186;HERB000189;HERB000208;HERB000221;HERB000237;HERB000286;HERB000312;HERB000323;HERB000330;HERB000338;HERB000403;HERB000409;HERB000418;HERB000432;HERB000448;HERB000469;HERB000472;HERB000553;HERB000580;HERB000594;HERB000614;HERB000638;HERB000770;HERB000777;HERB000780;HERB000783;HERB000819;HERB000847;HERB000868;HER…	砂仁;阿拉伯胶金合欢;矮地茶;艾叶;八角茴香;八角莲;白扁豆;白果;白果叶;白花蛇舌草;败酱草;白蔹;白鲜皮;半边莲;板蓝根;半夏;半枝莲;北沙参;北五味子;荜澄茄;蓖麻子;遍地锦;扁桃;萹蓄;布渣叶;苍耳子;草果;侧柏叶;柴胡;车前子;沉香;秤杆升麻;柽柳;重楼排草;川八角莲;川楝子;川牛膝;穿心莲;垂盆草;椿皮;刺五加;醋柳果;大白顶草;大风子;大花红景天;大花紫薇;大蓟;大金钱草;大菟丝子;大叶蛇葡萄;大枣;大皂荚;丹参;单条草;灯台叶;灯心草;地耳草;地肤子;地锦草;地梢瓜;地榆;丁香;冬葵果;豆蔻;独一味;杜仲;杜仲叶;多舌飞蓬;/;鹅不食草;儿茶;翻白草;分心木;蜂胶;凤尾草;凤尾蕨;凤仙透骨草;凤眼草;佛甲草;覆盆子;甘草;干姜;橄榄;高良姜;葛花;枸骨叶;枸杞子;钩藤;谷精草;关黄柏;贯叶金丝桃;贯叶连翘;广藿香;广枣;鬼箭羽;鬼臼;鬼针草;海藻;荷叶;红车轴草;红旱莲;…	Fructus Amomi;Acacia nilotica;Ardisiae japonicae;Folium Artemisiae Argyi;Fructus Anisi Stellati;/;Semen Lablab Album;Semen Ginkgo;Ginkgo biloba;Herba Hedyotis Diffusae;Herba Patriniae;Radix Ampelopsis;/;Herba Lobeliae Chinensis;Radix Isatidis seu Baphicacanthi;Rhizoma Pinelliae;Herba Scutellariae barbatae;Radix Glehniae;/;/;Semen Ricini;Hypericum wightianum;Mangifera persiciformis;Herba Polygoni …	3.91			301.036	348.8	1	NEG	[M-H]-	level1	Quercetin	52.2269	0.269591	0	0	-2.33462	LOX12_HUMAN	P18054	ALOX12
Quercetin	槲皮素	C15H10O7	117-39-5	REFJWTPEDVJJIY-UHFFFAOYSA-N	C00389	HMDB0005794	5280343	Shikimates and Phenylpropanoids	莽草酸及苯丙酸类	Flavonoids	黄酮类	Flavonols	黄酮醇类	HERB004853;HERB000018;HERB000036;HERB000066;HERB000137;HERB000139;HERB000161;HERB000186;HERB000189;HERB000208;HERB000221;HERB000237;HERB000286;HERB000312;HERB000323;HERB000330;HERB000338;HERB000403;HERB000409;HERB000418;HERB000432;HERB000448;HERB000469;HERB000472;HERB000553;HERB000580;HERB000594;HERB000614;HERB000638;HERB000770;HERB000777;HERB000780;HERB000783;HERB000819;HERB000847;HERB000868;HER…	砂仁;阿拉伯胶金合欢;矮地茶;艾叶;八角茴香;八角莲;白扁豆;白果;白果叶;白花蛇舌草;败酱草;白蔹;白鲜皮;半边莲;板蓝根;半夏;半枝莲;北沙参;北五味子;荜澄茄;蓖麻子;遍地锦;扁桃;萹蓄;布渣叶;苍耳子;草果;侧柏叶;柴胡;车前子;沉香;秤杆升麻;柽柳;重楼排草;川八角莲;川楝子;川牛膝;穿心莲;垂盆草;椿皮;刺五加;醋柳果;大白顶草;大风子;大花红景天;大花紫薇;大蓟;大金钱草;大菟丝子;大叶蛇葡萄;大枣;大皂荚;丹参;单条草;灯台叶;灯心草;地耳草;地肤子;地锦草;地梢瓜;地榆;丁香;冬葵果;豆蔻;独一味;杜仲;杜仲叶;多舌飞蓬;/;鹅不食草;儿茶;翻白草;分心木;蜂胶;凤尾草;凤尾蕨;凤仙透骨草;凤眼草;佛甲草;覆盆子;甘草;干姜;橄榄;高良姜;葛花;枸骨叶;枸杞子;钩藤;谷精草;关黄柏;贯叶金丝桃;贯叶连翘;广藿香;广枣;鬼箭羽;鬼臼;鬼针草;海藻;荷叶;红车轴草;红旱莲;…	Fructus Amomi;Acacia nilotica;Ardisiae japonicae;Folium Artemisiae Argyi;Fructus Anisi Stellati;/;Semen Lablab Album;Semen Ginkgo;Ginkgo biloba;Herba Hedyotis Diffusae;Herba Patriniae;Radix Ampelopsis;/;Herba Lobeliae Chinensis;Radix Isatidis seu Baphicacanthi;Rhizoma Pinelliae;Herba Scutellariae barbatae;Radix Glehniae;/;/;Semen Ricini;Hypericum wightianum;Mangifera persiciformis;Herba Polygoni …	3.91			301.036	348.8	1	NEG	[M-H]-	level1	Quercetin	52.2269	0.269591	0	0	-2.33462	LOX15_HUMAN	P16050	ALOX15
Quercetin	槲皮素	C15H10O7	117-39-5	REFJWTPEDVJJIY-UHFFFAOYSA-N	C00389	HMDB0005794	5280343	Shikimates and Phenylpropanoids	莽草酸及苯丙酸类	Flavonoids	黄酮类	Flavonols	黄酮醇类	HERB004853;HERB000018;HERB000036;HERB000066;HERB000137;HERB000139;HERB000161;HERB000186;HERB000189;HERB000208;HERB000221;HERB000237;HERB000286;HERB000312;HERB000323;HERB000330;HERB000338;HERB000403;HERB000409;HERB000418;HERB000432;HERB000448;HERB000469;HERB000472;HERB000553;HERB000580;HERB000594;HERB000614;HERB000638;HERB000770;HERB000777;HERB000780;HERB000783;HERB000819;HERB000847;HERB000868;HER…	砂仁;阿拉伯胶金合欢;矮地茶;艾叶;八角茴香;八角莲;白扁豆;白果;白果叶;白花蛇舌草;败酱草;白蔹;白鲜皮;半边莲;板蓝根;半夏;半枝莲;北沙参;北五味子;荜澄茄;蓖麻子;遍地锦;扁桃;萹蓄;布渣叶;苍耳子;草果;侧柏叶;柴胡;车前子;沉香;秤杆升麻;柽柳;重楼排草;川八角莲;川楝子;川牛膝;穿心莲;垂盆草;椿皮;刺五加;醋柳果;大白顶草;大风子;大花红景天;大花紫薇;大蓟;大金钱草;大菟丝子;大叶蛇葡萄;大枣;大皂荚;丹参;单条草;灯台叶;灯心草;地耳草;地肤子;地锦草;地梢瓜;地榆;丁香;冬葵果;豆蔻;独一味;杜仲;杜仲叶;多舌飞蓬;/;鹅不食草;儿茶;翻白草;分心木;蜂胶;凤尾草;凤尾蕨;凤仙透骨草;凤眼草;佛甲草;覆盆子;甘草;干姜;橄榄;高良姜;葛花;枸骨叶;枸杞子;钩藤;谷精草;关黄柏;贯叶金丝桃;贯叶连翘;广藿香;广枣;鬼箭羽;鬼臼;鬼针草;海藻;荷叶;红车轴草;红旱莲;…	Fructus Amomi;Acacia nilotica;Ardisiae japonicae;Folium Artemisiae Argyi;Fructus Anisi Stellati;/;Semen Lablab Album;Semen Ginkgo;Ginkgo biloba;Herba Hedyotis Diffusae;Herba Patriniae;Radix Ampelopsis;/;Herba Lobeliae Chinensis;Radix Isatidis seu Baphicacanthi;Rhizoma Pinelliae;Herba Scutellariae barbatae;Radix Glehniae;/;/;Semen Ricini;Hypericum wightianum;Mangifera persiciformis;Herba Polygoni …	3.91			301.036	348.8	1	NEG	[M-H]-	level1	Quercetin	52.2269	0.269591	0	0	-2.33462	LX15B_HUMAN	O15296	ALOX15B
Quercetin	槲皮素	C15H10O7	117-39-5	REFJWTPEDVJJIY-UHFFFAOYSA-N	C00389	HMDB0005794	5280343	Shikimates and Phenylpropanoids	莽草酸及苯丙酸类	Flavonoids	黄酮类	Flavonols	黄酮醇类	HERB004853;HERB000018;HERB000036;HERB000066;HERB000137;HERB000139;HERB000161;HERB000186;HERB000189;HERB000208;HERB000221;HERB000237;HERB000286;HERB000312;HERB000323;HERB000330;HERB000338;HERB000403;HERB000409;HERB000418;HERB000432;HERB000448;HERB000469;HERB000472;HERB000553;HERB000580;HERB000594;HERB000614;HERB000638;HERB000770;HERB000777;HERB000780;HERB000783;HERB000819;HERB000847;HERB000868;HER…	砂仁;阿拉伯胶金合欢;矮地茶;艾叶;八角茴香;八角莲;白扁豆;白果;白果叶;白花蛇舌草;败酱草;白蔹;白鲜皮;半边莲;板蓝根;半夏;半枝莲;北沙参;北五味子;荜澄茄;蓖麻子;遍地锦;扁桃;萹蓄;布渣叶;苍耳子;草果;侧柏叶;柴胡;车前子;沉香;秤杆升麻;柽柳;重楼排草;川八角莲;川楝子;川牛膝;穿心莲;垂盆草;椿皮;刺五加;醋柳果;大白顶草;大风子;大花红景天;大花紫薇;大蓟;大金钱草;大菟丝子;大叶蛇葡萄;大枣;大皂荚;丹参;单条草;灯台叶;灯心草;地耳草;地肤子;地锦草;地梢瓜;地榆;丁香;冬葵果;豆蔻;独一味;杜仲;杜仲叶;多舌飞蓬;/;鹅不食草;儿茶;翻白草;分心木;蜂胶;凤尾草;凤尾蕨;凤仙透骨草;凤眼草;佛甲草;覆盆子;甘草;干姜;橄榄;高良姜;葛花;枸骨叶;枸杞子;钩藤;谷精草;关黄柏;贯叶金丝桃;贯叶连翘;广藿香;广枣;鬼箭羽;鬼臼;鬼针草;海藻;荷叶;红车轴草;红旱莲;…	Fructus Amomi;Acacia nilotica;Ardisiae japonicae;Folium Artemisiae Argyi;Fructus Anisi Stellati;/;Semen Lablab Album;Semen Ginkgo;Ginkgo biloba;Herba Hedyotis Diffusae;Herba Patriniae;Radix Ampelopsis;/;Herba Lobeliae Chinensis;Radix Isatidis seu Baphicacanthi;Rhizoma Pinelliae;Herba Scutellariae barbatae;Radix Glehniae;/;/;Semen Ricini;Hypericum wightianum;Mangifera persiciformis;Herba Polygoni …	3.91			301.036	348.8	1	NEG	[M-H]-	level1	Quercetin	52.2269	0.269591	0	0	-2.33462	P85A_HUMAN	P27986	PIK3R1
Quercetin	槲皮素	C15H10O7	117-39-5	REFJWTPEDVJJIY-UHFFFAOYSA-N	C00389	HMDB0005794	5280343	Shikimates and Phenylpropanoids	莽草酸及苯丙酸类	Flavonoids	黄酮类	Flavonols	黄酮醇类	HERB004853;HERB000018;HERB000036;HERB000066;HERB000137;HERB000139;HERB000161;HERB000186;HERB000189;HERB000208;HERB000221;HERB000237;HERB000286;HERB000312;HERB000323;HERB000330;HERB000338;HERB000403;HERB000409;HERB000418;HERB000432;HERB000448;HERB000469;HERB000472;HERB000553;HERB000580;HERB000594;HERB000614;HERB000638;HERB000770;HERB000777;HERB000780;HERB000783;HERB000819;HERB000847;HERB000868;HER…	砂仁;阿拉伯胶金合欢;矮地茶;艾叶;八角茴香;八角莲;白扁豆;白果;白果叶;白花蛇舌草;败酱草;白蔹;白鲜皮;半边莲;板蓝根;半夏;半枝莲;北沙参;北五味子;荜澄茄;蓖麻子;遍地锦;扁桃;萹蓄;布渣叶;苍耳子;草果;侧柏叶;柴胡;车前子;沉香;秤杆升麻;柽柳;重楼排草;川八角莲;川楝子;川牛膝;穿心莲;垂盆草;椿皮;刺五加;醋柳果;大白顶草;大风子;大花红景天;大花紫薇;大蓟;大金钱草;大菟丝子;大叶蛇葡萄;大枣;大皂荚;丹参;单条草;灯台叶;灯心草;地耳草;地肤子;地锦草;地梢瓜;地榆;丁香;冬葵果;豆蔻;独一味;杜仲;杜仲叶;多舌飞蓬;/;鹅不食草;儿茶;翻白草;分心木;蜂胶;凤尾草;凤尾蕨;凤仙透骨草;凤眼草;佛甲草;覆盆子;甘草;干姜;橄榄;高良姜;葛花;枸骨叶;枸杞子;钩藤;谷精草;关黄柏;贯叶金丝桃;贯叶连翘;广藿香;广枣;鬼箭羽;鬼臼;鬼针草;海藻;荷叶;红车轴草;红旱莲;…	Fructus Amomi;Acacia nilotica;Ardisiae japonicae;Folium Artemisiae Argyi;Fructus Anisi Stellati;/;Semen Lablab Album;Semen Ginkgo;Ginkgo biloba;Herba Hedyotis Diffusae;Herba Patriniae;Radix Ampelopsis;/;Herba Lobeliae Chinensis;Radix Isatidis seu Baphicacanthi;Rhizoma Pinelliae;Herba Scutellariae barbatae;Radix Glehniae;/;/;Semen Ricini;Hypericum wightianum;Mangifera persiciformis;Herba Polygoni …	3.91			301.036	348.8	1	NEG	[M-H]-	level1	Quercetin	52.2269	0.269591	0	0	-2.33462	PA21B_HUMAN	P04054	PLA2G1B
Quercetin	槲皮素	C15H10O7	117-39-5	REFJWTPEDVJJIY-UHFFFAOYSA-N	C00389	HMDB0005794	5280343	Shikimates and Phenylpropanoids	莽草酸及苯丙酸类	Flavonoids	黄酮类	Flavonols	黄酮醇类	HERB004853;HERB000018;HERB000036;HERB000066;HERB000137;HERB000139;HERB000161;HERB000186;HERB000189;HERB000208;HERB000221;HERB000237;HERB000286;HERB000312;HERB000323;HERB000330;HERB000338;HERB000403;HERB000409;HERB000418;HERB000432;HERB000448;HERB000469;HERB000472;HERB000553;HERB000580;HERB000594;HERB000614;HERB000638;HERB000770;HERB000777;HERB000780;HERB000783;HERB000819;HERB000847;HERB000868;HER…	砂仁;阿拉伯胶金合欢;矮地茶;艾叶;八角茴香;八角莲;白扁豆;白果;白果叶;白花蛇舌草;败酱草;白蔹;白鲜皮;半边莲;板蓝根;半夏;半枝莲;北沙参;北五味子;荜澄茄;蓖麻子;遍地锦;扁桃;萹蓄;布渣叶;苍耳子;草果;侧柏叶;柴胡;车前子;沉香;秤杆升麻;柽柳;重楼排草;川八角莲;川楝子;川牛膝;穿心莲;垂盆草;椿皮;刺五加;醋柳果;大白顶草;大风子;大花红景天;大花紫薇;大蓟;大金钱草;大菟丝子;大叶蛇葡萄;大枣;大皂荚;丹参;单条草;灯台叶;灯心草;地耳草;地肤子;地锦草;地梢瓜;地榆;丁香;冬葵果;豆蔻;独一味;杜仲;杜仲叶;多舌飞蓬;/;鹅不食草;儿茶;翻白草;分心木;蜂胶;凤尾草;凤尾蕨;凤仙透骨草;凤眼草;佛甲草;覆盆子;甘草;干姜;橄榄;高良姜;葛花;枸骨叶;枸杞子;钩藤;谷精草;关黄柏;贯叶金丝桃;贯叶连翘;广藿香;广枣;鬼箭羽;鬼臼;鬼针草;海藻;荷叶;红车轴草;红旱莲;…	Fructus Amomi;Acacia nilotica;Ardisiae japonicae;Folium Artemisiae Argyi;Fructus Anisi Stellati;/;Semen Lablab Album;Semen Ginkgo;Ginkgo biloba;Herba Hedyotis Diffusae;Herba Patriniae;Radix Ampelopsis;/;Herba Lobeliae Chinensis;Radix Isatidis seu Baphicacanthi;Rhizoma Pinelliae;Herba Scutellariae barbatae;Radix Glehniae;/;/;Semen Ricini;Hypericum wightianum;Mangifera persiciformis;Herba Polygoni …	3.91			301.036	348.8	1	NEG	[M-H]-	level1	Quercetin	52.2269	0.269591	0	0	-2.33462	PDE5A_HUMAN	O76074	PDE5A
Quercetin	槲皮素	C15H10O7	117-39-5	REFJWTPEDVJJIY-UHFFFAOYSA-N	C00389	HMDB0005794	5280343	Shikimates and Phenylpropanoids	莽草酸及苯丙酸类	Flavonoids	黄酮类	Flavonols	黄酮醇类	HERB004853;HERB000018;HERB000036;HERB000066;HERB000137;HERB000139;HERB000161;HERB000186;HERB000189;HERB000208;HERB000221;HERB000237;HERB000286;HERB000312;HERB000323;HERB000330;HERB000338;HERB000403;HERB000409;HERB000418;HERB000432;HERB000448;HERB000469;HERB000472;HERB000553;HERB000580;HERB000594;HERB000614;HERB000638;HERB000770;HERB000777;HERB000780;HERB000783;HERB000819;HERB000847;HERB000868;HER…	砂仁;阿拉伯胶金合欢;矮地茶;艾叶;八角茴香;八角莲;白扁豆;白果;白果叶;白花蛇舌草;败酱草;白蔹;白鲜皮;半边莲;板蓝根;半夏;半枝莲;北沙参;北五味子;荜澄茄;蓖麻子;遍地锦;扁桃;萹蓄;布渣叶;苍耳子;草果;侧柏叶;柴胡;车前子;沉香;秤杆升麻;柽柳;重楼排草;川八角莲;川楝子;川牛膝;穿心莲;垂盆草;椿皮;刺五加;醋柳果;大白顶草;大风子;大花红景天;大花紫薇;大蓟;大金钱草;大菟丝子;大叶蛇葡萄;大枣;大皂荚;丹参;单条草;灯台叶;灯心草;地耳草;地肤子;地锦草;地梢瓜;地榆;丁香;冬葵果;豆蔻;独一味;杜仲;杜仲叶;多舌飞蓬;/;鹅不食草;儿茶;翻白草;分心木;蜂胶;凤尾草;凤尾蕨;凤仙透骨草;凤眼草;佛甲草;覆盆子;甘草;干姜;橄榄;高良姜;葛花;枸骨叶;枸杞子;钩藤;谷精草;关黄柏;贯叶金丝桃;贯叶连翘;广藿香;广枣;鬼箭羽;鬼臼;鬼针草;海藻;荷叶;红车轴草;红旱莲;…	Fructus Amomi;Acacia nilotica;Ardisiae japonicae;Folium Artemisiae Argyi;Fructus Anisi Stellati;/;Semen Lablab Album;Semen Ginkgo;Ginkgo biloba;Herba Hedyotis Diffusae;Herba Patriniae;Radix Ampelopsis;/;Herba Lobeliae Chinensis;Radix Isatidis seu Baphicacanthi;Rhizoma Pinelliae;Herba Scutellariae barbatae;Radix Glehniae;/;/;Semen Ricini;Hypericum wightianum;Mangifera persiciformis;Herba Polygoni …	3.91			301.036	348.8	1	NEG	[M-H]-	level1	Quercetin	52.2269	0.269591	0	0	-2.33462	XDH_HUMAN	P47989	XDH
Quercetin	槲皮素	C15H10O7	117-39-5	REFJWTPEDVJJIY-UHFFFAOYSA-N	C00389	HMDB0005794	5280343	Shikimates and Phenylpropanoids	莽草酸及苯丙酸类	Flavonoids	黄酮类	Flavonols	黄酮醇类	HERB004853;HERB000018;HERB000036;HERB000066;HERB000137;HERB000139;HERB000161;HERB000186;HERB000189;HERB000208;HERB000221;HERB000237;HERB000286;HERB000312;HERB000323;HERB000330;HERB000338;HERB000403;HERB000409;HERB000418;HERB000432;HERB000448;HERB000469;HERB000472;HERB000553;HERB000580;HERB000594;HERB000614;HERB000638;HERB000770;HERB000777;HERB000780;HERB000783;HERB000819;HERB000847;HERB000868;HER…	砂仁;阿拉伯胶金合欢;矮地茶;艾叶;八角茴香;八角莲;白扁豆;白果;白果叶;白花蛇舌草;败酱草;白蔹;白鲜皮;半边莲;板蓝根;半夏;半枝莲;北沙参;北五味子;荜澄茄;蓖麻子;遍地锦;扁桃;萹蓄;布渣叶;苍耳子;草果;侧柏叶;柴胡;车前子;沉香;秤杆升麻;柽柳;重楼排草;川八角莲;川楝子;川牛膝;穿心莲;垂盆草;椿皮;刺五加;醋柳果;大白顶草;大风子;大花红景天;大花紫薇;大蓟;大金钱草;大菟丝子;大叶蛇葡萄;大枣;大皂荚;丹参;单条草;灯台叶;灯心草;地耳草;地肤子;地锦草;地梢瓜;地榆;丁香;冬葵果;豆蔻;独一味;杜仲;杜仲叶;多舌飞蓬;/;鹅不食草;儿茶;翻白草;分心木;蜂胶;凤尾草;凤尾蕨;凤仙透骨草;凤眼草;佛甲草;覆盆子;甘草;干姜;橄榄;高良姜;葛花;枸骨叶;枸杞子;钩藤;谷精草;关黄柏;贯叶金丝桃;贯叶连翘;广藿香;广枣;鬼箭羽;鬼臼;鬼针草;海藻;荷叶;红车轴草;红旱莲;…	Fructus Amomi;Acacia nilotica;Ardisiae japonicae;Folium Artemisiae Argyi;Fructus Anisi Stellati;/;Semen Lablab Album;Semen Ginkgo;Ginkgo biloba;Herba Hedyotis Diffusae;Herba Patriniae;Radix Ampelopsis;/;Herba Lobeliae Chinensis;Radix Isatidis seu Baphicacanthi;Rhizoma Pinelliae;Herba Scutellariae barbatae;Radix Glehniae;/;/;Semen Ricini;Hypericum wightianum;Mangifera persiciformis;Herba Polygoni …	3.91			301.036	348.8	1	NEG	[M-H]-	level1	Quercetin	52.2269	0.269591	0	0	-2.33462	TOP1_HUMAN	P11387	TOP1
Quercetin	槲皮素	C15H10O7	117-39-5	REFJWTPEDVJJIY-UHFFFAOYSA-N	C00389	HMDB0005794	5280343	Shikimates and Phenylpropanoids	莽草酸及苯丙酸类	Flavonoids	黄酮类	Flavonols	黄酮醇类	HERB004853;HERB000018;HERB000036;HERB000066;HERB000137;HERB000139;HERB000161;HERB000186;HERB000189;HERB000208;HERB000221;HERB000237;HERB000286;HERB000312;HERB000323;HERB000330;HERB000338;HERB000403;HERB000409;HERB000418;HERB000432;HERB000448;HERB000469;HERB000472;HERB000553;HERB000580;HERB000594;HERB000614;HERB000638;HERB000770;HERB000777;HERB000780;HERB000783;HERB000819;HERB000847;HERB000868;HER…	砂仁;阿拉伯胶金合欢;矮地茶;艾叶;八角茴香;八角莲;白扁豆;白果;白果叶;白花蛇舌草;败酱草;白蔹;白鲜皮;半边莲;板蓝根;半夏;半枝莲;北沙参;北五味子;荜澄茄;蓖麻子;遍地锦;扁桃;萹蓄;布渣叶;苍耳子;草果;侧柏叶;柴胡;车前子;沉香;秤杆升麻;柽柳;重楼排草;川八角莲;川楝子;川牛膝;穿心莲;垂盆草;椿皮;刺五加;醋柳果;大白顶草;大风子;大花红景天;大花紫薇;大蓟;大金钱草;大菟丝子;大叶蛇葡萄;大枣;大皂荚;丹参;单条草;灯台叶;灯心草;地耳草;地肤子;地锦草;地梢瓜;地榆;丁香;冬葵果;豆蔻;独一味;杜仲;杜仲叶;多舌飞蓬;/;鹅不食草;儿茶;翻白草;分心木;蜂胶;凤尾草;凤尾蕨;凤仙透骨草;凤眼草;佛甲草;覆盆子;甘草;干姜;橄榄;高良姜;葛花;枸骨叶;枸杞子;钩藤;谷精草;关黄柏;贯叶金丝桃;贯叶连翘;广藿香;广枣;鬼箭羽;鬼臼;鬼针草;海藻;荷叶;红车轴草;红旱莲;…	Fructus Amomi;Acacia nilotica;Ardisiae japonicae;Folium Artemisiae Argyi;Fructus Anisi Stellati;/;Semen Lablab Album;Semen Ginkgo;Ginkgo biloba;Herba Hedyotis Diffusae;Herba Patriniae;Radix Ampelopsis;/;Herba Lobeliae Chinensis;Radix Isatidis seu Baphicacanthi;Rhizoma Pinelliae;Herba Scutellariae barbatae;Radix Glehniae;/;/;Semen Ricini;Hypericum wightianum;Mangifera persiciformis;Herba Polygoni …	3.91			301.036	348.8	1	NEG	[M-H]-	level1	Quercetin	52.2269	0.269591	0	0	-2.33462	TOP2A_HUMAN	P11388	TOP2A
Quercetin	槲皮素	C15H10O7	117-39-5	REFJWTPEDVJJIY-UHFFFAOYSA-N	C00389	HMDB0005794	5280343	Shikimates and Phenylpropanoids	莽草酸及苯丙酸类	Flavonoids	黄酮类	Flavonols	黄酮醇类	HERB004853;HERB000018;HERB000036;HERB000066;HERB000137;HERB000139;HERB000161;HERB000186;HERB000189;HERB000208;HERB000221;HERB000237;HERB000286;HERB000312;HERB000323;HERB000330;HERB000338;HERB000403;HERB000409;HERB000418;HERB000432;HERB000448;HERB000469;HERB000472;HERB000553;HERB000580;HERB000594;HERB000614;HERB000638;HERB000770;HERB000777;HERB000780;HERB000783;HERB000819;HERB000847;HERB000868;HER…	砂仁;阿拉伯胶金合欢;矮地茶;艾叶;八角茴香;八角莲;白扁豆;白果;白果叶;白花蛇舌草;败酱草;白蔹;白鲜皮;半边莲;板蓝根;半夏;半枝莲;北沙参;北五味子;荜澄茄;蓖麻子;遍地锦;扁桃;萹蓄;布渣叶;苍耳子;草果;侧柏叶;柴胡;车前子;沉香;秤杆升麻;柽柳;重楼排草;川八角莲;川楝子;川牛膝;穿心莲;垂盆草;椿皮;刺五加;醋柳果;大白顶草;大风子;大花红景天;大花紫薇;大蓟;大金钱草;大菟丝子;大叶蛇葡萄;大枣;大皂荚;丹参;单条草;灯台叶;灯心草;地耳草;地肤子;地锦草;地梢瓜;地榆;丁香;冬葵果;豆蔻;独一味;杜仲;杜仲叶;多舌飞蓬;/;鹅不食草;儿茶;翻白草;分心木;蜂胶;凤尾草;凤尾蕨;凤仙透骨草;凤眼草;佛甲草;覆盆子;甘草;干姜;橄榄;高良姜;葛花;枸骨叶;枸杞子;钩藤;谷精草;关黄柏;贯叶金丝桃;贯叶连翘;广藿香;广枣;鬼箭羽;鬼臼;鬼针草;海藻;荷叶;红车轴草;红旱莲;…	Fructus Amomi;Acacia nilotica;Ardisiae japonicae;Folium Artemisiae Argyi;Fructus Anisi Stellati;/;Semen Lablab Album;Semen Ginkgo;Ginkgo biloba;Herba Hedyotis Diffusae;Herba Patriniae;Radix Ampelopsis;/;Herba Lobeliae Chinensis;Radix Isatidis seu Baphicacanthi;Rhizoma Pinelliae;Herba Scutellariae barbatae;Radix Glehniae;/;/;Semen Ricini;Hypericum wightianum;Mangifera persiciformis;Herba Polygoni …	3.91			301.036	348.8	1	NEG	[M-H]-	level1	Quercetin	52.2269	0.269591	0	0	-2.33462	PGH1_HUMAN	P23219	PTGS1
Quercetin	槲皮素	C15H10O7	117-39-5	REFJWTPEDVJJIY-UHFFFAOYSA-N	C00389	HMDB0005794	5280343	Shikimates and Phenylpropanoids	莽草酸及苯丙酸类	Flavonoids	黄酮类	Flavonols	黄酮醇类	HERB004853;HERB000018;HERB000036;HERB000066;HERB000137;HERB000139;HERB000161;HERB000186;HERB000189;HERB000208;HERB000221;HERB000237;HERB000286;HERB000312;HERB000323;HERB000330;HERB000338;HERB000403;HERB000409;HERB000418;HERB000432;HERB000448;HERB000469;HERB000472;HERB000553;HERB000580;HERB000594;HERB000614;HERB000638;HERB000770;HERB000777;HERB000780;HERB000783;HERB000819;HERB000847;HERB000868;HER…	砂仁;阿拉伯胶金合欢;矮地茶;艾叶;八角茴香;八角莲;白扁豆;白果;白果叶;白花蛇舌草;败酱草;白蔹;白鲜皮;半边莲;板蓝根;半夏;半枝莲;北沙参;北五味子;荜澄茄;蓖麻子;遍地锦;扁桃;萹蓄;布渣叶;苍耳子;草果;侧柏叶;柴胡;车前子;沉香;秤杆升麻;柽柳;重楼排草;川八角莲;川楝子;川牛膝;穿心莲;垂盆草;椿皮;刺五加;醋柳果;大白顶草;大风子;大花红景天;大花紫薇;大蓟;大金钱草;大菟丝子;大叶蛇葡萄;大枣;大皂荚;丹参;单条草;灯台叶;灯心草;地耳草;地肤子;地锦草;地梢瓜;地榆;丁香;冬葵果;豆蔻;独一味;杜仲;杜仲叶;多舌飞蓬;/;鹅不食草;儿茶;翻白草;分心木;蜂胶;凤尾草;凤尾蕨;凤仙透骨草;凤眼草;佛甲草;覆盆子;甘草;干姜;橄榄;高良姜;葛花;枸骨叶;枸杞子;钩藤;谷精草;关黄柏;贯叶金丝桃;贯叶连翘;广藿香;广枣;鬼箭羽;鬼臼;鬼针草;海藻;荷叶;红车轴草;红旱莲;…	Fructus Amomi;Acacia nilotica;Ardisiae japonicae;Folium Artemisiae Argyi;Fructus Anisi Stellati;/;Semen Lablab Album;Semen Ginkgo;Ginkgo biloba;Herba Hedyotis Diffusae;Herba Patriniae;Radix Ampelopsis;/;Herba Lobeliae Chinensis;Radix Isatidis seu Baphicacanthi;Rhizoma Pinelliae;Herba Scutellariae barbatae;Radix Glehniae;/;/;Semen Ricini;Hypericum wightianum;Mangifera persiciformis;Herba Polygoni …	3.91			301.036	348.8	1	NEG	[M-H]-	level1	Quercetin	52.2269	0.269591	0	0	-2.33462	AMY1_HUMAN	P04745	AMY1A
Quercetin	槲皮素	C15H10O7	117-39-5	REFJWTPEDVJJIY-UHFFFAOYSA-N	C00389	HMDB0005794	5280343	Shikimates and Phenylpropanoids	莽草酸及苯丙酸类	Flavonoids	黄酮类	Flavonols	黄酮醇类	HERB004853;HERB000018;HERB000036;HERB000066;HERB000137;HERB000139;HERB000161;HERB000186;HERB000189;HERB000208;HERB000221;HERB000237;HERB000286;HERB000312;HERB000323;HERB000330;HERB000338;HERB000403;HERB000409;HERB000418;HERB000432;HERB000448;HERB000469;HERB000472;HERB000553;HERB000580;HERB000594;HERB000614;HERB000638;HERB000770;HERB000777;HERB000780;HERB000783;HERB000819;HERB000847;HERB000868;HER…	砂仁;阿拉伯胶金合欢;矮地茶;艾叶;八角茴香;八角莲;白扁豆;白果;白果叶;白花蛇舌草;败酱草;白蔹;白鲜皮;半边莲;板蓝根;半夏;半枝莲;北沙参;北五味子;荜澄茄;蓖麻子;遍地锦;扁桃;萹蓄;布渣叶;苍耳子;草果;侧柏叶;柴胡;车前子;沉香;秤杆升麻;柽柳;重楼排草;川八角莲;川楝子;川牛膝;穿心莲;垂盆草;椿皮;刺五加;醋柳果;大白顶草;大风子;大花红景天;大花紫薇;大蓟;大金钱草;大菟丝子;大叶蛇葡萄;大枣;大皂荚;丹参;单条草;灯台叶;灯心草;地耳草;地肤子;地锦草;地梢瓜;地榆;丁香;冬葵果;豆蔻;独一味;杜仲;杜仲叶;多舌飞蓬;/;鹅不食草;儿茶;翻白草;分心木;蜂胶;凤尾草;凤尾蕨;凤仙透骨草;凤眼草;佛甲草;覆盆子;甘草;干姜;橄榄;高良姜;葛花;枸骨叶;枸杞子;钩藤;谷精草;关黄柏;贯叶金丝桃;贯叶连翘;广藿香;广枣;鬼箭羽;鬼臼;鬼针草;海藻;荷叶;红车轴草;红旱莲;…	Fructus Amomi;Acacia nilotica;Ardisiae japonicae;Folium Artemisiae Argyi;Fructus Anisi Stellati;/;Semen Lablab Album;Semen Ginkgo;Ginkgo biloba;Herba Hedyotis Diffusae;Herba Patriniae;Radix Ampelopsis;/;Herba Lobeliae Chinensis;Radix Isatidis seu Baphicacanthi;Rhizoma Pinelliae;Herba Scutellariae barbatae;Radix Glehniae;/;/;Semen Ricini;Hypericum wightianum;Mangifera persiciformis;Herba Polygoni …	3.91			301.036	348.8	1	NEG	[M-H]-	level1	Quercetin	52.2269	0.269591	0	0	-2.33462	MRP2_HUMAN	Q92887	ABCC2
Quercetin	槲皮素	C15H10O7	117-39-5	REFJWTPEDVJJIY-UHFFFAOYSA-N	C00389	HMDB0005794	5280343	Shikimates and Phenylpropanoids	莽草酸及苯丙酸类	Flavonoids	黄酮类	Flavonols	黄酮醇类	HERB004853;HERB000018;HERB000036;HERB000066;HERB000137;HERB000139;HERB000161;HERB000186;HERB000189;HERB000208;HERB000221;HERB000237;HERB000286;HERB000312;HERB000323;HERB000330;HERB000338;HERB000403;HERB000409;HERB000418;HERB000432;HERB000448;HERB000469;HERB000472;HERB000553;HERB000580;HERB000594;HERB000614;HERB000638;HERB000770;HERB000777;HERB000780;HERB000783;HERB000819;HERB000847;HERB000868;HER…	砂仁;阿拉伯胶金合欢;矮地茶;艾叶;八角茴香;八角莲;白扁豆;白果;白果叶;白花蛇舌草;败酱草;白蔹;白鲜皮;半边莲;板蓝根;半夏;半枝莲;北沙参;北五味子;荜澄茄;蓖麻子;遍地锦;扁桃;萹蓄;布渣叶;苍耳子;草果;侧柏叶;柴胡;车前子;沉香;秤杆升麻;柽柳;重楼排草;川八角莲;川楝子;川牛膝;穿心莲;垂盆草;椿皮;刺五加;醋柳果;大白顶草;大风子;大花红景天;大花紫薇;大蓟;大金钱草;大菟丝子;大叶蛇葡萄;大枣;大皂荚;丹参;单条草;灯台叶;灯心草;地耳草;地肤子;地锦草;地梢瓜;地榆;丁香;冬葵果;豆蔻;独一味;杜仲;杜仲叶;多舌飞蓬;/;鹅不食草;儿茶;翻白草;分心木;蜂胶;凤尾草;凤尾蕨;凤仙透骨草;凤眼草;佛甲草;覆盆子;甘草;干姜;橄榄;高良姜;葛花;枸骨叶;枸杞子;钩藤;谷精草;关黄柏;贯叶金丝桃;贯叶连翘;广藿香;广枣;鬼箭羽;鬼臼;鬼针草;海藻;荷叶;红车轴草;红旱莲;…	Fructus Amomi;Acacia nilotica;Ardisiae japonicae;Folium Artemisiae Argyi;Fructus Anisi Stellati;/;Semen Lablab Album;Semen Ginkgo;Ginkgo biloba;Herba Hedyotis Diffusae;Herba Patriniae;Radix Ampelopsis;/;Herba Lobeliae Chinensis;Radix Isatidis seu Baphicacanthi;Rhizoma Pinelliae;Herba Scutellariae barbatae;Radix Glehniae;/;/;Semen Ricini;Hypericum wightianum;Mangifera persiciformis;Herba Polygoni …	3.91			301.036	348.8	1	NEG	[M-H]-	level1	Quercetin	52.2269	0.269591	0	0	-2.33462	CBR1_HUMAN	P16152	CBR1
Quercetin	槲皮素	C15H10O7	117-39-5	REFJWTPEDVJJIY-UHFFFAOYSA-N	C00389	HMDB0005794	5280343	Shikimates and Phenylpropanoids	莽草酸及苯丙酸类	Flavonoids	黄酮类	Flavonols	黄酮醇类	HERB004853;HERB000018;HERB000036;HERB000066;HERB000137;HERB000139;HERB000161;HERB000186;HERB000189;HERB000208;HERB000221;HERB000237;HERB000286;HERB000312;HERB000323;HERB000330;HERB000338;HERB000403;HERB000409;HERB000418;HERB000432;HERB000448;HERB000469;HERB000472;HERB000553;HERB000580;HERB000594;HERB000614;HERB000638;HERB000770;HERB000777;HERB000780;HERB000783;HERB000819;HERB000847;HERB000868;HER…	砂仁;阿拉伯胶金合欢;矮地茶;艾叶;八角茴香;八角莲;白扁豆;白果;白果叶;白花蛇舌草;败酱草;白蔹;白鲜皮;半边莲;板蓝根;半夏;半枝莲;北沙参;北五味子;荜澄茄;蓖麻子;遍地锦;扁桃;萹蓄;布渣叶;苍耳子;草果;侧柏叶;柴胡;车前子;沉香;秤杆升麻;柽柳;重楼排草;川八角莲;川楝子;川牛膝;穿心莲;垂盆草;椿皮;刺五加;醋柳果;大白顶草;大风子;大花红景天;大花紫薇;大蓟;大金钱草;大菟丝子;大叶蛇葡萄;大枣;大皂荚;丹参;单条草;灯台叶;灯心草;地耳草;地肤子;地锦草;地梢瓜;地榆;丁香;冬葵果;豆蔻;独一味;杜仲;杜仲叶;多舌飞蓬;/;鹅不食草;儿茶;翻白草;分心木;蜂胶;凤尾草;凤尾蕨;凤仙透骨草;凤眼草;佛甲草;覆盆子;甘草;干姜;橄榄;高良姜;葛花;枸骨叶;枸杞子;钩藤;谷精草;关黄柏;贯叶金丝桃;贯叶连翘;广藿香;广枣;鬼箭羽;鬼臼;鬼针草;海藻;荷叶;红车轴草;红旱莲;…	Fructus Amomi;Acacia nilotica;Ardisiae japonicae;Folium Artemisiae Argyi;Fructus Anisi Stellati;/;Semen Lablab Album;Semen Ginkgo;Ginkgo biloba;Herba Hedyotis Diffusae;Herba Patriniae;Radix Ampelopsis;/;Herba Lobeliae Chinensis;Radix Isatidis seu Baphicacanthi;Rhizoma Pinelliae;Herba Scutellariae barbatae;Radix Glehniae;/;/;Semen Ricini;Hypericum wightianum;Mangifera persiciformis;Herba Polygoni …	3.91			301.036	348.8	1	NEG	[M-H]-	level1	Quercetin	52.2269	0.269591	0	0	-2.33462	CBR3_HUMAN	O75828	CBR3
Quercetin	槲皮素	C15H10O7	117-39-5	REFJWTPEDVJJIY-UHFFFAOYSA-N	C00389	HMDB0005794	5280343	Shikimates and Phenylpropanoids	莽草酸及苯丙酸类	Flavonoids	黄酮类	Flavonols	黄酮醇类	HERB004853;HERB000018;HERB000036;HERB000066;HERB000137;HERB000139;HERB000161;HERB000186;HERB000189;HERB000208;HERB000221;HERB000237;HERB000286;HERB000312;HERB000323;HERB000330;HERB000338;HERB000403;HERB000409;HERB000418;HERB000432;HERB000448;HERB000469;HERB000472;HERB000553;HERB000580;HERB000594;HERB000614;HERB000638;HERB000770;HERB000777;HERB000780;HERB000783;HERB000819;HERB000847;HERB000868;HER…	砂仁;阿拉伯胶金合欢;矮地茶;艾叶;八角茴香;八角莲;白扁豆;白果;白果叶;白花蛇舌草;败酱草;白蔹;白鲜皮;半边莲;板蓝根;半夏;半枝莲;北沙参;北五味子;荜澄茄;蓖麻子;遍地锦;扁桃;萹蓄;布渣叶;苍耳子;草果;侧柏叶;柴胡;车前子;沉香;秤杆升麻;柽柳;重楼排草;川八角莲;川楝子;川牛膝;穿心莲;垂盆草;椿皮;刺五加;醋柳果;大白顶草;大风子;大花红景天;大花紫薇;大蓟;大金钱草;大菟丝子;大叶蛇葡萄;大枣;大皂荚;丹参;单条草;灯台叶;灯心草;地耳草;地肤子;地锦草;地梢瓜;地榆;丁香;冬葵果;豆蔻;独一味;杜仲;杜仲叶;多舌飞蓬;/;鹅不食草;儿茶;翻白草;分心木;蜂胶;凤尾草;凤尾蕨;凤仙透骨草;凤眼草;佛甲草;覆盆子;甘草;干姜;橄榄;高良姜;葛花;枸骨叶;枸杞子;钩藤;谷精草;关黄柏;贯叶金丝桃;贯叶连翘;广藿香;广枣;鬼箭羽;鬼臼;鬼针草;海藻;荷叶;红车轴草;红旱莲;…	Fructus Amomi;Acacia nilotica;Ardisiae japonicae;Folium Artemisiae Argyi;Fructus Anisi Stellati;/;Semen Lablab Album;Semen Ginkgo;Ginkgo biloba;Herba Hedyotis Diffusae;Herba Patriniae;Radix Ampelopsis;/;Herba Lobeliae Chinensis;Radix Isatidis seu Baphicacanthi;Rhizoma Pinelliae;Herba Scutellariae barbatae;Radix Glehniae;/;/;Semen Ricini;Hypericum wightianum;Mangifera persiciformis;Herba Polygoni …	3.91			301.036	348.8	1	NEG	[M-H]-	level1	Quercetin	52.2269	0.269591	0	0	-2.33462	HSPB1_HUMAN	P04792	HSPB1
Quercetin	槲皮素	C15H10O7	117-39-5	REFJWTPEDVJJIY-UHFFFAOYSA-N	C00389	HMDB0005794	5280343	Shikimates and Phenylpropanoids	莽草酸及苯丙酸类	Flavonoids	黄酮类	Flavonols	黄酮醇类	HERB004853;HERB000018;HERB000036;HERB000066;HERB000137;HERB000139;HERB000161;HERB000186;HERB000189;HERB000208;HERB000221;HERB000237;HERB000286;HERB000312;HERB000323;HERB000330;HERB000338;HERB000403;HERB000409;HERB000418;HERB000432;HERB000448;HERB000469;HERB000472;HERB000553;HERB000580;HERB000594;HERB000614;HERB000638;HERB000770;HERB000777;HERB000780;HERB000783;HERB000819;HERB000847;HERB000868;HER…	砂仁;阿拉伯胶金合欢;矮地茶;艾叶;八角茴香;八角莲;白扁豆;白果;白果叶;白花蛇舌草;败酱草;白蔹;白鲜皮;半边莲;板蓝根;半夏;半枝莲;北沙参;北五味子;荜澄茄;蓖麻子;遍地锦;扁桃;萹蓄;布渣叶;苍耳子;草果;侧柏叶;柴胡;车前子;沉香;秤杆升麻;柽柳;重楼排草;川八角莲;川楝子;川牛膝;穿心莲;垂盆草;椿皮;刺五加;醋柳果;大白顶草;大风子;大花红景天;大花紫薇;大蓟;大金钱草;大菟丝子;大叶蛇葡萄;大枣;大皂荚;丹参;单条草;灯台叶;灯心草;地耳草;地肤子;地锦草;地梢瓜;地榆;丁香;冬葵果;豆蔻;独一味;杜仲;杜仲叶;多舌飞蓬;/;鹅不食草;儿茶;翻白草;分心木;蜂胶;凤尾草;凤尾蕨;凤仙透骨草;凤眼草;佛甲草;覆盆子;甘草;干姜;橄榄;高良姜;葛花;枸骨叶;枸杞子;钩藤;谷精草;关黄柏;贯叶金丝桃;贯叶连翘;广藿香;广枣;鬼箭羽;鬼臼;鬼针草;海藻;荷叶;红车轴草;红旱莲;…	Fructus Amomi;Acacia nilotica;Ardisiae japonicae;Folium Artemisiae Argyi;Fructus Anisi Stellati;/;Semen Lablab Album;Semen Ginkgo;Ginkgo biloba;Herba Hedyotis Diffusae;Herba Patriniae;Radix Ampelopsis;/;Herba Lobeliae Chinensis;Radix Isatidis seu Baphicacanthi;Rhizoma Pinelliae;Herba Scutellariae barbatae;Radix Glehniae;/;/;Semen Ricini;Hypericum wightianum;Mangifera persiciformis;Herba Polygoni …	3.91			301.036	348.8	1	NEG	[M-H]-	level1	Quercetin	52.2269	0.269591	0	0	-2.33462	HSF1_HUMAN	Q00613	HSF1
Quercetin	槲皮素	C15H10O7	117-39-5	REFJWTPEDVJJIY-UHFFFAOYSA-N	C00389	HMDB0005794	5280343	Shikimates and Phenylpropanoids	莽草酸及苯丙酸类	Flavonoids	黄酮类	Flavonols	黄酮醇类	HERB004853;HERB000018;HERB000036;HERB000066;HERB000137;HERB000139;HERB000161;HERB000186;HERB000189;HERB000208;HERB000221;HERB000237;HERB000286;HERB000312;HERB000323;HERB000330;HERB000338;HERB000403;HERB000409;HERB000418;HERB000432;HERB000448;HERB000469;HERB000472;HERB000553;HERB000580;HERB000594;HERB000614;HERB000638;HERB000770;HERB000777;HERB000780;HERB000783;HERB000819;HERB000847;HERB000868;HER…	砂仁;阿拉伯胶金合欢;矮地茶;艾叶;八角茴香;八角莲;白扁豆;白果;白果叶;白花蛇舌草;败酱草;白蔹;白鲜皮;半边莲;板蓝根;半夏;半枝莲;北沙参;北五味子;荜澄茄;蓖麻子;遍地锦;扁桃;萹蓄;布渣叶;苍耳子;草果;侧柏叶;柴胡;车前子;沉香;秤杆升麻;柽柳;重楼排草;川八角莲;川楝子;川牛膝;穿心莲;垂盆草;椿皮;刺五加;醋柳果;大白顶草;大风子;大花红景天;大花紫薇;大蓟;大金钱草;大菟丝子;大叶蛇葡萄;大枣;大皂荚;丹参;单条草;灯台叶;灯心草;地耳草;地肤子;地锦草;地梢瓜;地榆;丁香;冬葵果;豆蔻;独一味;杜仲;杜仲叶;多舌飞蓬;/;鹅不食草;儿茶;翻白草;分心木;蜂胶;凤尾草;凤尾蕨;凤仙透骨草;凤眼草;佛甲草;覆盆子;甘草;干姜;橄榄;高良姜;葛花;枸骨叶;枸杞子;钩藤;谷精草;关黄柏;贯叶金丝桃;贯叶连翘;广藿香;广枣;鬼箭羽;鬼臼;鬼针草;海藻;荷叶;红车轴草;红旱莲;…	Fructus Amomi;Acacia nilotica;Ardisiae japonicae;Folium Artemisiae Argyi;Fructus Anisi Stellati;/;Semen Lablab Album;Semen Ginkgo;Ginkgo biloba;Herba Hedyotis Diffusae;Herba Patriniae;Radix Ampelopsis;/;Herba Lobeliae Chinensis;Radix Isatidis seu Baphicacanthi;Rhizoma Pinelliae;Herba Scutellariae barbatae;Radix Glehniae;/;/;Semen Ricini;Hypericum wightianum;Mangifera persiciformis;Herba Polygoni …	3.91			301.036	348.8	1	NEG	[M-H]-	level1	Quercetin	52.2269	0.269591	0	0	-2.33462	DHB1_HUMAN	P14061	HSD17B1
Quercetin	槲皮素	C15H10O7	117-39-5	REFJWTPEDVJJIY-UHFFFAOYSA-N	C00389	HMDB0005794	5280343	Shikimates and Phenylpropanoids	莽草酸及苯丙酸类	Flavonoids	黄酮类	Flavonols	黄酮醇类	HERB004853;HERB000018;HERB000036;HERB000066;HERB000137;HERB000139;HERB000161;HERB000186;HERB000189;HERB000208;HERB000221;HERB000237;HERB000286;HERB000312;HERB000323;HERB000330;HERB000338;HERB000403;HERB000409;HERB000418;HERB000432;HERB000448;HERB000469;HERB000472;HERB000553;HERB000580;HERB000594;HERB000614;HERB000638;HERB000770;HERB000777;HERB000780;HERB000783;HERB000819;HERB000847;HERB000868;HER…	砂仁;阿拉伯胶金合欢;矮地茶;艾叶;八角茴香;八角莲;白扁豆;白果;白果叶;白花蛇舌草;败酱草;白蔹;白鲜皮;半边莲;板蓝根;半夏;半枝莲;北沙参;北五味子;荜澄茄;蓖麻子;遍地锦;扁桃;萹蓄;布渣叶;苍耳子;草果;侧柏叶;柴胡;车前子;沉香;秤杆升麻;柽柳;重楼排草;川八角莲;川楝子;川牛膝;穿心莲;垂盆草;椿皮;刺五加;醋柳果;大白顶草;大风子;大花红景天;大花紫薇;大蓟;大金钱草;大菟丝子;大叶蛇葡萄;大枣;大皂荚;丹参;单条草;灯台叶;灯心草;地耳草;地肤子;地锦草;地梢瓜;地榆;丁香;冬葵果;豆蔻;独一味;杜仲;杜仲叶;多舌飞蓬;/;鹅不食草;儿茶;翻白草;分心木;蜂胶;凤尾草;凤尾蕨;凤仙透骨草;凤眼草;佛甲草;覆盆子;甘草;干姜;橄榄;高良姜;葛花;枸骨叶;枸杞子;钩藤;谷精草;关黄柏;贯叶金丝桃;贯叶连翘;广藿香;广枣;鬼箭羽;鬼臼;鬼针草;海藻;荷叶;红车轴草;红旱莲;…	Fructus Amomi;Acacia nilotica;Ardisiae japonicae;Folium Artemisiae Argyi;Fructus Anisi Stellati;/;Semen Lablab Album;Semen Ginkgo;Ginkgo biloba;Herba Hedyotis Diffusae;Herba Patriniae;Radix Ampelopsis;/;Herba Lobeliae Chinensis;Radix Isatidis seu Baphicacanthi;Rhizoma Pinelliae;Herba Scutellariae barbatae;Radix Glehniae;/;/;Semen Ricini;Hypericum wightianum;Mangifera persiciformis;Herba Polygoni …	3.91			301.036	348.8	1	NEG	[M-H]-	level1	Quercetin	52.2269	0.269591	0	0	-2.33462	DHB2_HUMAN	P37059	HSD17B2
Quercetin	槲皮素	C15H10O7	117-39-5	REFJWTPEDVJJIY-UHFFFAOYSA-N	C00389	HMDB0005794	5280343	Shikimates and Phenylpropanoids	莽草酸及苯丙酸类	Flavonoids	黄酮类	Flavonols	黄酮醇类	HERB004853;HERB000018;HERB000036;HERB000066;HERB000137;HERB000139;HERB000161;HERB000186;HERB000189;HERB000208;HERB000221;HERB000237;HERB000286;HERB000312;HERB000323;HERB000330;HERB000338;HERB000403;HERB000409;HERB000418;HERB000432;HERB000448;HERB000469;HERB000472;HERB000553;HERB000580;HERB000594;HERB000614;HERB000638;HERB000770;HERB000777;HERB000780;HERB000783;HERB000819;HERB000847;HERB000868;HER…	砂仁;阿拉伯胶金合欢;矮地茶;艾叶;八角茴香;八角莲;白扁豆;白果;白果叶;白花蛇舌草;败酱草;白蔹;白鲜皮;半边莲;板蓝根;半夏;半枝莲;北沙参;北五味子;荜澄茄;蓖麻子;遍地锦;扁桃;萹蓄;布渣叶;苍耳子;草果;侧柏叶;柴胡;车前子;沉香;秤杆升麻;柽柳;重楼排草;川八角莲;川楝子;川牛膝;穿心莲;垂盆草;椿皮;刺五加;醋柳果;大白顶草;大风子;大花红景天;大花紫薇;大蓟;大金钱草;大菟丝子;大叶蛇葡萄;大枣;大皂荚;丹参;单条草;灯台叶;灯心草;地耳草;地肤子;地锦草;地梢瓜;地榆;丁香;冬葵果;豆蔻;独一味;杜仲;杜仲叶;多舌飞蓬;/;鹅不食草;儿茶;翻白草;分心木;蜂胶;凤尾草;凤尾蕨;凤仙透骨草;凤眼草;佛甲草;覆盆子;甘草;干姜;橄榄;高良姜;葛花;枸骨叶;枸杞子;钩藤;谷精草;关黄柏;贯叶金丝桃;贯叶连翘;广藿香;广枣;鬼箭羽;鬼臼;鬼针草;海藻;荷叶;红车轴草;红旱莲;…	Fructus Amomi;Acacia nilotica;Ardisiae japonicae;Folium Artemisiae Argyi;Fructus Anisi Stellati;/;Semen Lablab Album;Semen Ginkgo;Ginkgo biloba;Herba Hedyotis Diffusae;Herba Patriniae;Radix Ampelopsis;/;Herba Lobeliae Chinensis;Radix Isatidis seu Baphicacanthi;Rhizoma Pinelliae;Herba Scutellariae barbatae;Radix Glehniae;/;/;Semen Ricini;Hypericum wightianum;Mangifera persiciformis;Herba Polygoni …	3.91			301.036	348.8	1	NEG	[M-H]-	level1	Quercetin	52.2269	0.269591	0	0	-2.33462	PLK1_HUMAN	P53350	PLK1
Quercetin	槲皮素	C15H10O7	117-39-5	REFJWTPEDVJJIY-UHFFFAOYSA-N	C00389	HMDB0005794	5280343	Shikimates and Phenylpropanoids	莽草酸及苯丙酸类	Flavonoids	黄酮类	Flavonols	黄酮醇类	HERB004853;HERB000018;HERB000036;HERB000066;HERB000137;HERB000139;HERB000161;HERB000186;HERB000189;HERB000208;HERB000221;HERB000237;HERB000286;HERB000312;HERB000323;HERB000330;HERB000338;HERB000403;HERB000409;HERB000418;HERB000432;HERB000448;HERB000469;HERB000472;HERB000553;HERB000580;HERB000594;HERB000614;HERB000638;HERB000770;HERB000777;HERB000780;HERB000783;HERB000819;HERB000847;HERB000868;HER…	砂仁;阿拉伯胶金合欢;矮地茶;艾叶;八角茴香;八角莲;白扁豆;白果;白果叶;白花蛇舌草;败酱草;白蔹;白鲜皮;半边莲;板蓝根;半夏;半枝莲;北沙参;北五味子;荜澄茄;蓖麻子;遍地锦;扁桃;萹蓄;布渣叶;苍耳子;草果;侧柏叶;柴胡;车前子;沉香;秤杆升麻;柽柳;重楼排草;川八角莲;川楝子;川牛膝;穿心莲;垂盆草;椿皮;刺五加;醋柳果;大白顶草;大风子;大花红景天;大花紫薇;大蓟;大金钱草;大菟丝子;大叶蛇葡萄;大枣;大皂荚;丹参;单条草;灯台叶;灯心草;地耳草;地肤子;地锦草;地梢瓜;地榆;丁香;冬葵果;豆蔻;独一味;杜仲;杜仲叶;多舌飞蓬;/;鹅不食草;儿茶;翻白草;分心木;蜂胶;凤尾草;凤尾蕨;凤仙透骨草;凤眼草;佛甲草;覆盆子;甘草;干姜;橄榄;高良姜;葛花;枸骨叶;枸杞子;钩藤;谷精草;关黄柏;贯叶金丝桃;贯叶连翘;广藿香;广枣;鬼箭羽;鬼臼;鬼针草;海藻;荷叶;红车轴草;红旱莲;…	Fructus Amomi;Acacia nilotica;Ardisiae japonicae;Folium Artemisiae Argyi;Fructus Anisi Stellati;/;Semen Lablab Album;Semen Ginkgo;Ginkgo biloba;Herba Hedyotis Diffusae;Herba Patriniae;Radix Ampelopsis;/;Herba Lobeliae Chinensis;Radix Isatidis seu Baphicacanthi;Rhizoma Pinelliae;Herba Scutellariae barbatae;Radix Glehniae;/;/;Semen Ricini;Hypericum wightianum;Mangifera persiciformis;Herba Polygoni …	3.91			301.036	348.8	1	NEG	[M-H]-	level1	Quercetin	52.2269	0.269591	0	0	-2.33462	CP2C8_HUMAN	P10632	CYP2C8
Quercetin	槲皮素	C15H10O7	117-39-5	REFJWTPEDVJJIY-UHFFFAOYSA-N	C00389	HMDB0005794	5280343	Shikimates and Phenylpropanoids	莽草酸及苯丙酸类	Flavonoids	黄酮类	Flavonols	黄酮醇类	HERB004853;HERB000018;HERB000036;HERB000066;HERB000137;HERB000139;HERB000161;HERB000186;HERB000189;HERB000208;HERB000221;HERB000237;HERB000286;HERB000312;HERB000323;HERB000330;HERB000338;HERB000403;HERB000409;HERB000418;HERB000432;HERB000448;HERB000469;HERB000472;HERB000553;HERB000580;HERB000594;HERB000614;HERB000638;HERB000770;HERB000777;HERB000780;HERB000783;HERB000819;HERB000847;HERB000868;HER…	砂仁;阿拉伯胶金合欢;矮地茶;艾叶;八角茴香;八角莲;白扁豆;白果;白果叶;白花蛇舌草;败酱草;白蔹;白鲜皮;半边莲;板蓝根;半夏;半枝莲;北沙参;北五味子;荜澄茄;蓖麻子;遍地锦;扁桃;萹蓄;布渣叶;苍耳子;草果;侧柏叶;柴胡;车前子;沉香;秤杆升麻;柽柳;重楼排草;川八角莲;川楝子;川牛膝;穿心莲;垂盆草;椿皮;刺五加;醋柳果;大白顶草;大风子;大花红景天;大花紫薇;大蓟;大金钱草;大菟丝子;大叶蛇葡萄;大枣;大皂荚;丹参;单条草;灯台叶;灯心草;地耳草;地肤子;地锦草;地梢瓜;地榆;丁香;冬葵果;豆蔻;独一味;杜仲;杜仲叶;多舌飞蓬;/;鹅不食草;儿茶;翻白草;分心木;蜂胶;凤尾草;凤尾蕨;凤仙透骨草;凤眼草;佛甲草;覆盆子;甘草;干姜;橄榄;高良姜;葛花;枸骨叶;枸杞子;钩藤;谷精草;关黄柏;贯叶金丝桃;贯叶连翘;广藿香;广枣;鬼箭羽;鬼臼;鬼针草;海藻;荷叶;红车轴草;红旱莲;…	Fructus Amomi;Acacia nilotica;Ardisiae japonicae;Folium Artemisiae Argyi;Fructus Anisi Stellati;/;Semen Lablab Album;Semen Ginkgo;Ginkgo biloba;Herba Hedyotis Diffusae;Herba Patriniae;Radix Ampelopsis;/;Herba Lobeliae Chinensis;Radix Isatidis seu Baphicacanthi;Rhizoma Pinelliae;Herba Scutellariae barbatae;Radix Glehniae;/;/;Semen Ricini;Hypericum wightianum;Mangifera persiciformis;Herba Polygoni …	3.91			301.036	348.8	1	NEG	[M-H]-	level1	Quercetin	52.2269	0.269591	0	0	-2.33462	ESR1_HUMAN	P03372	ESR1
Quercetin	槲皮素	C15H10O7	117-39-5	REFJWTPEDVJJIY-UHFFFAOYSA-N	C00389	HMDB0005794	5280343	Shikimates and Phenylpropanoids	莽草酸及苯丙酸类	Flavonoids	黄酮类	Flavonols	黄酮醇类	HERB004853;HERB000018;HERB000036;HERB000066;HERB000137;HERB000139;HERB000161;HERB000186;HERB000189;HERB000208;HERB000221;HERB000237;HERB000286;HERB000312;HERB000323;HERB000330;HERB000338;HERB000403;HERB000409;HERB000418;HERB000432;HERB000448;HERB000469;HERB000472;HERB000553;HERB000580;HERB000594;HERB000614;HERB000638;HERB000770;HERB000777;HERB000780;HERB000783;HERB000819;HERB000847;HERB000868;HER…	砂仁;阿拉伯胶金合欢;矮地茶;艾叶;八角茴香;八角莲;白扁豆;白果;白果叶;白花蛇舌草;败酱草;白蔹;白鲜皮;半边莲;板蓝根;半夏;半枝莲;北沙参;北五味子;荜澄茄;蓖麻子;遍地锦;扁桃;萹蓄;布渣叶;苍耳子;草果;侧柏叶;柴胡;车前子;沉香;秤杆升麻;柽柳;重楼排草;川八角莲;川楝子;川牛膝;穿心莲;垂盆草;椿皮;刺五加;醋柳果;大白顶草;大风子;大花红景天;大花紫薇;大蓟;大金钱草;大菟丝子;大叶蛇葡萄;大枣;大皂荚;丹参;单条草;灯台叶;灯心草;地耳草;地肤子;地锦草;地梢瓜;地榆;丁香;冬葵果;豆蔻;独一味;杜仲;杜仲叶;多舌飞蓬;/;鹅不食草;儿茶;翻白草;分心木;蜂胶;凤尾草;凤尾蕨;凤仙透骨草;凤眼草;佛甲草;覆盆子;甘草;干姜;橄榄;高良姜;葛花;枸骨叶;枸杞子;钩藤;谷精草;关黄柏;贯叶金丝桃;贯叶连翘;广藿香;广枣;鬼箭羽;鬼臼;鬼针草;海藻;荷叶;红车轴草;红旱莲;…	Fructus Amomi;Acacia nilotica;Ardisiae japonicae;Folium Artemisiae Argyi;Fructus Anisi Stellati;/;Semen Lablab Album;Semen Ginkgo;Ginkgo biloba;Herba Hedyotis Diffusae;Herba Patriniae;Radix Ampelopsis;/;Herba Lobeliae Chinensis;Radix Isatidis seu Baphicacanthi;Rhizoma Pinelliae;Herba Scutellariae barbatae;Radix Glehniae;/;/;Semen Ricini;Hypericum wightianum;Mangifera persiciformis;Herba Polygoni …	3.91			301.036	348.8	1	NEG	[M-H]-	level1	Quercetin	52.2269	0.269591	0	0	-2.33462	5HT1A_HUMAN	P08908	HTR1A
Quercetin	槲皮素	C15H10O7	117-39-5	REFJWTPEDVJJIY-UHFFFAOYSA-N	C00389	HMDB0005794	5280343	Shikimates and Phenylpropanoids	莽草酸及苯丙酸类	Flavonoids	黄酮类	Flavonols	黄酮醇类	HERB004853;HERB000018;HERB000036;HERB000066;HERB000137;HERB000139;HERB000161;HERB000186;HERB000189;HERB000208;HERB000221;HERB000237;HERB000286;HERB000312;HERB000323;HERB000330;HERB000338;HERB000403;HERB000409;HERB000418;HERB000432;HERB000448;HERB000469;HERB000472;HERB000553;HERB000580;HERB000594;HERB000614;HERB000638;HERB000770;HERB000777;HERB000780;HERB000783;HERB000819;HERB000847;HERB000868;HER…	砂仁;阿拉伯胶金合欢;矮地茶;艾叶;八角茴香;八角莲;白扁豆;白果;白果叶;白花蛇舌草;败酱草;白蔹;白鲜皮;半边莲;板蓝根;半夏;半枝莲;北沙参;北五味子;荜澄茄;蓖麻子;遍地锦;扁桃;萹蓄;布渣叶;苍耳子;草果;侧柏叶;柴胡;车前子;沉香;秤杆升麻;柽柳;重楼排草;川八角莲;川楝子;川牛膝;穿心莲;垂盆草;椿皮;刺五加;醋柳果;大白顶草;大风子;大花红景天;大花紫薇;大蓟;大金钱草;大菟丝子;大叶蛇葡萄;大枣;大皂荚;丹参;单条草;灯台叶;灯心草;地耳草;地肤子;地锦草;地梢瓜;地榆;丁香;冬葵果;豆蔻;独一味;杜仲;杜仲叶;多舌飞蓬;/;鹅不食草;儿茶;翻白草;分心木;蜂胶;凤尾草;凤尾蕨;凤仙透骨草;凤眼草;佛甲草;覆盆子;甘草;干姜;橄榄;高良姜;葛花;枸骨叶;枸杞子;钩藤;谷精草;关黄柏;贯叶金丝桃;贯叶连翘;广藿香;广枣;鬼箭羽;鬼臼;鬼针草;海藻;荷叶;红车轴草;红旱莲;…	Fructus Amomi;Acacia nilotica;Ardisiae japonicae;Folium Artemisiae Argyi;Fructus Anisi Stellati;/;Semen Lablab Album;Semen Ginkgo;Ginkgo biloba;Herba Hedyotis Diffusae;Herba Patriniae;Radix Ampelopsis;/;Herba Lobeliae Chinensis;Radix Isatidis seu Baphicacanthi;Rhizoma Pinelliae;Herba Scutellariae barbatae;Radix Glehniae;/;/;Semen Ricini;Hypericum wightianum;Mangifera persiciformis;Herba Polygoni …	3.91			301.036	348.8	1	NEG	[M-H]-	level1	Quercetin	52.2269	0.269591	0	0	-2.33462	PPCE_HUMAN	P48147	PREP
Quercetin	槲皮素	C15H10O7	117-39-5	REFJWTPEDVJJIY-UHFFFAOYSA-N	C00389	HMDB0005794	5280343	Shikimates and Phenylpropanoids	莽草酸及苯丙酸类	Flavonoids	黄酮类	Flavonols	黄酮醇类	HERB004853;HERB000018;HERB000036;HERB000066;HERB000137;HERB000139;HERB000161;HERB000186;HERB000189;HERB000208;HERB000221;HERB000237;HERB000286;HERB000312;HERB000323;HERB000330;HERB000338;HERB000403;HERB000409;HERB000418;HERB000432;HERB000448;HERB000469;HERB000472;HERB000553;HERB000580;HERB000594;HERB000614;HERB000638;HERB000770;HERB000777;HERB000780;HERB000783;HERB000819;HERB000847;HERB000868;HER…	砂仁;阿拉伯胶金合欢;矮地茶;艾叶;八角茴香;八角莲;白扁豆;白果;白果叶;白花蛇舌草;败酱草;白蔹;白鲜皮;半边莲;板蓝根;半夏;半枝莲;北沙参;北五味子;荜澄茄;蓖麻子;遍地锦;扁桃;萹蓄;布渣叶;苍耳子;草果;侧柏叶;柴胡;车前子;沉香;秤杆升麻;柽柳;重楼排草;川八角莲;川楝子;川牛膝;穿心莲;垂盆草;椿皮;刺五加;醋柳果;大白顶草;大风子;大花红景天;大花紫薇;大蓟;大金钱草;大菟丝子;大叶蛇葡萄;大枣;大皂荚;丹参;单条草;灯台叶;灯心草;地耳草;地肤子;地锦草;地梢瓜;地榆;丁香;冬葵果;豆蔻;独一味;杜仲;杜仲叶;多舌飞蓬;/;鹅不食草;儿茶;翻白草;分心木;蜂胶;凤尾草;凤尾蕨;凤仙透骨草;凤眼草;佛甲草;覆盆子;甘草;干姜;橄榄;高良姜;葛花;枸骨叶;枸杞子;钩藤;谷精草;关黄柏;贯叶金丝桃;贯叶连翘;广藿香;广枣;鬼箭羽;鬼臼;鬼针草;海藻;荷叶;红车轴草;红旱莲;…	Fructus Amomi;Acacia nilotica;Ardisiae japonicae;Folium Artemisiae Argyi;Fructus Anisi Stellati;/;Semen Lablab Album;Semen Ginkgo;Ginkgo biloba;Herba Hedyotis Diffusae;Herba Patriniae;Radix Ampelopsis;/;Herba Lobeliae Chinensis;Radix Isatidis seu Baphicacanthi;Rhizoma Pinelliae;Herba Scutellariae barbatae;Radix Glehniae;/;/;Semen Ricini;Hypericum wightianum;Mangifera persiciformis;Herba Polygoni …	3.91			301.036	348.8	1	NEG	[M-H]-	level1	Quercetin	52.2269	0.269591	0	0	-2.33462	DPP4_HUMAN	P27487	DPP4
Quercetin	槲皮素	C15H10O7	117-39-5	REFJWTPEDVJJIY-UHFFFAOYSA-N	C00389	HMDB0005794	5280343	Shikimates and Phenylpropanoids	莽草酸及苯丙酸类	Flavonoids	黄酮类	Flavonols	黄酮醇类	HERB004853;HERB000018;HERB000036;HERB000066;HERB000137;HERB000139;HERB000161;HERB000186;HERB000189;HERB000208;HERB000221;HERB000237;HERB000286;HERB000312;HERB000323;HERB000330;HERB000338;HERB000403;HERB000409;HERB000418;HERB000432;HERB000448;HERB000469;HERB000472;HERB000553;HERB000580;HERB000594;HERB000614;HERB000638;HERB000770;HERB000777;HERB000780;HERB000783;HERB000819;HERB000847;HERB000868;HER…	砂仁;阿拉伯胶金合欢;矮地茶;艾叶;八角茴香;八角莲;白扁豆;白果;白果叶;白花蛇舌草;败酱草;白蔹;白鲜皮;半边莲;板蓝根;半夏;半枝莲;北沙参;北五味子;荜澄茄;蓖麻子;遍地锦;扁桃;萹蓄;布渣叶;苍耳子;草果;侧柏叶;柴胡;车前子;沉香;秤杆升麻;柽柳;重楼排草;川八角莲;川楝子;川牛膝;穿心莲;垂盆草;椿皮;刺五加;醋柳果;大白顶草;大风子;大花红景天;大花紫薇;大蓟;大金钱草;大菟丝子;大叶蛇葡萄;大枣;大皂荚;丹参;单条草;灯台叶;灯心草;地耳草;地肤子;地锦草;地梢瓜;地榆;丁香;冬葵果;豆蔻;独一味;杜仲;杜仲叶;多舌飞蓬;/;鹅不食草;儿茶;翻白草;分心木;蜂胶;凤尾草;凤尾蕨;凤仙透骨草;凤眼草;佛甲草;覆盆子;甘草;干姜;橄榄;高良姜;葛花;枸骨叶;枸杞子;钩藤;谷精草;关黄柏;贯叶金丝桃;贯叶连翘;广藿香;广枣;鬼箭羽;鬼臼;鬼针草;海藻;荷叶;红车轴草;红旱莲;…	Fructus Amomi;Acacia nilotica;Ardisiae japonicae;Folium Artemisiae Argyi;Fructus Anisi Stellati;/;Semen Lablab Album;Semen Ginkgo;Ginkgo biloba;Herba Hedyotis Diffusae;Herba Patriniae;Radix Ampelopsis;/;Herba Lobeliae Chinensis;Radix Isatidis seu Baphicacanthi;Rhizoma Pinelliae;Herba Scutellariae barbatae;Radix Glehniae;/;/;Semen Ricini;Hypericum wightianum;Mangifera persiciformis;Herba Polygoni …	3.91			301.036	348.8	1	NEG	[M-H]-	level1	Quercetin	52.2269	0.269591	0	0	-2.33462	SRC_HUMAN	P12931	SRC
Quercetin	槲皮素	C15H10O7	117-39-5	REFJWTPEDVJJIY-UHFFFAOYSA-N	C00389	HMDB0005794	5280343	Shikimates and Phenylpropanoids	莽草酸及苯丙酸类	Flavonoids	黄酮类	Flavonols	黄酮醇类	HERB004853;HERB000018;HERB000036;HERB000066;HERB000137;HERB000139;HERB000161;HERB000186;HERB000189;HERB000208;HERB000221;HERB000237;HERB000286;HERB000312;HERB000323;HERB000330;HERB000338;HERB000403;HERB000409;HERB000418;HERB000432;HERB000448;HERB000469;HERB000472;HERB000553;HERB000580;HERB000594;HERB000614;HERB000638;HERB000770;HERB000777;HERB000780;HERB000783;HERB000819;HERB000847;HERB000868;HER…	砂仁;阿拉伯胶金合欢;矮地茶;艾叶;八角茴香;八角莲;白扁豆;白果;白果叶;白花蛇舌草;败酱草;白蔹;白鲜皮;半边莲;板蓝根;半夏;半枝莲;北沙参;北五味子;荜澄茄;蓖麻子;遍地锦;扁桃;萹蓄;布渣叶;苍耳子;草果;侧柏叶;柴胡;车前子;沉香;秤杆升麻;柽柳;重楼排草;川八角莲;川楝子;川牛膝;穿心莲;垂盆草;椿皮;刺五加;醋柳果;大白顶草;大风子;大花红景天;大花紫薇;大蓟;大金钱草;大菟丝子;大叶蛇葡萄;大枣;大皂荚;丹参;单条草;灯台叶;灯心草;地耳草;地肤子;地锦草;地梢瓜;地榆;丁香;冬葵果;豆蔻;独一味;杜仲;杜仲叶;多舌飞蓬;/;鹅不食草;儿茶;翻白草;分心木;蜂胶;凤尾草;凤尾蕨;凤仙透骨草;凤眼草;佛甲草;覆盆子;甘草;干姜;橄榄;高良姜;葛花;枸骨叶;枸杞子;钩藤;谷精草;关黄柏;贯叶金丝桃;贯叶连翘;广藿香;广枣;鬼箭羽;鬼臼;鬼针草;海藻;荷叶;红车轴草;红旱莲;…	Fructus Amomi;Acacia nilotica;Ardisiae japonicae;Folium Artemisiae Argyi;Fructus Anisi Stellati;/;Semen Lablab Album;Semen Ginkgo;Ginkgo biloba;Herba Hedyotis Diffusae;Herba Patriniae;Radix Ampelopsis;/;Herba Lobeliae Chinensis;Radix Isatidis seu Baphicacanthi;Rhizoma Pinelliae;Herba Scutellariae barbatae;Radix Glehniae;/;/;Semen Ricini;Hypericum wightianum;Mangifera persiciformis;Herba Polygoni …	3.91			301.036	348.8	1	NEG	[M-H]-	level1	Quercetin	52.2269	0.269591	0	0	-2.33462	MRP1_HUMAN	P33527	ABCC1
Quercetin	槲皮素	C15H10O7	117-39-5	REFJWTPEDVJJIY-UHFFFAOYSA-N	C00389	HMDB0005794	5280343	Shikimates and Phenylpropanoids	莽草酸及苯丙酸类	Flavonoids	黄酮类	Flavonols	黄酮醇类	HERB004853;HERB000018;HERB000036;HERB000066;HERB000137;HERB000139;HERB000161;HERB000186;HERB000189;HERB000208;HERB000221;HERB000237;HERB000286;HERB000312;HERB000323;HERB000330;HERB000338;HERB000403;HERB000409;HERB000418;HERB000432;HERB000448;HERB000469;HERB000472;HERB000553;HERB000580;HERB000594;HERB000614;HERB000638;HERB000770;HERB000777;HERB000780;HERB000783;HERB000819;HERB000847;HERB000868;HER…	砂仁;阿拉伯胶金合欢;矮地茶;艾叶;八角茴香;八角莲;白扁豆;白果;白果叶;白花蛇舌草;败酱草;白蔹;白鲜皮;半边莲;板蓝根;半夏;半枝莲;北沙参;北五味子;荜澄茄;蓖麻子;遍地锦;扁桃;萹蓄;布渣叶;苍耳子;草果;侧柏叶;柴胡;车前子;沉香;秤杆升麻;柽柳;重楼排草;川八角莲;川楝子;川牛膝;穿心莲;垂盆草;椿皮;刺五加;醋柳果;大白顶草;大风子;大花红景天;大花紫薇;大蓟;大金钱草;大菟丝子;大叶蛇葡萄;大枣;大皂荚;丹参;单条草;灯台叶;灯心草;地耳草;地肤子;地锦草;地梢瓜;地榆;丁香;冬葵果;豆蔻;独一味;杜仲;杜仲叶;多舌飞蓬;/;鹅不食草;儿茶;翻白草;分心木;蜂胶;凤尾草;凤尾蕨;凤仙透骨草;凤眼草;佛甲草;覆盆子;甘草;干姜;橄榄;高良姜;葛花;枸骨叶;枸杞子;钩藤;谷精草;关黄柏;贯叶金丝桃;贯叶连翘;广藿香;广枣;鬼箭羽;鬼臼;鬼针草;海藻;荷叶;红车轴草;红旱莲;…	Fructus Amomi;Acacia nilotica;Ardisiae japonicae;Folium Artemisiae Argyi;Fructus Anisi Stellati;/;Semen Lablab Album;Semen Ginkgo;Ginkgo biloba;Herba Hedyotis Diffusae;Herba Patriniae;Radix Ampelopsis;/;Herba Lobeliae Chinensis;Radix Isatidis seu Baphicacanthi;Rhizoma Pinelliae;Herba Scutellariae barbatae;Radix Glehniae;/;/;Semen Ricini;Hypericum wightianum;Mangifera persiciformis;Herba Polygoni …	3.91			301.036	348.8	1	NEG	[M-H]-	level1	Quercetin	52.2269	0.269591	0	0	-2.33462	GCR_HUMAN	P04150	NR3C1
Quercetin	槲皮素	C15H10O7	117-39-5	REFJWTPEDVJJIY-UHFFFAOYSA-N	C00389	HMDB0005794	5280343	Shikimates and Phenylpropanoids	莽草酸及苯丙酸类	Flavonoids	黄酮类	Flavonols	黄酮醇类	HERB004853;HERB000018;HERB000036;HERB000066;HERB000137;HERB000139;HERB000161;HERB000186;HERB000189;HERB000208;HERB000221;HERB000237;HERB000286;HERB000312;HERB000323;HERB000330;HERB000338;HERB000403;HERB000409;HERB000418;HERB000432;HERB000448;HERB000469;HERB000472;HERB000553;HERB000580;HERB000594;HERB000614;HERB000638;HERB000770;HERB000777;HERB000780;HERB000783;HERB000819;HERB000847;HERB000868;HER…	砂仁;阿拉伯胶金合欢;矮地茶;艾叶;八角茴香;八角莲;白扁豆;白果;白果叶;白花蛇舌草;败酱草;白蔹;白鲜皮;半边莲;板蓝根;半夏;半枝莲;北沙参;北五味子;荜澄茄;蓖麻子;遍地锦;扁桃;萹蓄;布渣叶;苍耳子;草果;侧柏叶;柴胡;车前子;沉香;秤杆升麻;柽柳;重楼排草;川八角莲;川楝子;川牛膝;穿心莲;垂盆草;椿皮;刺五加;醋柳果;大白顶草;大风子;大花红景天;大花紫薇;大蓟;大金钱草;大菟丝子;大叶蛇葡萄;大枣;大皂荚;丹参;单条草;灯台叶;灯心草;地耳草;地肤子;地锦草;地梢瓜;地榆;丁香;冬葵果;豆蔻;独一味;杜仲;杜仲叶;多舌飞蓬;/;鹅不食草;儿茶;翻白草;分心木;蜂胶;凤尾草;凤尾蕨;凤仙透骨草;凤眼草;佛甲草;覆盆子;甘草;干姜;橄榄;高良姜;葛花;枸骨叶;枸杞子;钩藤;谷精草;关黄柏;贯叶金丝桃;贯叶连翘;广藿香;广枣;鬼箭羽;鬼臼;鬼针草;海藻;荷叶;红车轴草;红旱莲;…	Fructus Amomi;Acacia nilotica;Ardisiae japonicae;Folium Artemisiae Argyi;Fructus Anisi Stellati;/;Semen Lablab Album;Semen Ginkgo;Ginkgo biloba;Herba Hedyotis Diffusae;Herba Patriniae;Radix Ampelopsis;/;Herba Lobeliae Chinensis;Radix Isatidis seu Baphicacanthi;Rhizoma Pinelliae;Herba Scutellariae barbatae;Radix Glehniae;/;/;Semen Ricini;Hypericum wightianum;Mangifera persiciformis;Herba Polygoni …	3.91			301.036	348.8	1	NEG	[M-H]-	level1	Quercetin	52.2269	0.269591	0	0	-2.33462	ANDR_HUMAN	P10275	AR
Quercetin	槲皮素	C15H10O7	117-39-5	REFJWTPEDVJJIY-UHFFFAOYSA-N	C00389	HMDB0005794	5280343	Shikimates and Phenylpropanoids	莽草酸及苯丙酸类	Flavonoids	黄酮类	Flavonols	黄酮醇类	HERB004853;HERB000018;HERB000036;HERB000066;HERB000137;HERB000139;HERB000161;HERB000186;HERB000189;HERB000208;HERB000221;HERB000237;HERB000286;HERB000312;HERB000323;HERB000330;HERB000338;HERB000403;HERB000409;HERB000418;HERB000432;HERB000448;HERB000469;HERB000472;HERB000553;HERB000580;HERB000594;HERB000614;HERB000638;HERB000770;HERB000777;HERB000780;HERB000783;HERB000819;HERB000847;HERB000868;HER…	砂仁;阿拉伯胶金合欢;矮地茶;艾叶;八角茴香;八角莲;白扁豆;白果;白果叶;白花蛇舌草;败酱草;白蔹;白鲜皮;半边莲;板蓝根;半夏;半枝莲;北沙参;北五味子;荜澄茄;蓖麻子;遍地锦;扁桃;萹蓄;布渣叶;苍耳子;草果;侧柏叶;柴胡;车前子;沉香;秤杆升麻;柽柳;重楼排草;川八角莲;川楝子;川牛膝;穿心莲;垂盆草;椿皮;刺五加;醋柳果;大白顶草;大风子;大花红景天;大花紫薇;大蓟;大金钱草;大菟丝子;大叶蛇葡萄;大枣;大皂荚;丹参;单条草;灯台叶;灯心草;地耳草;地肤子;地锦草;地梢瓜;地榆;丁香;冬葵果;豆蔻;独一味;杜仲;杜仲叶;多舌飞蓬;/;鹅不食草;儿茶;翻白草;分心木;蜂胶;凤尾草;凤尾蕨;凤仙透骨草;凤眼草;佛甲草;覆盆子;甘草;干姜;橄榄;高良姜;葛花;枸骨叶;枸杞子;钩藤;谷精草;关黄柏;贯叶金丝桃;贯叶连翘;广藿香;广枣;鬼箭羽;鬼臼;鬼针草;海藻;荷叶;红车轴草;红旱莲;…	Fructus Amomi;Acacia nilotica;Ardisiae japonicae;Folium Artemisiae Argyi;Fructus Anisi Stellati;/;Semen Lablab Album;Semen Ginkgo;Ginkgo biloba;Herba Hedyotis Diffusae;Herba Patriniae;Radix Ampelopsis;/;Herba Lobeliae Chinensis;Radix Isatidis seu Baphicacanthi;Rhizoma Pinelliae;Herba Scutellariae barbatae;Radix Glehniae;/;/;Semen Ricini;Hypericum wightianum;Mangifera persiciformis;Herba Polygoni …	3.91			301.036	348.8	1	NEG	[M-H]-	level1	Quercetin	52.2269	0.269591	0	0	-2.33462	CSK21_HUMAN	P68400	CSNK2A1
Quercetin	槲皮素	C15H10O7	117-39-5	REFJWTPEDVJJIY-UHFFFAOYSA-N	C00389	HMDB0005794	5280343	Shikimates and Phenylpropanoids	莽草酸及苯丙酸类	Flavonoids	黄酮类	Flavonols	黄酮醇类	HERB004853;HERB000018;HERB000036;HERB000066;HERB000137;HERB000139;HERB000161;HERB000186;HERB000189;HERB000208;HERB000221;HERB000237;HERB000286;HERB000312;HERB000323;HERB000330;HERB000338;HERB000403;HERB000409;HERB000418;HERB000432;HERB000448;HERB000469;HERB000472;HERB000553;HERB000580;HERB000594;HERB000614;HERB000638;HERB000770;HERB000777;HERB000780;HERB000783;HERB000819;HERB000847;HERB000868;HER…	砂仁;阿拉伯胶金合欢;矮地茶;艾叶;八角茴香;八角莲;白扁豆;白果;白果叶;白花蛇舌草;败酱草;白蔹;白鲜皮;半边莲;板蓝根;半夏;半枝莲;北沙参;北五味子;荜澄茄;蓖麻子;遍地锦;扁桃;萹蓄;布渣叶;苍耳子;草果;侧柏叶;柴胡;车前子;沉香;秤杆升麻;柽柳;重楼排草;川八角莲;川楝子;川牛膝;穿心莲;垂盆草;椿皮;刺五加;醋柳果;大白顶草;大风子;大花红景天;大花紫薇;大蓟;大金钱草;大菟丝子;大叶蛇葡萄;大枣;大皂荚;丹参;单条草;灯台叶;灯心草;地耳草;地肤子;地锦草;地梢瓜;地榆;丁香;冬葵果;豆蔻;独一味;杜仲;杜仲叶;多舌飞蓬;/;鹅不食草;儿茶;翻白草;分心木;蜂胶;凤尾草;凤尾蕨;凤仙透骨草;凤眼草;佛甲草;覆盆子;甘草;干姜;橄榄;高良姜;葛花;枸骨叶;枸杞子;钩藤;谷精草;关黄柏;贯叶金丝桃;贯叶连翘;广藿香;广枣;鬼箭羽;鬼臼;鬼针草;海藻;荷叶;红车轴草;红旱莲;…	Fructus Amomi;Acacia nilotica;Ardisiae japonicae;Folium Artemisiae Argyi;Fructus Anisi Stellati;/;Semen Lablab Album;Semen Ginkgo;Ginkgo biloba;Herba Hedyotis Diffusae;Herba Patriniae;Radix Ampelopsis;/;Herba Lobeliae Chinensis;Radix Isatidis seu Baphicacanthi;Rhizoma Pinelliae;Herba Scutellariae barbatae;Radix Glehniae;/;/;Semen Ricini;Hypericum wightianum;Mangifera persiciformis;Herba Polygoni …	3.91			301.036	348.8	1	NEG	[M-H]-	level1	Quercetin	52.2269	0.269591	0	0	-2.33462	CHLE_HUMAN	P06276	BCHE
Quercetin	槲皮素	C15H10O7	117-39-5	REFJWTPEDVJJIY-UHFFFAOYSA-N	C00389	HMDB0005794	5280343	Shikimates and Phenylpropanoids	莽草酸及苯丙酸类	Flavonoids	黄酮类	Flavonols	黄酮醇类	HERB004853;HERB000018;HERB000036;HERB000066;HERB000137;HERB000139;HERB000161;HERB000186;HERB000189;HERB000208;HERB000221;HERB000237;HERB000286;HERB000312;HERB000323;HERB000330;HERB000338;HERB000403;HERB000409;HERB000418;HERB000432;HERB000448;HERB000469;HERB000472;HERB000553;HERB000580;HERB000594;HERB000614;HERB000638;HERB000770;HERB000777;HERB000780;HERB000783;HERB000819;HERB000847;HERB000868;HER…	砂仁;阿拉伯胶金合欢;矮地茶;艾叶;八角茴香;八角莲;白扁豆;白果;白果叶;白花蛇舌草;败酱草;白蔹;白鲜皮;半边莲;板蓝根;半夏;半枝莲;北沙参;北五味子;荜澄茄;蓖麻子;遍地锦;扁桃;萹蓄;布渣叶;苍耳子;草果;侧柏叶;柴胡;车前子;沉香;秤杆升麻;柽柳;重楼排草;川八角莲;川楝子;川牛膝;穿心莲;垂盆草;椿皮;刺五加;醋柳果;大白顶草;大风子;大花红景天;大花紫薇;大蓟;大金钱草;大菟丝子;大叶蛇葡萄;大枣;大皂荚;丹参;单条草;灯台叶;灯心草;地耳草;地肤子;地锦草;地梢瓜;地榆;丁香;冬葵果;豆蔻;独一味;杜仲;杜仲叶;多舌飞蓬;/;鹅不食草;儿茶;翻白草;分心木;蜂胶;凤尾草;凤尾蕨;凤仙透骨草;凤眼草;佛甲草;覆盆子;甘草;干姜;橄榄;高良姜;葛花;枸骨叶;枸杞子;钩藤;谷精草;关黄柏;贯叶金丝桃;贯叶连翘;广藿香;广枣;鬼箭羽;鬼臼;鬼针草;海藻;荷叶;红车轴草;红旱莲;…	Fructus Amomi;Acacia nilotica;Ardisiae japonicae;Folium Artemisiae Argyi;Fructus Anisi Stellati;/;Semen Lablab Album;Semen Ginkgo;Ginkgo biloba;Herba Hedyotis Diffusae;Herba Patriniae;Radix Ampelopsis;/;Herba Lobeliae Chinensis;Radix Isatidis seu Baphicacanthi;Rhizoma Pinelliae;Herba Scutellariae barbatae;Radix Glehniae;/;/;Semen Ricini;Hypericum wightianum;Mangifera persiciformis;Herba Polygoni …	3.91			301.036	348.8	1	NEG	[M-H]-	level1	Quercetin	52.2269	0.269591	0	0	-2.33462	ACES_HUMAN	P22303	ACHE
Quercetin	槲皮素	C15H10O7	117-39-5	REFJWTPEDVJJIY-UHFFFAOYSA-N	C00389	HMDB0005794	5280343	Shikimates and Phenylpropanoids	莽草酸及苯丙酸类	Flavonoids	黄酮类	Flavonols	黄酮醇类	HERB004853;HERB000018;HERB000036;HERB000066;HERB000137;HERB000139;HERB000161;HERB000186;HERB000189;HERB000208;HERB000221;HERB000237;HERB000286;HERB000312;HERB000323;HERB000330;HERB000338;HERB000403;HERB000409;HERB000418;HERB000432;HERB000448;HERB000469;HERB000472;HERB000553;HERB000580;HERB000594;HERB000614;HERB000638;HERB000770;HERB000777;HERB000780;HERB000783;HERB000819;HERB000847;HERB000868;HER…	砂仁;阿拉伯胶金合欢;矮地茶;艾叶;八角茴香;八角莲;白扁豆;白果;白果叶;白花蛇舌草;败酱草;白蔹;白鲜皮;半边莲;板蓝根;半夏;半枝莲;北沙参;北五味子;荜澄茄;蓖麻子;遍地锦;扁桃;萹蓄;布渣叶;苍耳子;草果;侧柏叶;柴胡;车前子;沉香;秤杆升麻;柽柳;重楼排草;川八角莲;川楝子;川牛膝;穿心莲;垂盆草;椿皮;刺五加;醋柳果;大白顶草;大风子;大花红景天;大花紫薇;大蓟;大金钱草;大菟丝子;大叶蛇葡萄;大枣;大皂荚;丹参;单条草;灯台叶;灯心草;地耳草;地肤子;地锦草;地梢瓜;地榆;丁香;冬葵果;豆蔻;独一味;杜仲;杜仲叶;多舌飞蓬;/;鹅不食草;儿茶;翻白草;分心木;蜂胶;凤尾草;凤尾蕨;凤仙透骨草;凤眼草;佛甲草;覆盆子;甘草;干姜;橄榄;高良姜;葛花;枸骨叶;枸杞子;钩藤;谷精草;关黄柏;贯叶金丝桃;贯叶连翘;广藿香;广枣;鬼箭羽;鬼臼;鬼针草;海藻;荷叶;红车轴草;红旱莲;…	Fructus Amomi;Acacia nilotica;Ardisiae japonicae;Folium Artemisiae Argyi;Fructus Anisi Stellati;/;Semen Lablab Album;Semen Ginkgo;Ginkgo biloba;Herba Hedyotis Diffusae;Herba Patriniae;Radix Ampelopsis;/;Herba Lobeliae Chinensis;Radix Isatidis seu Baphicacanthi;Rhizoma Pinelliae;Herba Scutellariae barbatae;Radix Glehniae;/;/;Semen Ricini;Hypericum wightianum;Mangifera persiciformis;Herba Polygoni …	3.91			301.036	348.8	1	NEG	[M-H]-	level1	Quercetin	52.2269	0.269591	0	0	-2.33462	PPARG_HUMAN	P37231	PPARG
Quercetin	槲皮素	C15H10O7	117-39-5	REFJWTPEDVJJIY-UHFFFAOYSA-N	C00389	HMDB0005794	5280343	Shikimates and Phenylpropanoids	莽草酸及苯丙酸类	Flavonoids	黄酮类	Flavonols	黄酮醇类	HERB004853;HERB000018;HERB000036;HERB000066;HERB000137;HERB000139;HERB000161;HERB000186;HERB000189;HERB000208;HERB000221;HERB000237;HERB000286;HERB000312;HERB000323;HERB000330;HERB000338;HERB000403;HERB000409;HERB000418;HERB000432;HERB000448;HERB000469;HERB000472;HERB000553;HERB000580;HERB000594;HERB000614;HERB000638;HERB000770;HERB000777;HERB000780;HERB000783;HERB000819;HERB000847;HERB000868;HER…	砂仁;阿拉伯胶金合欢;矮地茶;艾叶;八角茴香;八角莲;白扁豆;白果;白果叶;白花蛇舌草;败酱草;白蔹;白鲜皮;半边莲;板蓝根;半夏;半枝莲;北沙参;北五味子;荜澄茄;蓖麻子;遍地锦;扁桃;萹蓄;布渣叶;苍耳子;草果;侧柏叶;柴胡;车前子;沉香;秤杆升麻;柽柳;重楼排草;川八角莲;川楝子;川牛膝;穿心莲;垂盆草;椿皮;刺五加;醋柳果;大白顶草;大风子;大花红景天;大花紫薇;大蓟;大金钱草;大菟丝子;大叶蛇葡萄;大枣;大皂荚;丹参;单条草;灯台叶;灯心草;地耳草;地肤子;地锦草;地梢瓜;地榆;丁香;冬葵果;豆蔻;独一味;杜仲;杜仲叶;多舌飞蓬;/;鹅不食草;儿茶;翻白草;分心木;蜂胶;凤尾草;凤尾蕨;凤仙透骨草;凤眼草;佛甲草;覆盆子;甘草;干姜;橄榄;高良姜;葛花;枸骨叶;枸杞子;钩藤;谷精草;关黄柏;贯叶金丝桃;贯叶连翘;广藿香;广枣;鬼箭羽;鬼臼;鬼针草;海藻;荷叶;红车轴草;红旱莲;…	Fructus Amomi;Acacia nilotica;Ardisiae japonicae;Folium Artemisiae Argyi;Fructus Anisi Stellati;/;Semen Lablab Album;Semen Ginkgo;Ginkgo biloba;Herba Hedyotis Diffusae;Herba Patriniae;Radix Ampelopsis;/;Herba Lobeliae Chinensis;Radix Isatidis seu Baphicacanthi;Rhizoma Pinelliae;Herba Scutellariae barbatae;Radix Glehniae;/;/;Semen Ricini;Hypericum wightianum;Mangifera persiciformis;Herba Polygoni …	3.91			301.036	348.8	1	NEG	[M-H]-	level1	Quercetin	52.2269	0.269591	0	0	-2.33462	HIF1N_HUMAN	Q9NWT6	HIF1AN
Quercetin	槲皮素	C15H10O7	117-39-5	REFJWTPEDVJJIY-UHFFFAOYSA-N	C00389	HMDB0005794	5280343	Shikimates and Phenylpropanoids	莽草酸及苯丙酸类	Flavonoids	黄酮类	Flavonols	黄酮醇类	HERB004853;HERB000018;HERB000036;HERB000066;HERB000137;HERB000139;HERB000161;HERB000186;HERB000189;HERB000208;HERB000221;HERB000237;HERB000286;HERB000312;HERB000323;HERB000330;HERB000338;HERB000403;HERB000409;HERB000418;HERB000432;HERB000448;HERB000469;HERB000472;HERB000553;HERB000580;HERB000594;HERB000614;HERB000638;HERB000770;HERB000777;HERB000780;HERB000783;HERB000819;HERB000847;HERB000868;HER…	砂仁;阿拉伯胶金合欢;矮地茶;艾叶;八角茴香;八角莲;白扁豆;白果;白果叶;白花蛇舌草;败酱草;白蔹;白鲜皮;半边莲;板蓝根;半夏;半枝莲;北沙参;北五味子;荜澄茄;蓖麻子;遍地锦;扁桃;萹蓄;布渣叶;苍耳子;草果;侧柏叶;柴胡;车前子;沉香;秤杆升麻;柽柳;重楼排草;川八角莲;川楝子;川牛膝;穿心莲;垂盆草;椿皮;刺五加;醋柳果;大白顶草;大风子;大花红景天;大花紫薇;大蓟;大金钱草;大菟丝子;大叶蛇葡萄;大枣;大皂荚;丹参;单条草;灯台叶;灯心草;地耳草;地肤子;地锦草;地梢瓜;地榆;丁香;冬葵果;豆蔻;独一味;杜仲;杜仲叶;多舌飞蓬;/;鹅不食草;儿茶;翻白草;分心木;蜂胶;凤尾草;凤尾蕨;凤仙透骨草;凤眼草;佛甲草;覆盆子;甘草;干姜;橄榄;高良姜;葛花;枸骨叶;枸杞子;钩藤;谷精草;关黄柏;贯叶金丝桃;贯叶连翘;广藿香;广枣;鬼箭羽;鬼臼;鬼针草;海藻;荷叶;红车轴草;红旱莲;…	Fructus Amomi;Acacia nilotica;Ardisiae japonicae;Folium Artemisiae Argyi;Fructus Anisi Stellati;/;Semen Lablab Album;Semen Ginkgo;Ginkgo biloba;Herba Hedyotis Diffusae;Herba Patriniae;Radix Ampelopsis;/;Herba Lobeliae Chinensis;Radix Isatidis seu Baphicacanthi;Rhizoma Pinelliae;Herba Scutellariae barbatae;Radix Glehniae;/;/;Semen Ricini;Hypericum wightianum;Mangifera persiciformis;Herba Polygoni …	3.91			301.036	348.8	1	NEG	[M-H]-	level1	Quercetin	52.2269	0.269591	0	0	-2.33462	BGLR_HUMAN	P08236	GUSB
Quercetin	槲皮素	C15H10O7	117-39-5	REFJWTPEDVJJIY-UHFFFAOYSA-N	C00389	HMDB0005794	5280343	Shikimates and Phenylpropanoids	莽草酸及苯丙酸类	Flavonoids	黄酮类	Flavonols	黄酮醇类	HERB004853;HERB000018;HERB000036;HERB000066;HERB000137;HERB000139;HERB000161;HERB000186;HERB000189;HERB000208;HERB000221;HERB000237;HERB000286;HERB000312;HERB000323;HERB000330;HERB000338;HERB000403;HERB000409;HERB000418;HERB000432;HERB000448;HERB000469;HERB000472;HERB000553;HERB000580;HERB000594;HERB000614;HERB000638;HERB000770;HERB000777;HERB000780;HERB000783;HERB000819;HERB000847;HERB000868;HER…	砂仁;阿拉伯胶金合欢;矮地茶;艾叶;八角茴香;八角莲;白扁豆;白果;白果叶;白花蛇舌草;败酱草;白蔹;白鲜皮;半边莲;板蓝根;半夏;半枝莲;北沙参;北五味子;荜澄茄;蓖麻子;遍地锦;扁桃;萹蓄;布渣叶;苍耳子;草果;侧柏叶;柴胡;车前子;沉香;秤杆升麻;柽柳;重楼排草;川八角莲;川楝子;川牛膝;穿心莲;垂盆草;椿皮;刺五加;醋柳果;大白顶草;大风子;大花红景天;大花紫薇;大蓟;大金钱草;大菟丝子;大叶蛇葡萄;大枣;大皂荚;丹参;单条草;灯台叶;灯心草;地耳草;地肤子;地锦草;地梢瓜;地榆;丁香;冬葵果;豆蔻;独一味;杜仲;杜仲叶;多舌飞蓬;/;鹅不食草;儿茶;翻白草;分心木;蜂胶;凤尾草;凤尾蕨;凤仙透骨草;凤眼草;佛甲草;覆盆子;甘草;干姜;橄榄;高良姜;葛花;枸骨叶;枸杞子;钩藤;谷精草;关黄柏;贯叶金丝桃;贯叶连翘;广藿香;广枣;鬼箭羽;鬼臼;鬼针草;海藻;荷叶;红车轴草;红旱莲;…	Fructus Amomi;Acacia nilotica;Ardisiae japonicae;Folium Artemisiae Argyi;Fructus Anisi Stellati;/;Semen Lablab Album;Semen Ginkgo;Ginkgo biloba;Herba Hedyotis Diffusae;Herba Patriniae;Radix Ampelopsis;/;Herba Lobeliae Chinensis;Radix Isatidis seu Baphicacanthi;Rhizoma Pinelliae;Herba Scutellariae barbatae;Radix Glehniae;/;/;Semen Ricini;Hypericum wightianum;Mangifera persiciformis;Herba Polygoni …	3.91			301.036	348.8	1	NEG	[M-H]-	level1	Quercetin	52.2269	0.269591	0	0	-2.33462	AOFA_HUMAN	P21397	MAOA
Quercetin	槲皮素	C15H10O7	117-39-5	REFJWTPEDVJJIY-UHFFFAOYSA-N	C00389	HMDB0005794	5280343	Shikimates and Phenylpropanoids	莽草酸及苯丙酸类	Flavonoids	黄酮类	Flavonols	黄酮醇类	HERB004853;HERB000018;HERB000036;HERB000066;HERB000137;HERB000139;HERB000161;HERB000186;HERB000189;HERB000208;HERB000221;HERB000237;HERB000286;HERB000312;HERB000323;HERB000330;HERB000338;HERB000403;HERB000409;HERB000418;HERB000432;HERB000448;HERB000469;HERB000472;HERB000553;HERB000580;HERB000594;HERB000614;HERB000638;HERB000770;HERB000777;HERB000780;HERB000783;HERB000819;HERB000847;HERB000868;HER…	砂仁;阿拉伯胶金合欢;矮地茶;艾叶;八角茴香;八角莲;白扁豆;白果;白果叶;白花蛇舌草;败酱草;白蔹;白鲜皮;半边莲;板蓝根;半夏;半枝莲;北沙参;北五味子;荜澄茄;蓖麻子;遍地锦;扁桃;萹蓄;布渣叶;苍耳子;草果;侧柏叶;柴胡;车前子;沉香;秤杆升麻;柽柳;重楼排草;川八角莲;川楝子;川牛膝;穿心莲;垂盆草;椿皮;刺五加;醋柳果;大白顶草;大风子;大花红景天;大花紫薇;大蓟;大金钱草;大菟丝子;大叶蛇葡萄;大枣;大皂荚;丹参;单条草;灯台叶;灯心草;地耳草;地肤子;地锦草;地梢瓜;地榆;丁香;冬葵果;豆蔻;独一味;杜仲;杜仲叶;多舌飞蓬;/;鹅不食草;儿茶;翻白草;分心木;蜂胶;凤尾草;凤尾蕨;凤仙透骨草;凤眼草;佛甲草;覆盆子;甘草;干姜;橄榄;高良姜;葛花;枸骨叶;枸杞子;钩藤;谷精草;关黄柏;贯叶金丝桃;贯叶连翘;广藿香;广枣;鬼箭羽;鬼臼;鬼针草;海藻;荷叶;红车轴草;红旱莲;…	Fructus Amomi;Acacia nilotica;Ardisiae japonicae;Folium Artemisiae Argyi;Fructus Anisi Stellati;/;Semen Lablab Album;Semen Ginkgo;Ginkgo biloba;Herba Hedyotis Diffusae;Herba Patriniae;Radix Ampelopsis;/;Herba Lobeliae Chinensis;Radix Isatidis seu Baphicacanthi;Rhizoma Pinelliae;Herba Scutellariae barbatae;Radix Glehniae;/;/;Semen Ricini;Hypericum wightianum;Mangifera persiciformis;Herba Polygoni …	3.91			301.036	348.8	1	NEG	[M-H]-	level1	Quercetin	52.2269	0.269591	0	0	-2.33462	AOFB_HUMAN	P27338	MAOB
Quercetin	槲皮素	C15H10O7	117-39-5	REFJWTPEDVJJIY-UHFFFAOYSA-N	C00389	HMDB0005794	5280343	Shikimates and Phenylpropanoids	莽草酸及苯丙酸类	Flavonoids	黄酮类	Flavonols	黄酮醇类	HERB004853;HERB000018;HERB000036;HERB000066;HERB000137;HERB000139;HERB000161;HERB000186;HERB000189;HERB000208;HERB000221;HERB000237;HERB000286;HERB000312;HERB000323;HERB000330;HERB000338;HERB000403;HERB000409;HERB000418;HERB000432;HERB000448;HERB000469;HERB000472;HERB000553;HERB000580;HERB000594;HERB000614;HERB000638;HERB000770;HERB000777;HERB000780;HERB000783;HERB000819;HERB000847;HERB000868;HER…	砂仁;阿拉伯胶金合欢;矮地茶;艾叶;八角茴香;八角莲;白扁豆;白果;白果叶;白花蛇舌草;败酱草;白蔹;白鲜皮;半边莲;板蓝根;半夏;半枝莲;北沙参;北五味子;荜澄茄;蓖麻子;遍地锦;扁桃;萹蓄;布渣叶;苍耳子;草果;侧柏叶;柴胡;车前子;沉香;秤杆升麻;柽柳;重楼排草;川八角莲;川楝子;川牛膝;穿心莲;垂盆草;椿皮;刺五加;醋柳果;大白顶草;大风子;大花红景天;大花紫薇;大蓟;大金钱草;大菟丝子;大叶蛇葡萄;大枣;大皂荚;丹参;单条草;灯台叶;灯心草;地耳草;地肤子;地锦草;地梢瓜;地榆;丁香;冬葵果;豆蔻;独一味;杜仲;杜仲叶;多舌飞蓬;/;鹅不食草;儿茶;翻白草;分心木;蜂胶;凤尾草;凤尾蕨;凤仙透骨草;凤眼草;佛甲草;覆盆子;甘草;干姜;橄榄;高良姜;葛花;枸骨叶;枸杞子;钩藤;谷精草;关黄柏;贯叶金丝桃;贯叶连翘;广藿香;广枣;鬼箭羽;鬼臼;鬼针草;海藻;荷叶;红车轴草;红旱莲;…	Fructus Amomi;Acacia nilotica;Ardisiae japonicae;Folium Artemisiae Argyi;Fructus Anisi Stellati;/;Semen Lablab Album;Semen Ginkgo;Ginkgo biloba;Herba Hedyotis Diffusae;Herba Patriniae;Radix Ampelopsis;/;Herba Lobeliae Chinensis;Radix Isatidis seu Baphicacanthi;Rhizoma Pinelliae;Herba Scutellariae barbatae;Radix Glehniae;/;/;Semen Ricini;Hypericum wightianum;Mangifera persiciformis;Herba Polygoni …	3.91			301.036	348.8	1	NEG	[M-H]-	level1	Quercetin	52.2269	0.269591	0	0	-2.33462	CAH4_HUMAN	P22748	CA4
Quercetin	槲皮素	C15H10O7	117-39-5	REFJWTPEDVJJIY-UHFFFAOYSA-N	C00389	HMDB0005794	5280343	Shikimates and Phenylpropanoids	莽草酸及苯丙酸类	Flavonoids	黄酮类	Flavonols	黄酮醇类	HERB004853;HERB000018;HERB000036;HERB000066;HERB000137;HERB000139;HERB000161;HERB000186;HERB000189;HERB000208;HERB000221;HERB000237;HERB000286;HERB000312;HERB000323;HERB000330;HERB000338;HERB000403;HERB000409;HERB000418;HERB000432;HERB000448;HERB000469;HERB000472;HERB000553;HERB000580;HERB000594;HERB000614;HERB000638;HERB000770;HERB000777;HERB000780;HERB000783;HERB000819;HERB000847;HERB000868;HER…	砂仁;阿拉伯胶金合欢;矮地茶;艾叶;八角茴香;八角莲;白扁豆;白果;白果叶;白花蛇舌草;败酱草;白蔹;白鲜皮;半边莲;板蓝根;半夏;半枝莲;北沙参;北五味子;荜澄茄;蓖麻子;遍地锦;扁桃;萹蓄;布渣叶;苍耳子;草果;侧柏叶;柴胡;车前子;沉香;秤杆升麻;柽柳;重楼排草;川八角莲;川楝子;川牛膝;穿心莲;垂盆草;椿皮;刺五加;醋柳果;大白顶草;大风子;大花红景天;大花紫薇;大蓟;大金钱草;大菟丝子;大叶蛇葡萄;大枣;大皂荚;丹参;单条草;灯台叶;灯心草;地耳草;地肤子;地锦草;地梢瓜;地榆;丁香;冬葵果;豆蔻;独一味;杜仲;杜仲叶;多舌飞蓬;/;鹅不食草;儿茶;翻白草;分心木;蜂胶;凤尾草;凤尾蕨;凤仙透骨草;凤眼草;佛甲草;覆盆子;甘草;干姜;橄榄;高良姜;葛花;枸骨叶;枸杞子;钩藤;谷精草;关黄柏;贯叶金丝桃;贯叶连翘;广藿香;广枣;鬼箭羽;鬼臼;鬼针草;海藻;荷叶;红车轴草;红旱莲;…	Fructus Amomi;Acacia nilotica;Ardisiae japonicae;Folium Artemisiae Argyi;Fructus Anisi Stellati;/;Semen Lablab Album;Semen Ginkgo;Ginkgo biloba;Herba Hedyotis Diffusae;Herba Patriniae;Radix Ampelopsis;/;Herba Lobeliae Chinensis;Radix Isatidis seu Baphicacanthi;Rhizoma Pinelliae;Herba Scutellariae barbatae;Radix Glehniae;/;/;Semen Ricini;Hypericum wightianum;Mangifera persiciformis;Herba Polygoni …	3.91			301.036	348.8	1	NEG	[M-H]-	level1	Quercetin	52.2269	0.269591	0	0	-2.33462	CAH3_HUMAN	P07451	CA3
Quercetin	槲皮素	C15H10O7	117-39-5	REFJWTPEDVJJIY-UHFFFAOYSA-N	C00389	HMDB0005794	5280343	Shikimates and Phenylpropanoids	莽草酸及苯丙酸类	Flavonoids	黄酮类	Flavonols	黄酮醇类	HERB004853;HERB000018;HERB000036;HERB000066;HERB000137;HERB000139;HERB000161;HERB000186;HERB000189;HERB000208;HERB000221;HERB000237;HERB000286;HERB000312;HERB000323;HERB000330;HERB000338;HERB000403;HERB000409;HERB000418;HERB000432;HERB000448;HERB000469;HERB000472;HERB000553;HERB000580;HERB000594;HERB000614;HERB000638;HERB000770;HERB000777;HERB000780;HERB000783;HERB000819;HERB000847;HERB000868;HER…	砂仁;阿拉伯胶金合欢;矮地茶;艾叶;八角茴香;八角莲;白扁豆;白果;白果叶;白花蛇舌草;败酱草;白蔹;白鲜皮;半边莲;板蓝根;半夏;半枝莲;北沙参;北五味子;荜澄茄;蓖麻子;遍地锦;扁桃;萹蓄;布渣叶;苍耳子;草果;侧柏叶;柴胡;车前子;沉香;秤杆升麻;柽柳;重楼排草;川八角莲;川楝子;川牛膝;穿心莲;垂盆草;椿皮;刺五加;醋柳果;大白顶草;大风子;大花红景天;大花紫薇;大蓟;大金钱草;大菟丝子;大叶蛇葡萄;大枣;大皂荚;丹参;单条草;灯台叶;灯心草;地耳草;地肤子;地锦草;地梢瓜;地榆;丁香;冬葵果;豆蔻;独一味;杜仲;杜仲叶;多舌飞蓬;/;鹅不食草;儿茶;翻白草;分心木;蜂胶;凤尾草;凤尾蕨;凤仙透骨草;凤眼草;佛甲草;覆盆子;甘草;干姜;橄榄;高良姜;葛花;枸骨叶;枸杞子;钩藤;谷精草;关黄柏;贯叶金丝桃;贯叶连翘;广藿香;广枣;鬼箭羽;鬼臼;鬼针草;海藻;荷叶;红车轴草;红旱莲;…	Fructus Amomi;Acacia nilotica;Ardisiae japonicae;Folium Artemisiae Argyi;Fructus Anisi Stellati;/;Semen Lablab Album;Semen Ginkgo;Ginkgo biloba;Herba Hedyotis Diffusae;Herba Patriniae;Radix Ampelopsis;/;Herba Lobeliae Chinensis;Radix Isatidis seu Baphicacanthi;Rhizoma Pinelliae;Herba Scutellariae barbatae;Radix Glehniae;/;/;Semen Ricini;Hypericum wightianum;Mangifera persiciformis;Herba Polygoni …	3.91			301.036	348.8	1	NEG	[M-H]-	level1	Quercetin	52.2269	0.269591	0	0	-2.33462	CAH2_HUMAN	P00918	CA2
Quercetin	槲皮素	C15H10O7	117-39-5	REFJWTPEDVJJIY-UHFFFAOYSA-N	C00389	HMDB0005794	5280343	Shikimates and Phenylpropanoids	莽草酸及苯丙酸类	Flavonoids	黄酮类	Flavonols	黄酮醇类	HERB004853;HERB000018;HERB000036;HERB000066;HERB000137;HERB000139;HERB000161;HERB000186;HERB000189;HERB000208;HERB000221;HERB000237;HERB000286;HERB000312;HERB000323;HERB000330;HERB000338;HERB000403;HERB000409;HERB000418;HERB000432;HERB000448;HERB000469;HERB000472;HERB000553;HERB000580;HERB000594;HERB000614;HERB000638;HERB000770;HERB000777;HERB000780;HERB000783;HERB000819;HERB000847;HERB000868;HER…	砂仁;阿拉伯胶金合欢;矮地茶;艾叶;八角茴香;八角莲;白扁豆;白果;白果叶;白花蛇舌草;败酱草;白蔹;白鲜皮;半边莲;板蓝根;半夏;半枝莲;北沙参;北五味子;荜澄茄;蓖麻子;遍地锦;扁桃;萹蓄;布渣叶;苍耳子;草果;侧柏叶;柴胡;车前子;沉香;秤杆升麻;柽柳;重楼排草;川八角莲;川楝子;川牛膝;穿心莲;垂盆草;椿皮;刺五加;醋柳果;大白顶草;大风子;大花红景天;大花紫薇;大蓟;大金钱草;大菟丝子;大叶蛇葡萄;大枣;大皂荚;丹参;单条草;灯台叶;灯心草;地耳草;地肤子;地锦草;地梢瓜;地榆;丁香;冬葵果;豆蔻;独一味;杜仲;杜仲叶;多舌飞蓬;/;鹅不食草;儿茶;翻白草;分心木;蜂胶;凤尾草;凤尾蕨;凤仙透骨草;凤眼草;佛甲草;覆盆子;甘草;干姜;橄榄;高良姜;葛花;枸骨叶;枸杞子;钩藤;谷精草;关黄柏;贯叶金丝桃;贯叶连翘;广藿香;广枣;鬼箭羽;鬼臼;鬼针草;海藻;荷叶;红车轴草;红旱莲;…	Fructus Amomi;Acacia nilotica;Ardisiae japonicae;Folium Artemisiae Argyi;Fructus Anisi Stellati;/;Semen Lablab Album;Semen Ginkgo;Ginkgo biloba;Herba Hedyotis Diffusae;Herba Patriniae;Radix Ampelopsis;/;Herba Lobeliae Chinensis;Radix Isatidis seu Baphicacanthi;Rhizoma Pinelliae;Herba Scutellariae barbatae;Radix Glehniae;/;/;Semen Ricini;Hypericum wightianum;Mangifera persiciformis;Herba Polygoni …	3.91			301.036	348.8	1	NEG	[M-H]-	level1	Quercetin	52.2269	0.269591	0	0	-2.33462	CAH1_HUMAN	P00915	CA1
Quercetin	槲皮素	C15H10O7	117-39-5	REFJWTPEDVJJIY-UHFFFAOYSA-N	C00389	HMDB0005794	5280343	Shikimates and Phenylpropanoids	莽草酸及苯丙酸类	Flavonoids	黄酮类	Flavonols	黄酮醇类	HERB004853;HERB000018;HERB000036;HERB000066;HERB000137;HERB000139;HERB000161;HERB000186;HERB000189;HERB000208;HERB000221;HERB000237;HERB000286;HERB000312;HERB000323;HERB000330;HERB000338;HERB000403;HERB000409;HERB000418;HERB000432;HERB000448;HERB000469;HERB000472;HERB000553;HERB000580;HERB000594;HERB000614;HERB000638;HERB000770;HERB000777;HERB000780;HERB000783;HERB000819;HERB000847;HERB000868;HER…	砂仁;阿拉伯胶金合欢;矮地茶;艾叶;八角茴香;八角莲;白扁豆;白果;白果叶;白花蛇舌草;败酱草;白蔹;白鲜皮;半边莲;板蓝根;半夏;半枝莲;北沙参;北五味子;荜澄茄;蓖麻子;遍地锦;扁桃;萹蓄;布渣叶;苍耳子;草果;侧柏叶;柴胡;车前子;沉香;秤杆升麻;柽柳;重楼排草;川八角莲;川楝子;川牛膝;穿心莲;垂盆草;椿皮;刺五加;醋柳果;大白顶草;大风子;大花红景天;大花紫薇;大蓟;大金钱草;大菟丝子;大叶蛇葡萄;大枣;大皂荚;丹参;单条草;灯台叶;灯心草;地耳草;地肤子;地锦草;地梢瓜;地榆;丁香;冬葵果;豆蔻;独一味;杜仲;杜仲叶;多舌飞蓬;/;鹅不食草;儿茶;翻白草;分心木;蜂胶;凤尾草;凤尾蕨;凤仙透骨草;凤眼草;佛甲草;覆盆子;甘草;干姜;橄榄;高良姜;葛花;枸骨叶;枸杞子;钩藤;谷精草;关黄柏;贯叶金丝桃;贯叶连翘;广藿香;广枣;鬼箭羽;鬼臼;鬼针草;海藻;荷叶;红车轴草;红旱莲;…	Fructus Amomi;Acacia nilotica;Ardisiae japonicae;Folium Artemisiae Argyi;Fructus Anisi Stellati;/;Semen Lablab Album;Semen Ginkgo;Ginkgo biloba;Herba Hedyotis Diffusae;Herba Patriniae;Radix Ampelopsis;/;Herba Lobeliae Chinensis;Radix Isatidis seu Baphicacanthi;Rhizoma Pinelliae;Herba Scutellariae barbatae;Radix Glehniae;/;/;Semen Ricini;Hypericum wightianum;Mangifera persiciformis;Herba Polygoni …	3.91			301.036	348.8	1	NEG	[M-H]-	level1	Quercetin	52.2269	0.269591	0	0	-2.33462	CAH5A_HUMAN	P35218	CA5A
Quercetin	槲皮素	C15H10O7	117-39-5	REFJWTPEDVJJIY-UHFFFAOYSA-N	C00389	HMDB0005794	5280343	Shikimates and Phenylpropanoids	莽草酸及苯丙酸类	Flavonoids	黄酮类	Flavonols	黄酮醇类	HERB004853;HERB000018;HERB000036;HERB000066;HERB000137;HERB000139;HERB000161;HERB000186;HERB000189;HERB000208;HERB000221;HERB000237;HERB000286;HERB000312;HERB000323;HERB000330;HERB000338;HERB000403;HERB000409;HERB000418;HERB000432;HERB000448;HERB000469;HERB000472;HERB000553;HERB000580;HERB000594;HERB000614;HERB000638;HERB000770;HERB000777;HERB000780;HERB000783;HERB000819;HERB000847;HERB000868;HER…	砂仁;阿拉伯胶金合欢;矮地茶;艾叶;八角茴香;八角莲;白扁豆;白果;白果叶;白花蛇舌草;败酱草;白蔹;白鲜皮;半边莲;板蓝根;半夏;半枝莲;北沙参;北五味子;荜澄茄;蓖麻子;遍地锦;扁桃;萹蓄;布渣叶;苍耳子;草果;侧柏叶;柴胡;车前子;沉香;秤杆升麻;柽柳;重楼排草;川八角莲;川楝子;川牛膝;穿心莲;垂盆草;椿皮;刺五加;醋柳果;大白顶草;大风子;大花红景天;大花紫薇;大蓟;大金钱草;大菟丝子;大叶蛇葡萄;大枣;大皂荚;丹参;单条草;灯台叶;灯心草;地耳草;地肤子;地锦草;地梢瓜;地榆;丁香;冬葵果;豆蔻;独一味;杜仲;杜仲叶;多舌飞蓬;/;鹅不食草;儿茶;翻白草;分心木;蜂胶;凤尾草;凤尾蕨;凤仙透骨草;凤眼草;佛甲草;覆盆子;甘草;干姜;橄榄;高良姜;葛花;枸骨叶;枸杞子;钩藤;谷精草;关黄柏;贯叶金丝桃;贯叶连翘;广藿香;广枣;鬼箭羽;鬼臼;鬼针草;海藻;荷叶;红车轴草;红旱莲;…	Fructus Amomi;Acacia nilotica;Ardisiae japonicae;Folium Artemisiae Argyi;Fructus Anisi Stellati;/;Semen Lablab Album;Semen Ginkgo;Ginkgo biloba;Herba Hedyotis Diffusae;Herba Patriniae;Radix Ampelopsis;/;Herba Lobeliae Chinensis;Radix Isatidis seu Baphicacanthi;Rhizoma Pinelliae;Herba Scutellariae barbatae;Radix Glehniae;/;/;Semen Ricini;Hypericum wightianum;Mangifera persiciformis;Herba Polygoni …	3.91			301.036	348.8	1	NEG	[M-H]-	level1	Quercetin	52.2269	0.269591	0	0	-2.33462	CAH5B_HUMAN	Q9Y2D0	CA5B
Quercetin	槲皮素	C15H10O7	117-39-5	REFJWTPEDVJJIY-UHFFFAOYSA-N	C00389	HMDB0005794	5280343	Shikimates and Phenylpropanoids	莽草酸及苯丙酸类	Flavonoids	黄酮类	Flavonols	黄酮醇类	HERB004853;HERB000018;HERB000036;HERB000066;HERB000137;HERB000139;HERB000161;HERB000186;HERB000189;HERB000208;HERB000221;HERB000237;HERB000286;HERB000312;HERB000323;HERB000330;HERB000338;HERB000403;HERB000409;HERB000418;HERB000432;HERB000448;HERB000469;HERB000472;HERB000553;HERB000580;HERB000594;HERB000614;HERB000638;HERB000770;HERB000777;HERB000780;HERB000783;HERB000819;HERB000847;HERB000868;HER…	砂仁;阿拉伯胶金合欢;矮地茶;艾叶;八角茴香;八角莲;白扁豆;白果;白果叶;白花蛇舌草;败酱草;白蔹;白鲜皮;半边莲;板蓝根;半夏;半枝莲;北沙参;北五味子;荜澄茄;蓖麻子;遍地锦;扁桃;萹蓄;布渣叶;苍耳子;草果;侧柏叶;柴胡;车前子;沉香;秤杆升麻;柽柳;重楼排草;川八角莲;川楝子;川牛膝;穿心莲;垂盆草;椿皮;刺五加;醋柳果;大白顶草;大风子;大花红景天;大花紫薇;大蓟;大金钱草;大菟丝子;大叶蛇葡萄;大枣;大皂荚;丹参;单条草;灯台叶;灯心草;地耳草;地肤子;地锦草;地梢瓜;地榆;丁香;冬葵果;豆蔻;独一味;杜仲;杜仲叶;多舌飞蓬;/;鹅不食草;儿茶;翻白草;分心木;蜂胶;凤尾草;凤尾蕨;凤仙透骨草;凤眼草;佛甲草;覆盆子;甘草;干姜;橄榄;高良姜;葛花;枸骨叶;枸杞子;钩藤;谷精草;关黄柏;贯叶金丝桃;贯叶连翘;广藿香;广枣;鬼箭羽;鬼臼;鬼针草;海藻;荷叶;红车轴草;红旱莲;…	Fructus Amomi;Acacia nilotica;Ardisiae japonicae;Folium Artemisiae Argyi;Fructus Anisi Stellati;/;Semen Lablab Album;Semen Ginkgo;Ginkgo biloba;Herba Hedyotis Diffusae;Herba Patriniae;Radix Ampelopsis;/;Herba Lobeliae Chinensis;Radix Isatidis seu Baphicacanthi;Rhizoma Pinelliae;Herba Scutellariae barbatae;Radix Glehniae;/;/;Semen Ricini;Hypericum wightianum;Mangifera persiciformis;Herba Polygoni …	3.91			301.036	348.8	1	NEG	[M-H]-	level1	Quercetin	52.2269	0.269591	0	0	-2.33462	CAH6_HUMAN	P23280	CA6
Quercetin	槲皮素	C15H10O7	117-39-5	REFJWTPEDVJJIY-UHFFFAOYSA-N	C00389	HMDB0005794	5280343	Shikimates and Phenylpropanoids	莽草酸及苯丙酸类	Flavonoids	黄酮类	Flavonols	黄酮醇类	HERB004853;HERB000018;HERB000036;HERB000066;HERB000137;HERB000139;HERB000161;HERB000186;HERB000189;HERB000208;HERB000221;HERB000237;HERB000286;HERB000312;HERB000323;HERB000330;HERB000338;HERB000403;HERB000409;HERB000418;HERB000432;HERB000448;HERB000469;HERB000472;HERB000553;HERB000580;HERB000594;HERB000614;HERB000638;HERB000770;HERB000777;HERB000780;HERB000783;HERB000819;HERB000847;HERB000868;HER…	砂仁;阿拉伯胶金合欢;矮地茶;艾叶;八角茴香;八角莲;白扁豆;白果;白果叶;白花蛇舌草;败酱草;白蔹;白鲜皮;半边莲;板蓝根;半夏;半枝莲;北沙参;北五味子;荜澄茄;蓖麻子;遍地锦;扁桃;萹蓄;布渣叶;苍耳子;草果;侧柏叶;柴胡;车前子;沉香;秤杆升麻;柽柳;重楼排草;川八角莲;川楝子;川牛膝;穿心莲;垂盆草;椿皮;刺五加;醋柳果;大白顶草;大风子;大花红景天;大花紫薇;大蓟;大金钱草;大菟丝子;大叶蛇葡萄;大枣;大皂荚;丹参;单条草;灯台叶;灯心草;地耳草;地肤子;地锦草;地梢瓜;地榆;丁香;冬葵果;豆蔻;独一味;杜仲;杜仲叶;多舌飞蓬;/;鹅不食草;儿茶;翻白草;分心木;蜂胶;凤尾草;凤尾蕨;凤仙透骨草;凤眼草;佛甲草;覆盆子;甘草;干姜;橄榄;高良姜;葛花;枸骨叶;枸杞子;钩藤;谷精草;关黄柏;贯叶金丝桃;贯叶连翘;广藿香;广枣;鬼箭羽;鬼臼;鬼针草;海藻;荷叶;红车轴草;红旱莲;…	Fructus Amomi;Acacia nilotica;Ardisiae japonicae;Folium Artemisiae Argyi;Fructus Anisi Stellati;/;Semen Lablab Album;Semen Ginkgo;Ginkgo biloba;Herba Hedyotis Diffusae;Herba Patriniae;Radix Ampelopsis;/;Herba Lobeliae Chinensis;Radix Isatidis seu Baphicacanthi;Rhizoma Pinelliae;Herba Scutellariae barbatae;Radix Glehniae;/;/;Semen Ricini;Hypericum wightianum;Mangifera persiciformis;Herba Polygoni …	3.91			301.036	348.8	1	NEG	[M-H]-	level1	Quercetin	52.2269	0.269591	0	0	-2.33462	CAH7_HUMAN	P43166	CA7
Quercetin	槲皮素	C15H10O7	117-39-5	REFJWTPEDVJJIY-UHFFFAOYSA-N	C00389	HMDB0005794	5280343	Shikimates and Phenylpropanoids	莽草酸及苯丙酸类	Flavonoids	黄酮类	Flavonols	黄酮醇类	HERB004853;HERB000018;HERB000036;HERB000066;HERB000137;HERB000139;HERB000161;HERB000186;HERB000189;HERB000208;HERB000221;HERB000237;HERB000286;HERB000312;HERB000323;HERB000330;HERB000338;HERB000403;HERB000409;HERB000418;HERB000432;HERB000448;HERB000469;HERB000472;HERB000553;HERB000580;HERB000594;HERB000614;HERB000638;HERB000770;HERB000777;HERB000780;HERB000783;HERB000819;HERB000847;HERB000868;HER…	砂仁;阿拉伯胶金合欢;矮地茶;艾叶;八角茴香;八角莲;白扁豆;白果;白果叶;白花蛇舌草;败酱草;白蔹;白鲜皮;半边莲;板蓝根;半夏;半枝莲;北沙参;北五味子;荜澄茄;蓖麻子;遍地锦;扁桃;萹蓄;布渣叶;苍耳子;草果;侧柏叶;柴胡;车前子;沉香;秤杆升麻;柽柳;重楼排草;川八角莲;川楝子;川牛膝;穿心莲;垂盆草;椿皮;刺五加;醋柳果;大白顶草;大风子;大花红景天;大花紫薇;大蓟;大金钱草;大菟丝子;大叶蛇葡萄;大枣;大皂荚;丹参;单条草;灯台叶;灯心草;地耳草;地肤子;地锦草;地梢瓜;地榆;丁香;冬葵果;豆蔻;独一味;杜仲;杜仲叶;多舌飞蓬;/;鹅不食草;儿茶;翻白草;分心木;蜂胶;凤尾草;凤尾蕨;凤仙透骨草;凤眼草;佛甲草;覆盆子;甘草;干姜;橄榄;高良姜;葛花;枸骨叶;枸杞子;钩藤;谷精草;关黄柏;贯叶金丝桃;贯叶连翘;广藿香;广枣;鬼箭羽;鬼臼;鬼针草;海藻;荷叶;红车轴草;红旱莲;…	Fructus Amomi;Acacia nilotica;Ardisiae japonicae;Folium Artemisiae Argyi;Fructus Anisi Stellati;/;Semen Lablab Album;Semen Ginkgo;Ginkgo biloba;Herba Hedyotis Diffusae;Herba Patriniae;Radix Ampelopsis;/;Herba Lobeliae Chinensis;Radix Isatidis seu Baphicacanthi;Rhizoma Pinelliae;Herba Scutellariae barbatae;Radix Glehniae;/;/;Semen Ricini;Hypericum wightianum;Mangifera persiciformis;Herba Polygoni …	3.91			301.036	348.8	1	NEG	[M-H]-	level1	Quercetin	52.2269	0.269591	0	0	-2.33462	CAH9_HUMAN	Q16790	CA9
Quercetin	槲皮素	C15H10O7	117-39-5	REFJWTPEDVJJIY-UHFFFAOYSA-N	C00389	HMDB0005794	5280343	Shikimates and Phenylpropanoids	莽草酸及苯丙酸类	Flavonoids	黄酮类	Flavonols	黄酮醇类	HERB004853;HERB000018;HERB000036;HERB000066;HERB000137;HERB000139;HERB000161;HERB000186;HERB000189;HERB000208;HERB000221;HERB000237;HERB000286;HERB000312;HERB000323;HERB000330;HERB000338;HERB000403;HERB000409;HERB000418;HERB000432;HERB000448;HERB000469;HERB000472;HERB000553;HERB000580;HERB000594;HERB000614;HERB000638;HERB000770;HERB000777;HERB000780;HERB000783;HERB000819;HERB000847;HERB000868;HER…	砂仁;阿拉伯胶金合欢;矮地茶;艾叶;八角茴香;八角莲;白扁豆;白果;白果叶;白花蛇舌草;败酱草;白蔹;白鲜皮;半边莲;板蓝根;半夏;半枝莲;北沙参;北五味子;荜澄茄;蓖麻子;遍地锦;扁桃;萹蓄;布渣叶;苍耳子;草果;侧柏叶;柴胡;车前子;沉香;秤杆升麻;柽柳;重楼排草;川八角莲;川楝子;川牛膝;穿心莲;垂盆草;椿皮;刺五加;醋柳果;大白顶草;大风子;大花红景天;大花紫薇;大蓟;大金钱草;大菟丝子;大叶蛇葡萄;大枣;大皂荚;丹参;单条草;灯台叶;灯心草;地耳草;地肤子;地锦草;地梢瓜;地榆;丁香;冬葵果;豆蔻;独一味;杜仲;杜仲叶;多舌飞蓬;/;鹅不食草;儿茶;翻白草;分心木;蜂胶;凤尾草;凤尾蕨;凤仙透骨草;凤眼草;佛甲草;覆盆子;甘草;干姜;橄榄;高良姜;葛花;枸骨叶;枸杞子;钩藤;谷精草;关黄柏;贯叶金丝桃;贯叶连翘;广藿香;广枣;鬼箭羽;鬼臼;鬼针草;海藻;荷叶;红车轴草;红旱莲;…	Fructus Amomi;Acacia nilotica;Ardisiae japonicae;Folium Artemisiae Argyi;Fructus Anisi Stellati;/;Semen Lablab Album;Semen Ginkgo;Ginkgo biloba;Herba Hedyotis Diffusae;Herba Patriniae;Radix Ampelopsis;/;Herba Lobeliae Chinensis;Radix Isatidis seu Baphicacanthi;Rhizoma Pinelliae;Herba Scutellariae barbatae;Radix Glehniae;/;/;Semen Ricini;Hypericum wightianum;Mangifera persiciformis;Herba Polygoni …	3.91			301.036	348.8	1	NEG	[M-H]-	level1	Quercetin	52.2269	0.269591	0	0	-2.33462	CAH12_HUMAN	O43570	CA12
Quercetin	槲皮素	C15H10O7	117-39-5	REFJWTPEDVJJIY-UHFFFAOYSA-N	C00389	HMDB0005794	5280343	Shikimates and Phenylpropanoids	莽草酸及苯丙酸类	Flavonoids	黄酮类	Flavonols	黄酮醇类	HERB004853;HERB000018;HERB000036;HERB000066;HERB000137;HERB000139;HERB000161;HERB000186;HERB000189;HERB000208;HERB000221;HERB000237;HERB000286;HERB000312;HERB000323;HERB000330;HERB000338;HERB000403;HERB000409;HERB000418;HERB000432;HERB000448;HERB000469;HERB000472;HERB000553;HERB000580;HERB000594;HERB000614;HERB000638;HERB000770;HERB000777;HERB000780;HERB000783;HERB000819;HERB000847;HERB000868;HER…	砂仁;阿拉伯胶金合欢;矮地茶;艾叶;八角茴香;八角莲;白扁豆;白果;白果叶;白花蛇舌草;败酱草;白蔹;白鲜皮;半边莲;板蓝根;半夏;半枝莲;北沙参;北五味子;荜澄茄;蓖麻子;遍地锦;扁桃;萹蓄;布渣叶;苍耳子;草果;侧柏叶;柴胡;车前子;沉香;秤杆升麻;柽柳;重楼排草;川八角莲;川楝子;川牛膝;穿心莲;垂盆草;椿皮;刺五加;醋柳果;大白顶草;大风子;大花红景天;大花紫薇;大蓟;大金钱草;大菟丝子;大叶蛇葡萄;大枣;大皂荚;丹参;单条草;灯台叶;灯心草;地耳草;地肤子;地锦草;地梢瓜;地榆;丁香;冬葵果;豆蔻;独一味;杜仲;杜仲叶;多舌飞蓬;/;鹅不食草;儿茶;翻白草;分心木;蜂胶;凤尾草;凤尾蕨;凤仙透骨草;凤眼草;佛甲草;覆盆子;甘草;干姜;橄榄;高良姜;葛花;枸骨叶;枸杞子;钩藤;谷精草;关黄柏;贯叶金丝桃;贯叶连翘;广藿香;广枣;鬼箭羽;鬼臼;鬼针草;海藻;荷叶;红车轴草;红旱莲;…	Fructus Amomi;Acacia nilotica;Ardisiae japonicae;Folium Artemisiae Argyi;Fructus Anisi Stellati;/;Semen Lablab Album;Semen Ginkgo;Ginkgo biloba;Herba Hedyotis Diffusae;Herba Patriniae;Radix Ampelopsis;/;Herba Lobeliae Chinensis;Radix Isatidis seu Baphicacanthi;Rhizoma Pinelliae;Herba Scutellariae barbatae;Radix Glehniae;/;/;Semen Ricini;Hypericum wightianum;Mangifera persiciformis;Herba Polygoni …	3.91			301.036	348.8	1	NEG	[M-H]-	level1	Quercetin	52.2269	0.269591	0	0	-2.33462	CAH14_HUMAN	Q9ULX7	CA14
Quercetin	槲皮素	C15H10O7	117-39-5	REFJWTPEDVJJIY-UHFFFAOYSA-N	C00389	HMDB0005794	5280343	Shikimates and Phenylpropanoids	莽草酸及苯丙酸类	Flavonoids	黄酮类	Flavonols	黄酮醇类	HERB004853;HERB000018;HERB000036;HERB000066;HERB000137;HERB000139;HERB000161;HERB000186;HERB000189;HERB000208;HERB000221;HERB000237;HERB000286;HERB000312;HERB000323;HERB000330;HERB000338;HERB000403;HERB000409;HERB000418;HERB000432;HERB000448;HERB000469;HERB000472;HERB000553;HERB000580;HERB000594;HERB000614;HERB000638;HERB000770;HERB000777;HERB000780;HERB000783;HERB000819;HERB000847;HERB000868;HER…	砂仁;阿拉伯胶金合欢;矮地茶;艾叶;八角茴香;八角莲;白扁豆;白果;白果叶;白花蛇舌草;败酱草;白蔹;白鲜皮;半边莲;板蓝根;半夏;半枝莲;北沙参;北五味子;荜澄茄;蓖麻子;遍地锦;扁桃;萹蓄;布渣叶;苍耳子;草果;侧柏叶;柴胡;车前子;沉香;秤杆升麻;柽柳;重楼排草;川八角莲;川楝子;川牛膝;穿心莲;垂盆草;椿皮;刺五加;醋柳果;大白顶草;大风子;大花红景天;大花紫薇;大蓟;大金钱草;大菟丝子;大叶蛇葡萄;大枣;大皂荚;丹参;单条草;灯台叶;灯心草;地耳草;地肤子;地锦草;地梢瓜;地榆;丁香;冬葵果;豆蔻;独一味;杜仲;杜仲叶;多舌飞蓬;/;鹅不食草;儿茶;翻白草;分心木;蜂胶;凤尾草;凤尾蕨;凤仙透骨草;凤眼草;佛甲草;覆盆子;甘草;干姜;橄榄;高良姜;葛花;枸骨叶;枸杞子;钩藤;谷精草;关黄柏;贯叶金丝桃;贯叶连翘;广藿香;广枣;鬼箭羽;鬼臼;鬼针草;海藻;荷叶;红车轴草;红旱莲;…	Fructus Amomi;Acacia nilotica;Ardisiae japonicae;Folium Artemisiae Argyi;Fructus Anisi Stellati;/;Semen Lablab Album;Semen Ginkgo;Ginkgo biloba;Herba Hedyotis Diffusae;Herba Patriniae;Radix Ampelopsis;/;Herba Lobeliae Chinensis;Radix Isatidis seu Baphicacanthi;Rhizoma Pinelliae;Herba Scutellariae barbatae;Radix Glehniae;/;/;Semen Ricini;Hypericum wightianum;Mangifera persiciformis;Herba Polygoni …	3.91			301.036	348.8	1	NEG	[M-H]-	level1	Quercetin	52.2269	0.269591	0	0	-2.33462	NEUR2_HUMAN	Q9Y3R4	NEU2
Quercetin	槲皮素	C15H10O7	117-39-5	REFJWTPEDVJJIY-UHFFFAOYSA-N	C00389	HMDB0005794	5280343	Shikimates and Phenylpropanoids	莽草酸及苯丙酸类	Flavonoids	黄酮类	Flavonols	黄酮醇类	HERB004853;HERB000018;HERB000036;HERB000066;HERB000137;HERB000139;HERB000161;HERB000186;HERB000189;HERB000208;HERB000221;HERB000237;HERB000286;HERB000312;HERB000323;HERB000330;HERB000338;HERB000403;HERB000409;HERB000418;HERB000432;HERB000448;HERB000469;HERB000472;HERB000553;HERB000580;HERB000594;HERB000614;HERB000638;HERB000770;HERB000777;HERB000780;HERB000783;HERB000819;HERB000847;HERB000868;HER…	砂仁;阿拉伯胶金合欢;矮地茶;艾叶;八角茴香;八角莲;白扁豆;白果;白果叶;白花蛇舌草;败酱草;白蔹;白鲜皮;半边莲;板蓝根;半夏;半枝莲;北沙参;北五味子;荜澄茄;蓖麻子;遍地锦;扁桃;萹蓄;布渣叶;苍耳子;草果;侧柏叶;柴胡;车前子;沉香;秤杆升麻;柽柳;重楼排草;川八角莲;川楝子;川牛膝;穿心莲;垂盆草;椿皮;刺五加;醋柳果;大白顶草;大风子;大花红景天;大花紫薇;大蓟;大金钱草;大菟丝子;大叶蛇葡萄;大枣;大皂荚;丹参;单条草;灯台叶;灯心草;地耳草;地肤子;地锦草;地梢瓜;地榆;丁香;冬葵果;豆蔻;独一味;杜仲;杜仲叶;多舌飞蓬;/;鹅不食草;儿茶;翻白草;分心木;蜂胶;凤尾草;凤尾蕨;凤仙透骨草;凤眼草;佛甲草;覆盆子;甘草;干姜;橄榄;高良姜;葛花;枸骨叶;枸杞子;钩藤;谷精草;关黄柏;贯叶金丝桃;贯叶连翘;广藿香;广枣;鬼箭羽;鬼臼;鬼针草;海藻;荷叶;红车轴草;红旱莲;…	Fructus Amomi;Acacia nilotica;Ardisiae japonicae;Folium Artemisiae Argyi;Fructus Anisi Stellati;/;Semen Lablab Album;Semen Ginkgo;Ginkgo biloba;Herba Hedyotis Diffusae;Herba Patriniae;Radix Ampelopsis;/;Herba Lobeliae Chinensis;Radix Isatidis seu Baphicacanthi;Rhizoma Pinelliae;Herba Scutellariae barbatae;Radix Glehniae;/;/;Semen Ricini;Hypericum wightianum;Mangifera persiciformis;Herba Polygoni …	3.91			301.036	348.8	1	NEG	[M-H]-	level1	Quercetin	52.2269	0.269591	0	0	-2.33462	DRD4_HUMAN	P21917	DRD4
Quercetin	槲皮素	C15H10O7	117-39-5	REFJWTPEDVJJIY-UHFFFAOYSA-N	C00389	HMDB0005794	5280343	Shikimates and Phenylpropanoids	莽草酸及苯丙酸类	Flavonoids	黄酮类	Flavonols	黄酮醇类	HERB004853;HERB000018;HERB000036;HERB000066;HERB000137;HERB000139;HERB000161;HERB000186;HERB000189;HERB000208;HERB000221;HERB000237;HERB000286;HERB000312;HERB000323;HERB000330;HERB000338;HERB000403;HERB000409;HERB000418;HERB000432;HERB000448;HERB000469;HERB000472;HERB000553;HERB000580;HERB000594;HERB000614;HERB000638;HERB000770;HERB000777;HERB000780;HERB000783;HERB000819;HERB000847;HERB000868;HER…	砂仁;阿拉伯胶金合欢;矮地茶;艾叶;八角茴香;八角莲;白扁豆;白果;白果叶;白花蛇舌草;败酱草;白蔹;白鲜皮;半边莲;板蓝根;半夏;半枝莲;北沙参;北五味子;荜澄茄;蓖麻子;遍地锦;扁桃;萹蓄;布渣叶;苍耳子;草果;侧柏叶;柴胡;车前子;沉香;秤杆升麻;柽柳;重楼排草;川八角莲;川楝子;川牛膝;穿心莲;垂盆草;椿皮;刺五加;醋柳果;大白顶草;大风子;大花红景天;大花紫薇;大蓟;大金钱草;大菟丝子;大叶蛇葡萄;大枣;大皂荚;丹参;单条草;灯台叶;灯心草;地耳草;地肤子;地锦草;地梢瓜;地榆;丁香;冬葵果;豆蔻;独一味;杜仲;杜仲叶;多舌飞蓬;/;鹅不食草;儿茶;翻白草;分心木;蜂胶;凤尾草;凤尾蕨;凤仙透骨草;凤眼草;佛甲草;覆盆子;甘草;干姜;橄榄;高良姜;葛花;枸骨叶;枸杞子;钩藤;谷精草;关黄柏;贯叶金丝桃;贯叶连翘;广藿香;广枣;鬼箭羽;鬼臼;鬼针草;海藻;荷叶;红车轴草;红旱莲;…	Fructus Amomi;Acacia nilotica;Ardisiae japonicae;Folium Artemisiae Argyi;Fructus Anisi Stellati;/;Semen Lablab Album;Semen Ginkgo;Ginkgo biloba;Herba Hedyotis Diffusae;Herba Patriniae;Radix Ampelopsis;/;Herba Lobeliae Chinensis;Radix Isatidis seu Baphicacanthi;Rhizoma Pinelliae;Herba Scutellariae barbatae;Radix Glehniae;/;/;Semen Ricini;Hypericum wightianum;Mangifera persiciformis;Herba Polygoni …	3.91			301.036	348.8	1	NEG	[M-H]-	level1	Quercetin	52.2269	0.269591	0	0	-2.33462	CP19A_HUMAN	P11511	CYP19A1
Quercetin	槲皮素	C15H10O7	117-39-5	REFJWTPEDVJJIY-UHFFFAOYSA-N	C00389	HMDB0005794	5280343	Shikimates and Phenylpropanoids	莽草酸及苯丙酸类	Flavonoids	黄酮类	Flavonols	黄酮醇类	HERB004853;HERB000018;HERB000036;HERB000066;HERB000137;HERB000139;HERB000161;HERB000186;HERB000189;HERB000208;HERB000221;HERB000237;HERB000286;HERB000312;HERB000323;HERB000330;HERB000338;HERB000403;HERB000409;HERB000418;HERB000432;HERB000448;HERB000469;HERB000472;HERB000553;HERB000580;HERB000594;HERB000614;HERB000638;HERB000770;HERB000777;HERB000780;HERB000783;HERB000819;HERB000847;HERB000868;HER…	砂仁;阿拉伯胶金合欢;矮地茶;艾叶;八角茴香;八角莲;白扁豆;白果;白果叶;白花蛇舌草;败酱草;白蔹;白鲜皮;半边莲;板蓝根;半夏;半枝莲;北沙参;北五味子;荜澄茄;蓖麻子;遍地锦;扁桃;萹蓄;布渣叶;苍耳子;草果;侧柏叶;柴胡;车前子;沉香;秤杆升麻;柽柳;重楼排草;川八角莲;川楝子;川牛膝;穿心莲;垂盆草;椿皮;刺五加;醋柳果;大白顶草;大风子;大花红景天;大花紫薇;大蓟;大金钱草;大菟丝子;大叶蛇葡萄;大枣;大皂荚;丹参;单条草;灯台叶;灯心草;地耳草;地肤子;地锦草;地梢瓜;地榆;丁香;冬葵果;豆蔻;独一味;杜仲;杜仲叶;多舌飞蓬;/;鹅不食草;儿茶;翻白草;分心木;蜂胶;凤尾草;凤尾蕨;凤仙透骨草;凤眼草;佛甲草;覆盆子;甘草;干姜;橄榄;高良姜;葛花;枸骨叶;枸杞子;钩藤;谷精草;关黄柏;贯叶金丝桃;贯叶连翘;广藿香;广枣;鬼箭羽;鬼臼;鬼针草;海藻;荷叶;红车轴草;红旱莲;…	Fructus Amomi;Acacia nilotica;Ardisiae japonicae;Folium Artemisiae Argyi;Fructus Anisi Stellati;/;Semen Lablab Album;Semen Ginkgo;Ginkgo biloba;Herba Hedyotis Diffusae;Herba Patriniae;Radix Ampelopsis;/;Herba Lobeliae Chinensis;Radix Isatidis seu Baphicacanthi;Rhizoma Pinelliae;Herba Scutellariae barbatae;Radix Glehniae;/;/;Semen Ricini;Hypericum wightianum;Mangifera persiciformis;Herba Polygoni …	3.91			301.036	348.8	1	NEG	[M-H]-	level1	Quercetin	52.2269	0.269591	0	0	-2.33462	BACE1_HUMAN	P56817	BACE1
Quercetin	槲皮素	C15H10O7	117-39-5	REFJWTPEDVJJIY-UHFFFAOYSA-N	C00389	HMDB0005794	5280343	Shikimates and Phenylpropanoids	莽草酸及苯丙酸类	Flavonoids	黄酮类	Flavonols	黄酮醇类	HERB004853;HERB000018;HERB000036;HERB000066;HERB000137;HERB000139;HERB000161;HERB000186;HERB000189;HERB000208;HERB000221;HERB000237;HERB000286;HERB000312;HERB000323;HERB000330;HERB000338;HERB000403;HERB000409;HERB000418;HERB000432;HERB000448;HERB000469;HERB000472;HERB000553;HERB000580;HERB000594;HERB000614;HERB000638;HERB000770;HERB000777;HERB000780;HERB000783;HERB000819;HERB000847;HERB000868;HER…	砂仁;阿拉伯胶金合欢;矮地茶;艾叶;八角茴香;八角莲;白扁豆;白果;白果叶;白花蛇舌草;败酱草;白蔹;白鲜皮;半边莲;板蓝根;半夏;半枝莲;北沙参;北五味子;荜澄茄;蓖麻子;遍地锦;扁桃;萹蓄;布渣叶;苍耳子;草果;侧柏叶;柴胡;车前子;沉香;秤杆升麻;柽柳;重楼排草;川八角莲;川楝子;川牛膝;穿心莲;垂盆草;椿皮;刺五加;醋柳果;大白顶草;大风子;大花红景天;大花紫薇;大蓟;大金钱草;大菟丝子;大叶蛇葡萄;大枣;大皂荚;丹参;单条草;灯台叶;灯心草;地耳草;地肤子;地锦草;地梢瓜;地榆;丁香;冬葵果;豆蔻;独一味;杜仲;杜仲叶;多舌飞蓬;/;鹅不食草;儿茶;翻白草;分心木;蜂胶;凤尾草;凤尾蕨;凤仙透骨草;凤眼草;佛甲草;覆盆子;甘草;干姜;橄榄;高良姜;葛花;枸骨叶;枸杞子;钩藤;谷精草;关黄柏;贯叶金丝桃;贯叶连翘;广藿香;广枣;鬼箭羽;鬼臼;鬼针草;海藻;荷叶;红车轴草;红旱莲;…	Fructus Amomi;Acacia nilotica;Ardisiae japonicae;Folium Artemisiae Argyi;Fructus Anisi Stellati;/;Semen Lablab Album;Semen Ginkgo;Ginkgo biloba;Herba Hedyotis Diffusae;Herba Patriniae;Radix Ampelopsis;/;Herba Lobeliae Chinensis;Radix Isatidis seu Baphicacanthi;Rhizoma Pinelliae;Herba Scutellariae barbatae;Radix Glehniae;/;/;Semen Ricini;Hypericum wightianum;Mangifera persiciformis;Herba Polygoni …	3.91			301.036	348.8	1	NEG	[M-H]-	level1	Quercetin	52.2269	0.269591	0	0	-2.33462	DHI1_HUMAN	P28845	HSD11B1
Quercetin	槲皮素	C15H10O7	117-39-5	REFJWTPEDVJJIY-UHFFFAOYSA-N	C00389	HMDB0005794	5280343	Shikimates and Phenylpropanoids	莽草酸及苯丙酸类	Flavonoids	黄酮类	Flavonols	黄酮醇类	HERB004853;HERB000018;HERB000036;HERB000066;HERB000137;HERB000139;HERB000161;HERB000186;HERB000189;HERB000208;HERB000221;HERB000237;HERB000286;HERB000312;HERB000323;HERB000330;HERB000338;HERB000403;HERB000409;HERB000418;HERB000432;HERB000448;HERB000469;HERB000472;HERB000553;HERB000580;HERB000594;HERB000614;HERB000638;HERB000770;HERB000777;HERB000780;HERB000783;HERB000819;HERB000847;HERB000868;HER…	砂仁;阿拉伯胶金合欢;矮地茶;艾叶;八角茴香;八角莲;白扁豆;白果;白果叶;白花蛇舌草;败酱草;白蔹;白鲜皮;半边莲;板蓝根;半夏;半枝莲;北沙参;北五味子;荜澄茄;蓖麻子;遍地锦;扁桃;萹蓄;布渣叶;苍耳子;草果;侧柏叶;柴胡;车前子;沉香;秤杆升麻;柽柳;重楼排草;川八角莲;川楝子;川牛膝;穿心莲;垂盆草;椿皮;刺五加;醋柳果;大白顶草;大风子;大花红景天;大花紫薇;大蓟;大金钱草;大菟丝子;大叶蛇葡萄;大枣;大皂荚;丹参;单条草;灯台叶;灯心草;地耳草;地肤子;地锦草;地梢瓜;地榆;丁香;冬葵果;豆蔻;独一味;杜仲;杜仲叶;多舌飞蓬;/;鹅不食草;儿茶;翻白草;分心木;蜂胶;凤尾草;凤尾蕨;凤仙透骨草;凤眼草;佛甲草;覆盆子;甘草;干姜;橄榄;高良姜;葛花;枸骨叶;枸杞子;钩藤;谷精草;关黄柏;贯叶金丝桃;贯叶连翘;广藿香;广枣;鬼箭羽;鬼臼;鬼针草;海藻;荷叶;红车轴草;红旱莲;…	Fructus Amomi;Acacia nilotica;Ardisiae japonicae;Folium Artemisiae Argyi;Fructus Anisi Stellati;/;Semen Lablab Album;Semen Ginkgo;Ginkgo biloba;Herba Hedyotis Diffusae;Herba Patriniae;Radix Ampelopsis;/;Herba Lobeliae Chinensis;Radix Isatidis seu Baphicacanthi;Rhizoma Pinelliae;Herba Scutellariae barbatae;Radix Glehniae;/;/;Semen Ricini;Hypericum wightianum;Mangifera persiciformis;Herba Polygoni …	3.91			301.036	348.8	1	NEG	[M-H]-	level1	Quercetin	52.2269	0.269591	0	0	-2.33462	CP1A2_HUMAN	P05177	CYP1A2
Quercetin	槲皮素	C15H10O7	117-39-5	REFJWTPEDVJJIY-UHFFFAOYSA-N	C00389	HMDB0005794	5280343	Shikimates and Phenylpropanoids	莽草酸及苯丙酸类	Flavonoids	黄酮类	Flavonols	黄酮醇类	HERB004853;HERB000018;HERB000036;HERB000066;HERB000137;HERB000139;HERB000161;HERB000186;HERB000189;HERB000208;HERB000221;HERB000237;HERB000286;HERB000312;HERB000323;HERB000330;HERB000338;HERB000403;HERB000409;HERB000418;HERB000432;HERB000448;HERB000469;HERB000472;HERB000553;HERB000580;HERB000594;HERB000614;HERB000638;HERB000770;HERB000777;HERB000780;HERB000783;HERB000819;HERB000847;HERB000868;HER…	砂仁;阿拉伯胶金合欢;矮地茶;艾叶;八角茴香;八角莲;白扁豆;白果;白果叶;白花蛇舌草;败酱草;白蔹;白鲜皮;半边莲;板蓝根;半夏;半枝莲;北沙参;北五味子;荜澄茄;蓖麻子;遍地锦;扁桃;萹蓄;布渣叶;苍耳子;草果;侧柏叶;柴胡;车前子;沉香;秤杆升麻;柽柳;重楼排草;川八角莲;川楝子;川牛膝;穿心莲;垂盆草;椿皮;刺五加;醋柳果;大白顶草;大风子;大花红景天;大花紫薇;大蓟;大金钱草;大菟丝子;大叶蛇葡萄;大枣;大皂荚;丹参;单条草;灯台叶;灯心草;地耳草;地肤子;地锦草;地梢瓜;地榆;丁香;冬葵果;豆蔻;独一味;杜仲;杜仲叶;多舌飞蓬;/;鹅不食草;儿茶;翻白草;分心木;蜂胶;凤尾草;凤尾蕨;凤仙透骨草;凤眼草;佛甲草;覆盆子;甘草;干姜;橄榄;高良姜;葛花;枸骨叶;枸杞子;钩藤;谷精草;关黄柏;贯叶金丝桃;贯叶连翘;广藿香;广枣;鬼箭羽;鬼臼;鬼针草;海藻;荷叶;红车轴草;红旱莲;…	Fructus Amomi;Acacia nilotica;Ardisiae japonicae;Folium Artemisiae Argyi;Fructus Anisi Stellati;/;Semen Lablab Album;Semen Ginkgo;Ginkgo biloba;Herba Hedyotis Diffusae;Herba Patriniae;Radix Ampelopsis;/;Herba Lobeliae Chinensis;Radix Isatidis seu Baphicacanthi;Rhizoma Pinelliae;Herba Scutellariae barbatae;Radix Glehniae;/;/;Semen Ricini;Hypericum wightianum;Mangifera persiciformis;Herba Polygoni …	3.91			301.036	348.8	1	NEG	[M-H]-	level1	Quercetin	52.2269	0.269591	0	0	-2.33462	CP1A1_HUMAN	P04798	CYP1A1
Quercetin	槲皮素	C15H10O7	117-39-5	REFJWTPEDVJJIY-UHFFFAOYSA-N	C00389	HMDB0005794	5280343	Shikimates and Phenylpropanoids	莽草酸及苯丙酸类	Flavonoids	黄酮类	Flavonols	黄酮醇类	HERB004853;HERB000018;HERB000036;HERB000066;HERB000137;HERB000139;HERB000161;HERB000186;HERB000189;HERB000208;HERB000221;HERB000237;HERB000286;HERB000312;HERB000323;HERB000330;HERB000338;HERB000403;HERB000409;HERB000418;HERB000432;HERB000448;HERB000469;HERB000472;HERB000553;HERB000580;HERB000594;HERB000614;HERB000638;HERB000770;HERB000777;HERB000780;HERB000783;HERB000819;HERB000847;HERB000868;HER…	砂仁;阿拉伯胶金合欢;矮地茶;艾叶;八角茴香;八角莲;白扁豆;白果;白果叶;白花蛇舌草;败酱草;白蔹;白鲜皮;半边莲;板蓝根;半夏;半枝莲;北沙参;北五味子;荜澄茄;蓖麻子;遍地锦;扁桃;萹蓄;布渣叶;苍耳子;草果;侧柏叶;柴胡;车前子;沉香;秤杆升麻;柽柳;重楼排草;川八角莲;川楝子;川牛膝;穿心莲;垂盆草;椿皮;刺五加;醋柳果;大白顶草;大风子;大花红景天;大花紫薇;大蓟;大金钱草;大菟丝子;大叶蛇葡萄;大枣;大皂荚;丹参;单条草;灯台叶;灯心草;地耳草;地肤子;地锦草;地梢瓜;地榆;丁香;冬葵果;豆蔻;独一味;杜仲;杜仲叶;多舌飞蓬;/;鹅不食草;儿茶;翻白草;分心木;蜂胶;凤尾草;凤尾蕨;凤仙透骨草;凤眼草;佛甲草;覆盆子;甘草;干姜;橄榄;高良姜;葛花;枸骨叶;枸杞子;钩藤;谷精草;关黄柏;贯叶金丝桃;贯叶连翘;广藿香;广枣;鬼箭羽;鬼臼;鬼针草;海藻;荷叶;红车轴草;红旱莲;…	Fructus Amomi;Acacia nilotica;Ardisiae japonicae;Folium Artemisiae Argyi;Fructus Anisi Stellati;/;Semen Lablab Album;Semen Ginkgo;Ginkgo biloba;Herba Hedyotis Diffusae;Herba Patriniae;Radix Ampelopsis;/;Herba Lobeliae Chinensis;Radix Isatidis seu Baphicacanthi;Rhizoma Pinelliae;Herba Scutellariae barbatae;Radix Glehniae;/;/;Semen Ricini;Hypericum wightianum;Mangifera persiciformis;Herba Polygoni …	3.91			301.036	348.8	1	NEG	[M-H]-	level1	Quercetin	52.2269	0.269591	0	0	-2.33462	CP1B1_HUMAN	Q16678	CYP1B1
Quercetin	槲皮素	C15H10O7	117-39-5	REFJWTPEDVJJIY-UHFFFAOYSA-N	C00389	HMDB0005794	5280343	Shikimates and Phenylpropanoids	莽草酸及苯丙酸类	Flavonoids	黄酮类	Flavonols	黄酮醇类	HERB004853;HERB000018;HERB000036;HERB000066;HERB000137;HERB000139;HERB000161;HERB000186;HERB000189;HERB000208;HERB000221;HERB000237;HERB000286;HERB000312;HERB000323;HERB000330;HERB000338;HERB000403;HERB000409;HERB000418;HERB000432;HERB000448;HERB000469;HERB000472;HERB000553;HERB000580;HERB000594;HERB000614;HERB000638;HERB000770;HERB000777;HERB000780;HERB000783;HERB000819;HERB000847;HERB000868;HER…	砂仁;阿拉伯胶金合欢;矮地茶;艾叶;八角茴香;八角莲;白扁豆;白果;白果叶;白花蛇舌草;败酱草;白蔹;白鲜皮;半边莲;板蓝根;半夏;半枝莲;北沙参;北五味子;荜澄茄;蓖麻子;遍地锦;扁桃;萹蓄;布渣叶;苍耳子;草果;侧柏叶;柴胡;车前子;沉香;秤杆升麻;柽柳;重楼排草;川八角莲;川楝子;川牛膝;穿心莲;垂盆草;椿皮;刺五加;醋柳果;大白顶草;大风子;大花红景天;大花紫薇;大蓟;大金钱草;大菟丝子;大叶蛇葡萄;大枣;大皂荚;丹参;单条草;灯台叶;灯心草;地耳草;地肤子;地锦草;地梢瓜;地榆;丁香;冬葵果;豆蔻;独一味;杜仲;杜仲叶;多舌飞蓬;/;鹅不食草;儿茶;翻白草;分心木;蜂胶;凤尾草;凤尾蕨;凤仙透骨草;凤眼草;佛甲草;覆盆子;甘草;干姜;橄榄;高良姜;葛花;枸骨叶;枸杞子;钩藤;谷精草;关黄柏;贯叶金丝桃;贯叶连翘;广藿香;广枣;鬼箭羽;鬼臼;鬼针草;海藻;荷叶;红车轴草;红旱莲;…	Fructus Amomi;Acacia nilotica;Ardisiae japonicae;Folium Artemisiae Argyi;Fructus Anisi Stellati;/;Semen Lablab Album;Semen Ginkgo;Ginkgo biloba;Herba Hedyotis Diffusae;Herba Patriniae;Radix Ampelopsis;/;Herba Lobeliae Chinensis;Radix Isatidis seu Baphicacanthi;Rhizoma Pinelliae;Herba Scutellariae barbatae;Radix Glehniae;/;/;Semen Ricini;Hypericum wightianum;Mangifera persiciformis;Herba Polygoni …	3.91			301.036	348.8	1	NEG	[M-H]-	level1	Quercetin	52.2269	0.269591	0	0	-2.33462	NOX4_HUMAN	Q9NPH5	NOX4
Quercetin	槲皮素	C15H10O7	117-39-5	REFJWTPEDVJJIY-UHFFFAOYSA-N	C00389	HMDB0005794	5280343	Shikimates and Phenylpropanoids	莽草酸及苯丙酸类	Flavonoids	黄酮类	Flavonols	黄酮醇类	HERB004853;HERB000018;HERB000036;HERB000066;HERB000137;HERB000139;HERB000161;HERB000186;HERB000189;HERB000208;HERB000221;HERB000237;HERB000286;HERB000312;HERB000323;HERB000330;HERB000338;HERB000403;HERB000409;HERB000418;HERB000432;HERB000448;HERB000469;HERB000472;HERB000553;HERB000580;HERB000594;HERB000614;HERB000638;HERB000770;HERB000777;HERB000780;HERB000783;HERB000819;HERB000847;HERB000868;HER…	砂仁;阿拉伯胶金合欢;矮地茶;艾叶;八角茴香;八角莲;白扁豆;白果;白果叶;白花蛇舌草;败酱草;白蔹;白鲜皮;半边莲;板蓝根;半夏;半枝莲;北沙参;北五味子;荜澄茄;蓖麻子;遍地锦;扁桃;萹蓄;布渣叶;苍耳子;草果;侧柏叶;柴胡;车前子;沉香;秤杆升麻;柽柳;重楼排草;川八角莲;川楝子;川牛膝;穿心莲;垂盆草;椿皮;刺五加;醋柳果;大白顶草;大风子;大花红景天;大花紫薇;大蓟;大金钱草;大菟丝子;大叶蛇葡萄;大枣;大皂荚;丹参;单条草;灯台叶;灯心草;地耳草;地肤子;地锦草;地梢瓜;地榆;丁香;冬葵果;豆蔻;独一味;杜仲;杜仲叶;多舌飞蓬;/;鹅不食草;儿茶;翻白草;分心木;蜂胶;凤尾草;凤尾蕨;凤仙透骨草;凤眼草;佛甲草;覆盆子;甘草;干姜;橄榄;高良姜;葛花;枸骨叶;枸杞子;钩藤;谷精草;关黄柏;贯叶金丝桃;贯叶连翘;广藿香;广枣;鬼箭羽;鬼臼;鬼针草;海藻;荷叶;红车轴草;红旱莲;…	Fructus Amomi;Acacia nilotica;Ardisiae japonicae;Folium Artemisiae Argyi;Fructus Anisi Stellati;/;Semen Lablab Album;Semen Ginkgo;Ginkgo biloba;Herba Hedyotis Diffusae;Herba Patriniae;Radix Ampelopsis;/;Herba Lobeliae Chinensis;Radix Isatidis seu Baphicacanthi;Rhizoma Pinelliae;Herba Scutellariae barbatae;Radix Glehniae;/;/;Semen Ricini;Hypericum wightianum;Mangifera persiciformis;Herba Polygoni …	3.91			301.036	348.8	1	NEG	[M-H]-	level1	Quercetin	52.2269	0.269591	0	0	-2.33462	CDK1_HUMAN	P06493	CDK1
Quercetin	槲皮素	C15H10O7	117-39-5	REFJWTPEDVJJIY-UHFFFAOYSA-N	C00389	HMDB0005794	5280343	Shikimates and Phenylpropanoids	莽草酸及苯丙酸类	Flavonoids	黄酮类	Flavonols	黄酮醇类	HERB004853;HERB000018;HERB000036;HERB000066;HERB000137;HERB000139;HERB000161;HERB000186;HERB000189;HERB000208;HERB000221;HERB000237;HERB000286;HERB000312;HERB000323;HERB000330;HERB000338;HERB000403;HERB000409;HERB000418;HERB000432;HERB000448;HERB000469;HERB000472;HERB000553;HERB000580;HERB000594;HERB000614;HERB000638;HERB000770;HERB000777;HERB000780;HERB000783;HERB000819;HERB000847;HERB000868;HER…	砂仁;阿拉伯胶金合欢;矮地茶;艾叶;八角茴香;八角莲;白扁豆;白果;白果叶;白花蛇舌草;败酱草;白蔹;白鲜皮;半边莲;板蓝根;半夏;半枝莲;北沙参;北五味子;荜澄茄;蓖麻子;遍地锦;扁桃;萹蓄;布渣叶;苍耳子;草果;侧柏叶;柴胡;车前子;沉香;秤杆升麻;柽柳;重楼排草;川八角莲;川楝子;川牛膝;穿心莲;垂盆草;椿皮;刺五加;醋柳果;大白顶草;大风子;大花红景天;大花紫薇;大蓟;大金钱草;大菟丝子;大叶蛇葡萄;大枣;大皂荚;丹参;单条草;灯台叶;灯心草;地耳草;地肤子;地锦草;地梢瓜;地榆;丁香;冬葵果;豆蔻;独一味;杜仲;杜仲叶;多舌飞蓬;/;鹅不食草;儿茶;翻白草;分心木;蜂胶;凤尾草;凤尾蕨;凤仙透骨草;凤眼草;佛甲草;覆盆子;甘草;干姜;橄榄;高良姜;葛花;枸骨叶;枸杞子;钩藤;谷精草;关黄柏;贯叶金丝桃;贯叶连翘;广藿香;广枣;鬼箭羽;鬼臼;鬼针草;海藻;荷叶;红车轴草;红旱莲;…	Fructus Amomi;Acacia nilotica;Ardisiae japonicae;Folium Artemisiae Argyi;Fructus Anisi Stellati;/;Semen Lablab Album;Semen Ginkgo;Ginkgo biloba;Herba Hedyotis Diffusae;Herba Patriniae;Radix Ampelopsis;/;Herba Lobeliae Chinensis;Radix Isatidis seu Baphicacanthi;Rhizoma Pinelliae;Herba Scutellariae barbatae;Radix Glehniae;/;/;Semen Ricini;Hypericum wightianum;Mangifera persiciformis;Herba Polygoni …	3.91			301.036	348.8	1	NEG	[M-H]-	level1	Quercetin	52.2269	0.269591	0	0	-2.33462	HS90B_HUMAN	P08238	HSP90AB1
Quercetin	槲皮素	C15H10O7	117-39-5	REFJWTPEDVJJIY-UHFFFAOYSA-N	C00389	HMDB0005794	5280343	Shikimates and Phenylpropanoids	莽草酸及苯丙酸类	Flavonoids	黄酮类	Flavonols	黄酮醇类	HERB004853;HERB000018;HERB000036;HERB000066;HERB000137;HERB000139;HERB000161;HERB000186;HERB000189;HERB000208;HERB000221;HERB000237;HERB000286;HERB000312;HERB000323;HERB000330;HERB000338;HERB000403;HERB000409;HERB000418;HERB000432;HERB000448;HERB000469;HERB000472;HERB000553;HERB000580;HERB000594;HERB000614;HERB000638;HERB000770;HERB000777;HERB000780;HERB000783;HERB000819;HERB000847;HERB000868;HER…	砂仁;阿拉伯胶金合欢;矮地茶;艾叶;八角茴香;八角莲;白扁豆;白果;白果叶;白花蛇舌草;败酱草;白蔹;白鲜皮;半边莲;板蓝根;半夏;半枝莲;北沙参;北五味子;荜澄茄;蓖麻子;遍地锦;扁桃;萹蓄;布渣叶;苍耳子;草果;侧柏叶;柴胡;车前子;沉香;秤杆升麻;柽柳;重楼排草;川八角莲;川楝子;川牛膝;穿心莲;垂盆草;椿皮;刺五加;醋柳果;大白顶草;大风子;大花红景天;大花紫薇;大蓟;大金钱草;大菟丝子;大叶蛇葡萄;大枣;大皂荚;丹参;单条草;灯台叶;灯心草;地耳草;地肤子;地锦草;地梢瓜;地榆;丁香;冬葵果;豆蔻;独一味;杜仲;杜仲叶;多舌飞蓬;/;鹅不食草;儿茶;翻白草;分心木;蜂胶;凤尾草;凤尾蕨;凤仙透骨草;凤眼草;佛甲草;覆盆子;甘草;干姜;橄榄;高良姜;葛花;枸骨叶;枸杞子;钩藤;谷精草;关黄柏;贯叶金丝桃;贯叶连翘;广藿香;广枣;鬼箭羽;鬼臼;鬼针草;海藻;荷叶;红车轴草;红旱莲;…	Fructus Amomi;Acacia nilotica;Ardisiae japonicae;Folium Artemisiae Argyi;Fructus Anisi Stellati;/;Semen Lablab Album;Semen Ginkgo;Ginkgo biloba;Herba Hedyotis Diffusae;Herba Patriniae;Radix Ampelopsis;/;Herba Lobeliae Chinensis;Radix Isatidis seu Baphicacanthi;Rhizoma Pinelliae;Herba Scutellariae barbatae;Radix Glehniae;/;/;Semen Ricini;Hypericum wightianum;Mangifera persiciformis;Herba Polygoni …	3.91			301.036	348.8	1	NEG	[M-H]-	level1	Quercetin	52.2269	0.269591	0	0	-2.33462	CHK1_HUMAN	O14757	CHEK1
Quercetin	槲皮素	C15H10O7	117-39-5	REFJWTPEDVJJIY-UHFFFAOYSA-N	C00389	HMDB0005794	5280343	Shikimates and Phenylpropanoids	莽草酸及苯丙酸类	Flavonoids	黄酮类	Flavonols	黄酮醇类	HERB004853;HERB000018;HERB000036;HERB000066;HERB000137;HERB000139;HERB000161;HERB000186;HERB000189;HERB000208;HERB000221;HERB000237;HERB000286;HERB000312;HERB000323;HERB000330;HERB000338;HERB000403;HERB000409;HERB000418;HERB000432;HERB000448;HERB000469;HERB000472;HERB000553;HERB000580;HERB000594;HERB000614;HERB000638;HERB000770;HERB000777;HERB000780;HERB000783;HERB000819;HERB000847;HERB000868;HER…	砂仁;阿拉伯胶金合欢;矮地茶;艾叶;八角茴香;八角莲;白扁豆;白果;白果叶;白花蛇舌草;败酱草;白蔹;白鲜皮;半边莲;板蓝根;半夏;半枝莲;北沙参;北五味子;荜澄茄;蓖麻子;遍地锦;扁桃;萹蓄;布渣叶;苍耳子;草果;侧柏叶;柴胡;车前子;沉香;秤杆升麻;柽柳;重楼排草;川八角莲;川楝子;川牛膝;穿心莲;垂盆草;椿皮;刺五加;醋柳果;大白顶草;大风子;大花红景天;大花紫薇;大蓟;大金钱草;大菟丝子;大叶蛇葡萄;大枣;大皂荚;丹参;单条草;灯台叶;灯心草;地耳草;地肤子;地锦草;地梢瓜;地榆;丁香;冬葵果;豆蔻;独一味;杜仲;杜仲叶;多舌飞蓬;/;鹅不食草;儿茶;翻白草;分心木;蜂胶;凤尾草;凤尾蕨;凤仙透骨草;凤眼草;佛甲草;覆盆子;甘草;干姜;橄榄;高良姜;葛花;枸骨叶;枸杞子;钩藤;谷精草;关黄柏;贯叶金丝桃;贯叶连翘;广藿香;广枣;鬼箭羽;鬼臼;鬼针草;海藻;荷叶;红车轴草;红旱莲;…	Fructus Amomi;Acacia nilotica;Ardisiae japonicae;Folium Artemisiae Argyi;Fructus Anisi Stellati;/;Semen Lablab Album;Semen Ginkgo;Ginkgo biloba;Herba Hedyotis Diffusae;Herba Patriniae;Radix Ampelopsis;/;Herba Lobeliae Chinensis;Radix Isatidis seu Baphicacanthi;Rhizoma Pinelliae;Herba Scutellariae barbatae;Radix Glehniae;/;/;Semen Ricini;Hypericum wightianum;Mangifera persiciformis;Herba Polygoni …	3.91			301.036	348.8	1	NEG	[M-H]-	level1	Quercetin	52.2269	0.269591	0	0	-2.33462	GSK3B_HUMAN	P49841	GSK3B
Quercetin	槲皮素	C15H10O7	117-39-5	REFJWTPEDVJJIY-UHFFFAOYSA-N	C00389	HMDB0005794	5280343	Shikimates and Phenylpropanoids	莽草酸及苯丙酸类	Flavonoids	黄酮类	Flavonols	黄酮醇类	HERB004853;HERB000018;HERB000036;HERB000066;HERB000137;HERB000139;HERB000161;HERB000186;HERB000189;HERB000208;HERB000221;HERB000237;HERB000286;HERB000312;HERB000323;HERB000330;HERB000338;HERB000403;HERB000409;HERB000418;HERB000432;HERB000448;HERB000469;HERB000472;HERB000553;HERB000580;HERB000594;HERB000614;HERB000638;HERB000770;HERB000777;HERB000780;HERB000783;HERB000819;HERB000847;HERB000868;HER…	砂仁;阿拉伯胶金合欢;矮地茶;艾叶;八角茴香;八角莲;白扁豆;白果;白果叶;白花蛇舌草;败酱草;白蔹;白鲜皮;半边莲;板蓝根;半夏;半枝莲;北沙参;北五味子;荜澄茄;蓖麻子;遍地锦;扁桃;萹蓄;布渣叶;苍耳子;草果;侧柏叶;柴胡;车前子;沉香;秤杆升麻;柽柳;重楼排草;川八角莲;川楝子;川牛膝;穿心莲;垂盆草;椿皮;刺五加;醋柳果;大白顶草;大风子;大花红景天;大花紫薇;大蓟;大金钱草;大菟丝子;大叶蛇葡萄;大枣;大皂荚;丹参;单条草;灯台叶;灯心草;地耳草;地肤子;地锦草;地梢瓜;地榆;丁香;冬葵果;豆蔻;独一味;杜仲;杜仲叶;多舌飞蓬;/;鹅不食草;儿茶;翻白草;分心木;蜂胶;凤尾草;凤尾蕨;凤仙透骨草;凤眼草;佛甲草;覆盆子;甘草;干姜;橄榄;高良姜;葛花;枸骨叶;枸杞子;钩藤;谷精草;关黄柏;贯叶金丝桃;贯叶连翘;广藿香;广枣;鬼箭羽;鬼臼;鬼针草;海藻;荷叶;红车轴草;红旱莲;…	Fructus Amomi;Acacia nilotica;Ardisiae japonicae;Folium Artemisiae Argyi;Fructus Anisi Stellati;/;Semen Lablab Album;Semen Ginkgo;Ginkgo biloba;Herba Hedyotis Diffusae;Herba Patriniae;Radix Ampelopsis;/;Herba Lobeliae Chinensis;Radix Isatidis seu Baphicacanthi;Rhizoma Pinelliae;Herba Scutellariae barbatae;Radix Glehniae;/;/;Semen Ricini;Hypericum wightianum;Mangifera persiciformis;Herba Polygoni …	3.91			301.036	348.8	1	NEG	[M-H]-	level1	Quercetin	52.2269	0.269591	0	0	-2.33462	KS6B1_HUMAN	P23443	RPS6KB1
Quercetin	槲皮素	C15H10O7	117-39-5	REFJWTPEDVJJIY-UHFFFAOYSA-N	C00389	HMDB0005794	5280343	Shikimates and Phenylpropanoids	莽草酸及苯丙酸类	Flavonoids	黄酮类	Flavonols	黄酮醇类	HERB004853;HERB000018;HERB000036;HERB000066;HERB000137;HERB000139;HERB000161;HERB000186;HERB000189;HERB000208;HERB000221;HERB000237;HERB000286;HERB000312;HERB000323;HERB000330;HERB000338;HERB000403;HERB000409;HERB000418;HERB000432;HERB000448;HERB000469;HERB000472;HERB000553;HERB000580;HERB000594;HERB000614;HERB000638;HERB000770;HERB000777;HERB000780;HERB000783;HERB000819;HERB000847;HERB000868;HER…	砂仁;阿拉伯胶金合欢;矮地茶;艾叶;八角茴香;八角莲;白扁豆;白果;白果叶;白花蛇舌草;败酱草;白蔹;白鲜皮;半边莲;板蓝根;半夏;半枝莲;北沙参;北五味子;荜澄茄;蓖麻子;遍地锦;扁桃;萹蓄;布渣叶;苍耳子;草果;侧柏叶;柴胡;车前子;沉香;秤杆升麻;柽柳;重楼排草;川八角莲;川楝子;川牛膝;穿心莲;垂盆草;椿皮;刺五加;醋柳果;大白顶草;大风子;大花红景天;大花紫薇;大蓟;大金钱草;大菟丝子;大叶蛇葡萄;大枣;大皂荚;丹参;单条草;灯台叶;灯心草;地耳草;地肤子;地锦草;地梢瓜;地榆;丁香;冬葵果;豆蔻;独一味;杜仲;杜仲叶;多舌飞蓬;/;鹅不食草;儿茶;翻白草;分心木;蜂胶;凤尾草;凤尾蕨;凤仙透骨草;凤眼草;佛甲草;覆盆子;甘草;干姜;橄榄;高良姜;葛花;枸骨叶;枸杞子;钩藤;谷精草;关黄柏;贯叶金丝桃;贯叶连翘;广藿香;广枣;鬼箭羽;鬼臼;鬼针草;海藻;荷叶;红车轴草;红旱莲;…	Fructus Amomi;Acacia nilotica;Ardisiae japonicae;Folium Artemisiae Argyi;Fructus Anisi Stellati;/;Semen Lablab Album;Semen Ginkgo;Ginkgo biloba;Herba Hedyotis Diffusae;Herba Patriniae;Radix Ampelopsis;/;Herba Lobeliae Chinensis;Radix Isatidis seu Baphicacanthi;Rhizoma Pinelliae;Herba Scutellariae barbatae;Radix Glehniae;/;/;Semen Ricini;Hypericum wightianum;Mangifera persiciformis;Herba Polygoni …	3.91			301.036	348.8	1	NEG	[M-H]-	level1	Quercetin	52.2269	0.269591	0	0	-2.33462	SGK1_HUMAN	O00141	SGK1
Quercetin	槲皮素	C15H10O7	117-39-5	REFJWTPEDVJJIY-UHFFFAOYSA-N	C00389	HMDB0005794	5280343	Shikimates and Phenylpropanoids	莽草酸及苯丙酸类	Flavonoids	黄酮类	Flavonols	黄酮醇类	HERB004853;HERB000018;HERB000036;HERB000066;HERB000137;HERB000139;HERB000161;HERB000186;HERB000189;HERB000208;HERB000221;HERB000237;HERB000286;HERB000312;HERB000323;HERB000330;HERB000338;HERB000403;HERB000409;HERB000418;HERB000432;HERB000448;HERB000469;HERB000472;HERB000553;HERB000580;HERB000594;HERB000614;HERB000638;HERB000770;HERB000777;HERB000780;HERB000783;HERB000819;HERB000847;HERB000868;HER…	砂仁;阿拉伯胶金合欢;矮地茶;艾叶;八角茴香;八角莲;白扁豆;白果;白果叶;白花蛇舌草;败酱草;白蔹;白鲜皮;半边莲;板蓝根;半夏;半枝莲;北沙参;北五味子;荜澄茄;蓖麻子;遍地锦;扁桃;萹蓄;布渣叶;苍耳子;草果;侧柏叶;柴胡;车前子;沉香;秤杆升麻;柽柳;重楼排草;川八角莲;川楝子;川牛膝;穿心莲;垂盆草;椿皮;刺五加;醋柳果;大白顶草;大风子;大花红景天;大花紫薇;大蓟;大金钱草;大菟丝子;大叶蛇葡萄;大枣;大皂荚;丹参;单条草;灯台叶;灯心草;地耳草;地肤子;地锦草;地梢瓜;地榆;丁香;冬葵果;豆蔻;独一味;杜仲;杜仲叶;多舌飞蓬;/;鹅不食草;儿茶;翻白草;分心木;蜂胶;凤尾草;凤尾蕨;凤仙透骨草;凤眼草;佛甲草;覆盆子;甘草;干姜;橄榄;高良姜;葛花;枸骨叶;枸杞子;钩藤;谷精草;关黄柏;贯叶金丝桃;贯叶连翘;广藿香;广枣;鬼箭羽;鬼臼;鬼针草;海藻;荷叶;红车轴草;红旱莲;…	Fructus Amomi;Acacia nilotica;Ardisiae japonicae;Folium Artemisiae Argyi;Fructus Anisi Stellati;/;Semen Lablab Album;Semen Ginkgo;Ginkgo biloba;Herba Hedyotis Diffusae;Herba Patriniae;Radix Ampelopsis;/;Herba Lobeliae Chinensis;Radix Isatidis seu Baphicacanthi;Rhizoma Pinelliae;Herba Scutellariae barbatae;Radix Glehniae;/;/;Semen Ricini;Hypericum wightianum;Mangifera persiciformis;Herba Polygoni …	3.91			301.036	348.8	1	NEG	[M-H]-	level1	Quercetin	52.2269	0.269591	0	0	-2.33462	AKT1_HUMAN	P31749	AKT1
Quercetin	槲皮素	C15H10O7	117-39-5	REFJWTPEDVJJIY-UHFFFAOYSA-N	C00389	HMDB0005794	5280343	Shikimates and Phenylpropanoids	莽草酸及苯丙酸类	Flavonoids	黄酮类	Flavonols	黄酮醇类	HERB004853;HERB000018;HERB000036;HERB000066;HERB000137;HERB000139;HERB000161;HERB000186;HERB000189;HERB000208;HERB000221;HERB000237;HERB000286;HERB000312;HERB000323;HERB000330;HERB000338;HERB000403;HERB000409;HERB000418;HERB000432;HERB000448;HERB000469;HERB000472;HERB000553;HERB000580;HERB000594;HERB000614;HERB000638;HERB000770;HERB000777;HERB000780;HERB000783;HERB000819;HERB000847;HERB000868;HER…	砂仁;阿拉伯胶金合欢;矮地茶;艾叶;八角茴香;八角莲;白扁豆;白果;白果叶;白花蛇舌草;败酱草;白蔹;白鲜皮;半边莲;板蓝根;半夏;半枝莲;北沙参;北五味子;荜澄茄;蓖麻子;遍地锦;扁桃;萹蓄;布渣叶;苍耳子;草果;侧柏叶;柴胡;车前子;沉香;秤杆升麻;柽柳;重楼排草;川八角莲;川楝子;川牛膝;穿心莲;垂盆草;椿皮;刺五加;醋柳果;大白顶草;大风子;大花红景天;大花紫薇;大蓟;大金钱草;大菟丝子;大叶蛇葡萄;大枣;大皂荚;丹参;单条草;灯台叶;灯心草;地耳草;地肤子;地锦草;地梢瓜;地榆;丁香;冬葵果;豆蔻;独一味;杜仲;杜仲叶;多舌飞蓬;/;鹅不食草;儿茶;翻白草;分心木;蜂胶;凤尾草;凤尾蕨;凤仙透骨草;凤眼草;佛甲草;覆盆子;甘草;干姜;橄榄;高良姜;葛花;枸骨叶;枸杞子;钩藤;谷精草;关黄柏;贯叶金丝桃;贯叶连翘;广藿香;广枣;鬼箭羽;鬼臼;鬼针草;海藻;荷叶;红车轴草;红旱莲;…	Fructus Amomi;Acacia nilotica;Ardisiae japonicae;Folium Artemisiae Argyi;Fructus Anisi Stellati;/;Semen Lablab Album;Semen Ginkgo;Ginkgo biloba;Herba Hedyotis Diffusae;Herba Patriniae;Radix Ampelopsis;/;Herba Lobeliae Chinensis;Radix Isatidis seu Baphicacanthi;Rhizoma Pinelliae;Herba Scutellariae barbatae;Radix Glehniae;/;/;Semen Ricini;Hypericum wightianum;Mangifera persiciformis;Herba Polygoni …	3.91			301.036	348.8	1	NEG	[M-H]-	level1	Quercetin	52.2269	0.269591	0	0	-2.33462	PDK1_HUMAN	Q15118	PDK1
Quercetin	槲皮素	C15H10O7	117-39-5	REFJWTPEDVJJIY-UHFFFAOYSA-N	C00389	HMDB0005794	5280343	Shikimates and Phenylpropanoids	莽草酸及苯丙酸类	Flavonoids	黄酮类	Flavonols	黄酮醇类	HERB004853;HERB000018;HERB000036;HERB000066;HERB000137;HERB000139;HERB000161;HERB000186;HERB000189;HERB000208;HERB000221;HERB000237;HERB000286;HERB000312;HERB000323;HERB000330;HERB000338;HERB000403;HERB000409;HERB000418;HERB000432;HERB000448;HERB000469;HERB000472;HERB000553;HERB000580;HERB000594;HERB000614;HERB000638;HERB000770;HERB000777;HERB000780;HERB000783;HERB000819;HERB000847;HERB000868;HER…	砂仁;阿拉伯胶金合欢;矮地茶;艾叶;八角茴香;八角莲;白扁豆;白果;白果叶;白花蛇舌草;败酱草;白蔹;白鲜皮;半边莲;板蓝根;半夏;半枝莲;北沙参;北五味子;荜澄茄;蓖麻子;遍地锦;扁桃;萹蓄;布渣叶;苍耳子;草果;侧柏叶;柴胡;车前子;沉香;秤杆升麻;柽柳;重楼排草;川八角莲;川楝子;川牛膝;穿心莲;垂盆草;椿皮;刺五加;醋柳果;大白顶草;大风子;大花红景天;大花紫薇;大蓟;大金钱草;大菟丝子;大叶蛇葡萄;大枣;大皂荚;丹参;单条草;灯台叶;灯心草;地耳草;地肤子;地锦草;地梢瓜;地榆;丁香;冬葵果;豆蔻;独一味;杜仲;杜仲叶;多舌飞蓬;/;鹅不食草;儿茶;翻白草;分心木;蜂胶;凤尾草;凤尾蕨;凤仙透骨草;凤眼草;佛甲草;覆盆子;甘草;干姜;橄榄;高良姜;葛花;枸骨叶;枸杞子;钩藤;谷精草;关黄柏;贯叶金丝桃;贯叶连翘;广藿香;广枣;鬼箭羽;鬼臼;鬼针草;海藻;荷叶;红车轴草;红旱莲;…	Fructus Amomi;Acacia nilotica;Ardisiae japonicae;Folium Artemisiae Argyi;Fructus Anisi Stellati;/;Semen Lablab Album;Semen Ginkgo;Ginkgo biloba;Herba Hedyotis Diffusae;Herba Patriniae;Radix Ampelopsis;/;Herba Lobeliae Chinensis;Radix Isatidis seu Baphicacanthi;Rhizoma Pinelliae;Herba Scutellariae barbatae;Radix Glehniae;/;/;Semen Ricini;Hypericum wightianum;Mangifera persiciformis;Herba Polygoni …	3.91			301.036	348.8	1	NEG	[M-H]-	level1	Quercetin	52.2269	0.269591	0	0	-2.33462	KPCA_HUMAN	P17252	PRKCA
Quercetin	槲皮素	C15H10O7	117-39-5	REFJWTPEDVJJIY-UHFFFAOYSA-N	C00389	HMDB0005794	5280343	Shikimates and Phenylpropanoids	莽草酸及苯丙酸类	Flavonoids	黄酮类	Flavonols	黄酮醇类	HERB004853;HERB000018;HERB000036;HERB000066;HERB000137;HERB000139;HERB000161;HERB000186;HERB000189;HERB000208;HERB000221;HERB000237;HERB000286;HERB000312;HERB000323;HERB000330;HERB000338;HERB000403;HERB000409;HERB000418;HERB000432;HERB000448;HERB000469;HERB000472;HERB000553;HERB000580;HERB000594;HERB000614;HERB000638;HERB000770;HERB000777;HERB000780;HERB000783;HERB000819;HERB000847;HERB000868;HER…	砂仁;阿拉伯胶金合欢;矮地茶;艾叶;八角茴香;八角莲;白扁豆;白果;白果叶;白花蛇舌草;败酱草;白蔹;白鲜皮;半边莲;板蓝根;半夏;半枝莲;北沙参;北五味子;荜澄茄;蓖麻子;遍地锦;扁桃;萹蓄;布渣叶;苍耳子;草果;侧柏叶;柴胡;车前子;沉香;秤杆升麻;柽柳;重楼排草;川八角莲;川楝子;川牛膝;穿心莲;垂盆草;椿皮;刺五加;醋柳果;大白顶草;大风子;大花红景天;大花紫薇;大蓟;大金钱草;大菟丝子;大叶蛇葡萄;大枣;大皂荚;丹参;单条草;灯台叶;灯心草;地耳草;地肤子;地锦草;地梢瓜;地榆;丁香;冬葵果;豆蔻;独一味;杜仲;杜仲叶;多舌飞蓬;/;鹅不食草;儿茶;翻白草;分心木;蜂胶;凤尾草;凤尾蕨;凤仙透骨草;凤眼草;佛甲草;覆盆子;甘草;干姜;橄榄;高良姜;葛花;枸骨叶;枸杞子;钩藤;谷精草;关黄柏;贯叶金丝桃;贯叶连翘;广藿香;广枣;鬼箭羽;鬼臼;鬼针草;海藻;荷叶;红车轴草;红旱莲;…	Fructus Amomi;Acacia nilotica;Ardisiae japonicae;Folium Artemisiae Argyi;Fructus Anisi Stellati;/;Semen Lablab Album;Semen Ginkgo;Ginkgo biloba;Herba Hedyotis Diffusae;Herba Patriniae;Radix Ampelopsis;/;Herba Lobeliae Chinensis;Radix Isatidis seu Baphicacanthi;Rhizoma Pinelliae;Herba Scutellariae barbatae;Radix Glehniae;/;/;Semen Ricini;Hypericum wightianum;Mangifera persiciformis;Herba Polygoni …	3.91			301.036	348.8	1	NEG	[M-H]-	level1	Quercetin	52.2269	0.269591	0	0	-2.33462	MAPK5_HUMAN	Q8IW41	MAPKAPK5
Quercetin	槲皮素	C15H10O7	117-39-5	REFJWTPEDVJJIY-UHFFFAOYSA-N	C00389	HMDB0005794	5280343	Shikimates and Phenylpropanoids	莽草酸及苯丙酸类	Flavonoids	黄酮类	Flavonols	黄酮醇类	HERB004853;HERB000018;HERB000036;HERB000066;HERB000137;HERB000139;HERB000161;HERB000186;HERB000189;HERB000208;HERB000221;HERB000237;HERB000286;HERB000312;HERB000323;HERB000330;HERB000338;HERB000403;HERB000409;HERB000418;HERB000432;HERB000448;HERB000469;HERB000472;HERB000553;HERB000580;HERB000594;HERB000614;HERB000638;HERB000770;HERB000777;HERB000780;HERB000783;HERB000819;HERB000847;HERB000868;HER…	砂仁;阿拉伯胶金合欢;矮地茶;艾叶;八角茴香;八角莲;白扁豆;白果;白果叶;白花蛇舌草;败酱草;白蔹;白鲜皮;半边莲;板蓝根;半夏;半枝莲;北沙参;北五味子;荜澄茄;蓖麻子;遍地锦;扁桃;萹蓄;布渣叶;苍耳子;草果;侧柏叶;柴胡;车前子;沉香;秤杆升麻;柽柳;重楼排草;川八角莲;川楝子;川牛膝;穿心莲;垂盆草;椿皮;刺五加;醋柳果;大白顶草;大风子;大花红景天;大花紫薇;大蓟;大金钱草;大菟丝子;大叶蛇葡萄;大枣;大皂荚;丹参;单条草;灯台叶;灯心草;地耳草;地肤子;地锦草;地梢瓜;地榆;丁香;冬葵果;豆蔻;独一味;杜仲;杜仲叶;多舌飞蓬;/;鹅不食草;儿茶;翻白草;分心木;蜂胶;凤尾草;凤尾蕨;凤仙透骨草;凤眼草;佛甲草;覆盆子;甘草;干姜;橄榄;高良姜;葛花;枸骨叶;枸杞子;钩藤;谷精草;关黄柏;贯叶金丝桃;贯叶连翘;广藿香;广枣;鬼箭羽;鬼臼;鬼针草;海藻;荷叶;红车轴草;红旱莲;…	Fructus Amomi;Acacia nilotica;Ardisiae japonicae;Folium Artemisiae Argyi;Fructus Anisi Stellati;/;Semen Lablab Album;Semen Ginkgo;Ginkgo biloba;Herba Hedyotis Diffusae;Herba Patriniae;Radix Ampelopsis;/;Herba Lobeliae Chinensis;Radix Isatidis seu Baphicacanthi;Rhizoma Pinelliae;Herba Scutellariae barbatae;Radix Glehniae;/;/;Semen Ricini;Hypericum wightianum;Mangifera persiciformis;Herba Polygoni …	3.91			301.036	348.8	1	NEG	[M-H]-	level1	Quercetin	52.2269	0.269591	0	0	-2.33462	KS6A5_HUMAN	O75582	RPS6KA5
Quercetin	槲皮素	C15H10O7	117-39-5	REFJWTPEDVJJIY-UHFFFAOYSA-N	C00389	HMDB0005794	5280343	Shikimates and Phenylpropanoids	莽草酸及苯丙酸类	Flavonoids	黄酮类	Flavonols	黄酮醇类	HERB004853;HERB000018;HERB000036;HERB000066;HERB000137;HERB000139;HERB000161;HERB000186;HERB000189;HERB000208;HERB000221;HERB000237;HERB000286;HERB000312;HERB000323;HERB000330;HERB000338;HERB000403;HERB000409;HERB000418;HERB000432;HERB000448;HERB000469;HERB000472;HERB000553;HERB000580;HERB000594;HERB000614;HERB000638;HERB000770;HERB000777;HERB000780;HERB000783;HERB000819;HERB000847;HERB000868;HER…	砂仁;阿拉伯胶金合欢;矮地茶;艾叶;八角茴香;八角莲;白扁豆;白果;白果叶;白花蛇舌草;败酱草;白蔹;白鲜皮;半边莲;板蓝根;半夏;半枝莲;北沙参;北五味子;荜澄茄;蓖麻子;遍地锦;扁桃;萹蓄;布渣叶;苍耳子;草果;侧柏叶;柴胡;车前子;沉香;秤杆升麻;柽柳;重楼排草;川八角莲;川楝子;川牛膝;穿心莲;垂盆草;椿皮;刺五加;醋柳果;大白顶草;大风子;大花红景天;大花紫薇;大蓟;大金钱草;大菟丝子;大叶蛇葡萄;大枣;大皂荚;丹参;单条草;灯台叶;灯心草;地耳草;地肤子;地锦草;地梢瓜;地榆;丁香;冬葵果;豆蔻;独一味;杜仲;杜仲叶;多舌飞蓬;/;鹅不食草;儿茶;翻白草;分心木;蜂胶;凤尾草;凤尾蕨;凤仙透骨草;凤眼草;佛甲草;覆盆子;甘草;干姜;橄榄;高良姜;葛花;枸骨叶;枸杞子;钩藤;谷精草;关黄柏;贯叶金丝桃;贯叶连翘;广藿香;广枣;鬼箭羽;鬼臼;鬼针草;海藻;荷叶;红车轴草;红旱莲;…	Fructus Amomi;Acacia nilotica;Ardisiae japonicae;Folium Artemisiae Argyi;Fructus Anisi Stellati;/;Semen Lablab Album;Semen Ginkgo;Ginkgo biloba;Herba Hedyotis Diffusae;Herba Patriniae;Radix Ampelopsis;/;Herba Lobeliae Chinensis;Radix Isatidis seu Baphicacanthi;Rhizoma Pinelliae;Herba Scutellariae barbatae;Radix Glehniae;/;/;Semen Ricini;Hypericum wightianum;Mangifera persiciformis;Herba Polygoni …	3.91			301.036	348.8	1	NEG	[M-H]-	level1	Quercetin	52.2269	0.269591	0	0	-2.33462	MAPK2_HUMAN	P49137	MAPKAPK2
Quercetin	槲皮素	C15H10O7	117-39-5	REFJWTPEDVJJIY-UHFFFAOYSA-N	C00389	HMDB0005794	5280343	Shikimates and Phenylpropanoids	莽草酸及苯丙酸类	Flavonoids	黄酮类	Flavonols	黄酮醇类	HERB004853;HERB000018;HERB000036;HERB000066;HERB000137;HERB000139;HERB000161;HERB000186;HERB000189;HERB000208;HERB000221;HERB000237;HERB000286;HERB000312;HERB000323;HERB000330;HERB000338;HERB000403;HERB000409;HERB000418;HERB000432;HERB000448;HERB000469;HERB000472;HERB000553;HERB000580;HERB000594;HERB000614;HERB000638;HERB000770;HERB000777;HERB000780;HERB000783;HERB000819;HERB000847;HERB000868;HER…	砂仁;阿拉伯胶金合欢;矮地茶;艾叶;八角茴香;八角莲;白扁豆;白果;白果叶;白花蛇舌草;败酱草;白蔹;白鲜皮;半边莲;板蓝根;半夏;半枝莲;北沙参;北五味子;荜澄茄;蓖麻子;遍地锦;扁桃;萹蓄;布渣叶;苍耳子;草果;侧柏叶;柴胡;车前子;沉香;秤杆升麻;柽柳;重楼排草;川八角莲;川楝子;川牛膝;穿心莲;垂盆草;椿皮;刺五加;醋柳果;大白顶草;大风子;大花红景天;大花紫薇;大蓟;大金钱草;大菟丝子;大叶蛇葡萄;大枣;大皂荚;丹参;单条草;灯台叶;灯心草;地耳草;地肤子;地锦草;地梢瓜;地榆;丁香;冬葵果;豆蔻;独一味;杜仲;杜仲叶;多舌飞蓬;/;鹅不食草;儿茶;翻白草;分心木;蜂胶;凤尾草;凤尾蕨;凤仙透骨草;凤眼草;佛甲草;覆盆子;甘草;干姜;橄榄;高良姜;葛花;枸骨叶;枸杞子;钩藤;谷精草;关黄柏;贯叶金丝桃;贯叶连翘;广藿香;广枣;鬼箭羽;鬼臼;鬼针草;海藻;荷叶;红车轴草;红旱莲;…	Fructus Amomi;Acacia nilotica;Ardisiae japonicae;Folium Artemisiae Argyi;Fructus Anisi Stellati;/;Semen Lablab Album;Semen Ginkgo;Ginkgo biloba;Herba Hedyotis Diffusae;Herba Patriniae;Radix Ampelopsis;/;Herba Lobeliae Chinensis;Radix Isatidis seu Baphicacanthi;Rhizoma Pinelliae;Herba Scutellariae barbatae;Radix Glehniae;/;/;Semen Ricini;Hypericum wightianum;Mangifera persiciformis;Herba Polygoni …	3.91			301.036	348.8	1	NEG	[M-H]-	level1	Quercetin	52.2269	0.269591	0	0	-2.33462	MK13_HUMAN	O15264	MAPK13
Quercetin	槲皮素	C15H10O7	117-39-5	REFJWTPEDVJJIY-UHFFFAOYSA-N	C00389	HMDB0005794	5280343	Shikimates and Phenylpropanoids	莽草酸及苯丙酸类	Flavonoids	黄酮类	Flavonols	黄酮醇类	HERB004853;HERB000018;HERB000036;HERB000066;HERB000137;HERB000139;HERB000161;HERB000186;HERB000189;HERB000208;HERB000221;HERB000237;HERB000286;HERB000312;HERB000323;HERB000330;HERB000338;HERB000403;HERB000409;HERB000418;HERB000432;HERB000448;HERB000469;HERB000472;HERB000553;HERB000580;HERB000594;HERB000614;HERB000638;HERB000770;HERB000777;HERB000780;HERB000783;HERB000819;HERB000847;HERB000868;HER…	砂仁;阿拉伯胶金合欢;矮地茶;艾叶;八角茴香;八角莲;白扁豆;白果;白果叶;白花蛇舌草;败酱草;白蔹;白鲜皮;半边莲;板蓝根;半夏;半枝莲;北沙参;北五味子;荜澄茄;蓖麻子;遍地锦;扁桃;萹蓄;布渣叶;苍耳子;草果;侧柏叶;柴胡;车前子;沉香;秤杆升麻;柽柳;重楼排草;川八角莲;川楝子;川牛膝;穿心莲;垂盆草;椿皮;刺五加;醋柳果;大白顶草;大风子;大花红景天;大花紫薇;大蓟;大金钱草;大菟丝子;大叶蛇葡萄;大枣;大皂荚;丹参;单条草;灯台叶;灯心草;地耳草;地肤子;地锦草;地梢瓜;地榆;丁香;冬葵果;豆蔻;独一味;杜仲;杜仲叶;多舌飞蓬;/;鹅不食草;儿茶;翻白草;分心木;蜂胶;凤尾草;凤尾蕨;凤仙透骨草;凤眼草;佛甲草;覆盆子;甘草;干姜;橄榄;高良姜;葛花;枸骨叶;枸杞子;钩藤;谷精草;关黄柏;贯叶金丝桃;贯叶连翘;广藿香;广枣;鬼箭羽;鬼臼;鬼针草;海藻;荷叶;红车轴草;红旱莲;…	Fructus Amomi;Acacia nilotica;Ardisiae japonicae;Folium Artemisiae Argyi;Fructus Anisi Stellati;/;Semen Lablab Album;Semen Ginkgo;Ginkgo biloba;Herba Hedyotis Diffusae;Herba Patriniae;Radix Ampelopsis;/;Herba Lobeliae Chinensis;Radix Isatidis seu Baphicacanthi;Rhizoma Pinelliae;Herba Scutellariae barbatae;Radix Glehniae;/;/;Semen Ricini;Hypericum wightianum;Mangifera persiciformis;Herba Polygoni …	3.91			301.036	348.8	1	NEG	[M-H]-	level1	Quercetin	52.2269	0.269591	0	0	-2.33462	MK12_HUMAN	P53778	MAPK12
Quercetin	槲皮素	C15H10O7	117-39-5	REFJWTPEDVJJIY-UHFFFAOYSA-N	C00389	HMDB0005794	5280343	Shikimates and Phenylpropanoids	莽草酸及苯丙酸类	Flavonoids	黄酮类	Flavonols	黄酮醇类	HERB004853;HERB000018;HERB000036;HERB000066;HERB000137;HERB000139;HERB000161;HERB000186;HERB000189;HERB000208;HERB000221;HERB000237;HERB000286;HERB000312;HERB000323;HERB000330;HERB000338;HERB000403;HERB000409;HERB000418;HERB000432;HERB000448;HERB000469;HERB000472;HERB000553;HERB000580;HERB000594;HERB000614;HERB000638;HERB000770;HERB000777;HERB000780;HERB000783;HERB000819;HERB000847;HERB000868;HER…	砂仁;阿拉伯胶金合欢;矮地茶;艾叶;八角茴香;八角莲;白扁豆;白果;白果叶;白花蛇舌草;败酱草;白蔹;白鲜皮;半边莲;板蓝根;半夏;半枝莲;北沙参;北五味子;荜澄茄;蓖麻子;遍地锦;扁桃;萹蓄;布渣叶;苍耳子;草果;侧柏叶;柴胡;车前子;沉香;秤杆升麻;柽柳;重楼排草;川八角莲;川楝子;川牛膝;穿心莲;垂盆草;椿皮;刺五加;醋柳果;大白顶草;大风子;大花红景天;大花紫薇;大蓟;大金钱草;大菟丝子;大叶蛇葡萄;大枣;大皂荚;丹参;单条草;灯台叶;灯心草;地耳草;地肤子;地锦草;地梢瓜;地榆;丁香;冬葵果;豆蔻;独一味;杜仲;杜仲叶;多舌飞蓬;/;鹅不食草;儿茶;翻白草;分心木;蜂胶;凤尾草;凤尾蕨;凤仙透骨草;凤眼草;佛甲草;覆盆子;甘草;干姜;橄榄;高良姜;葛花;枸骨叶;枸杞子;钩藤;谷精草;关黄柏;贯叶金丝桃;贯叶连翘;广藿香;广枣;鬼箭羽;鬼臼;鬼针草;海藻;荷叶;红车轴草;红旱莲;…	Fructus Amomi;Acacia nilotica;Ardisiae japonicae;Folium Artemisiae Argyi;Fructus Anisi Stellati;/;Semen Lablab Album;Semen Ginkgo;Ginkgo biloba;Herba Hedyotis Diffusae;Herba Patriniae;Radix Ampelopsis;/;Herba Lobeliae Chinensis;Radix Isatidis seu Baphicacanthi;Rhizoma Pinelliae;Herba Scutellariae barbatae;Radix Glehniae;/;/;Semen Ricini;Hypericum wightianum;Mangifera persiciformis;Herba Polygoni …	3.91			301.036	348.8	1	NEG	[M-H]-	level1	Quercetin	52.2269	0.269591	0	0	-2.33462	MK11_HUMAN	Q15759	MAPK11
Quercetin	槲皮素	C15H10O7	117-39-5	REFJWTPEDVJJIY-UHFFFAOYSA-N	C00389	HMDB0005794	5280343	Shikimates and Phenylpropanoids	莽草酸及苯丙酸类	Flavonoids	黄酮类	Flavonols	黄酮醇类	HERB004853;HERB000018;HERB000036;HERB000066;HERB000137;HERB000139;HERB000161;HERB000186;HERB000189;HERB000208;HERB000221;HERB000237;HERB000286;HERB000312;HERB000323;HERB000330;HERB000338;HERB000403;HERB000409;HERB000418;HERB000432;HERB000448;HERB000469;HERB000472;HERB000553;HERB000580;HERB000594;HERB000614;HERB000638;HERB000770;HERB000777;HERB000780;HERB000783;HERB000819;HERB000847;HERB000868;HER…	砂仁;阿拉伯胶金合欢;矮地茶;艾叶;八角茴香;八角莲;白扁豆;白果;白果叶;白花蛇舌草;败酱草;白蔹;白鲜皮;半边莲;板蓝根;半夏;半枝莲;北沙参;北五味子;荜澄茄;蓖麻子;遍地锦;扁桃;萹蓄;布渣叶;苍耳子;草果;侧柏叶;柴胡;车前子;沉香;秤杆升麻;柽柳;重楼排草;川八角莲;川楝子;川牛膝;穿心莲;垂盆草;椿皮;刺五加;醋柳果;大白顶草;大风子;大花红景天;大花紫薇;大蓟;大金钱草;大菟丝子;大叶蛇葡萄;大枣;大皂荚;丹参;单条草;灯台叶;灯心草;地耳草;地肤子;地锦草;地梢瓜;地榆;丁香;冬葵果;豆蔻;独一味;杜仲;杜仲叶;多舌飞蓬;/;鹅不食草;儿茶;翻白草;分心木;蜂胶;凤尾草;凤尾蕨;凤仙透骨草;凤眼草;佛甲草;覆盆子;甘草;干姜;橄榄;高良姜;葛花;枸骨叶;枸杞子;钩藤;谷精草;关黄柏;贯叶金丝桃;贯叶连翘;广藿香;广枣;鬼箭羽;鬼臼;鬼针草;海藻;荷叶;红车轴草;红旱莲;…	Fructus Amomi;Acacia nilotica;Ardisiae japonicae;Folium Artemisiae Argyi;Fructus Anisi Stellati;/;Semen Lablab Album;Semen Ginkgo;Ginkgo biloba;Herba Hedyotis Diffusae;Herba Patriniae;Radix Ampelopsis;/;Herba Lobeliae Chinensis;Radix Isatidis seu Baphicacanthi;Rhizoma Pinelliae;Herba Scutellariae barbatae;Radix Glehniae;/;/;Semen Ricini;Hypericum wightianum;Mangifera persiciformis;Herba Polygoni …	3.91			301.036	348.8	1	NEG	[M-H]-	level1	Quercetin	52.2269	0.269591	0	0	-2.33462	MK14_HUMAN	Q16539	MAPK14
Quercetin	槲皮素	C15H10O7	117-39-5	REFJWTPEDVJJIY-UHFFFAOYSA-N	C00389	HMDB0005794	5280343	Shikimates and Phenylpropanoids	莽草酸及苯丙酸类	Flavonoids	黄酮类	Flavonols	黄酮醇类	HERB004853;HERB000018;HERB000036;HERB000066;HERB000137;HERB000139;HERB000161;HERB000186;HERB000189;HERB000208;HERB000221;HERB000237;HERB000286;HERB000312;HERB000323;HERB000330;HERB000338;HERB000403;HERB000409;HERB000418;HERB000432;HERB000448;HERB000469;HERB000472;HERB000553;HERB000580;HERB000594;HERB000614;HERB000638;HERB000770;HERB000777;HERB000780;HERB000783;HERB000819;HERB000847;HERB000868;HER…	砂仁;阿拉伯胶金合欢;矮地茶;艾叶;八角茴香;八角莲;白扁豆;白果;白果叶;白花蛇舌草;败酱草;白蔹;白鲜皮;半边莲;板蓝根;半夏;半枝莲;北沙参;北五味子;荜澄茄;蓖麻子;遍地锦;扁桃;萹蓄;布渣叶;苍耳子;草果;侧柏叶;柴胡;车前子;沉香;秤杆升麻;柽柳;重楼排草;川八角莲;川楝子;川牛膝;穿心莲;垂盆草;椿皮;刺五加;醋柳果;大白顶草;大风子;大花红景天;大花紫薇;大蓟;大金钱草;大菟丝子;大叶蛇葡萄;大枣;大皂荚;丹参;单条草;灯台叶;灯心草;地耳草;地肤子;地锦草;地梢瓜;地榆;丁香;冬葵果;豆蔻;独一味;杜仲;杜仲叶;多舌飞蓬;/;鹅不食草;儿茶;翻白草;分心木;蜂胶;凤尾草;凤尾蕨;凤仙透骨草;凤眼草;佛甲草;覆盆子;甘草;干姜;橄榄;高良姜;葛花;枸骨叶;枸杞子;钩藤;谷精草;关黄柏;贯叶金丝桃;贯叶连翘;广藿香;广枣;鬼箭羽;鬼臼;鬼针草;海藻;荷叶;红车轴草;红旱莲;…	Fructus Amomi;Acacia nilotica;Ardisiae japonicae;Folium Artemisiae Argyi;Fructus Anisi Stellati;/;Semen Lablab Album;Semen Ginkgo;Ginkgo biloba;Herba Hedyotis Diffusae;Herba Patriniae;Radix Ampelopsis;/;Herba Lobeliae Chinensis;Radix Isatidis seu Baphicacanthi;Rhizoma Pinelliae;Herba Scutellariae barbatae;Radix Glehniae;/;/;Semen Ricini;Hypericum wightianum;Mangifera persiciformis;Herba Polygoni …	3.91			301.036	348.8	1	NEG	[M-H]-	level1	Quercetin	52.2269	0.269591	0	0	-2.33462	MK08_HUMAN	P45983	MAPK8
Quercetin	槲皮素	C15H10O7	117-39-5	REFJWTPEDVJJIY-UHFFFAOYSA-N	C00389	HMDB0005794	5280343	Shikimates and Phenylpropanoids	莽草酸及苯丙酸类	Flavonoids	黄酮类	Flavonols	黄酮醇类	HERB004853;HERB000018;HERB000036;HERB000066;HERB000137;HERB000139;HERB000161;HERB000186;HERB000189;HERB000208;HERB000221;HERB000237;HERB000286;HERB000312;HERB000323;HERB000330;HERB000338;HERB000403;HERB000409;HERB000418;HERB000432;HERB000448;HERB000469;HERB000472;HERB000553;HERB000580;HERB000594;HERB000614;HERB000638;HERB000770;HERB000777;HERB000780;HERB000783;HERB000819;HERB000847;HERB000868;HER…	砂仁;阿拉伯胶金合欢;矮地茶;艾叶;八角茴香;八角莲;白扁豆;白果;白果叶;白花蛇舌草;败酱草;白蔹;白鲜皮;半边莲;板蓝根;半夏;半枝莲;北沙参;北五味子;荜澄茄;蓖麻子;遍地锦;扁桃;萹蓄;布渣叶;苍耳子;草果;侧柏叶;柴胡;车前子;沉香;秤杆升麻;柽柳;重楼排草;川八角莲;川楝子;川牛膝;穿心莲;垂盆草;椿皮;刺五加;醋柳果;大白顶草;大风子;大花红景天;大花紫薇;大蓟;大金钱草;大菟丝子;大叶蛇葡萄;大枣;大皂荚;丹参;单条草;灯台叶;灯心草;地耳草;地肤子;地锦草;地梢瓜;地榆;丁香;冬葵果;豆蔻;独一味;杜仲;杜仲叶;多舌飞蓬;/;鹅不食草;儿茶;翻白草;分心木;蜂胶;凤尾草;凤尾蕨;凤仙透骨草;凤眼草;佛甲草;覆盆子;甘草;干姜;橄榄;高良姜;葛花;枸骨叶;枸杞子;钩藤;谷精草;关黄柏;贯叶金丝桃;贯叶连翘;广藿香;广枣;鬼箭羽;鬼臼;鬼针草;海藻;荷叶;红车轴草;红旱莲;…	Fructus Amomi;Acacia nilotica;Ardisiae japonicae;Folium Artemisiae Argyi;Fructus Anisi Stellati;/;Semen Lablab Album;Semen Ginkgo;Ginkgo biloba;Herba Hedyotis Diffusae;Herba Patriniae;Radix Ampelopsis;/;Herba Lobeliae Chinensis;Radix Isatidis seu Baphicacanthi;Rhizoma Pinelliae;Herba Scutellariae barbatae;Radix Glehniae;/;/;Semen Ricini;Hypericum wightianum;Mangifera persiciformis;Herba Polygoni …	3.91			301.036	348.8	1	NEG	[M-H]-	level1	Quercetin	52.2269	0.269591	0	0	-2.33462	MK01_HUMAN	P28482	MAPK1
Quercetin	槲皮素	C15H10O7	117-39-5	REFJWTPEDVJJIY-UHFFFAOYSA-N	C00389	HMDB0005794	5280343	Shikimates and Phenylpropanoids	莽草酸及苯丙酸类	Flavonoids	黄酮类	Flavonols	黄酮醇类	HERB004853;HERB000018;HERB000036;HERB000066;HERB000137;HERB000139;HERB000161;HERB000186;HERB000189;HERB000208;HERB000221;HERB000237;HERB000286;HERB000312;HERB000323;HERB000330;HERB000338;HERB000403;HERB000409;HERB000418;HERB000432;HERB000448;HERB000469;HERB000472;HERB000553;HERB000580;HERB000594;HERB000614;HERB000638;HERB000770;HERB000777;HERB000780;HERB000783;HERB000819;HERB000847;HERB000868;HER…	砂仁;阿拉伯胶金合欢;矮地茶;艾叶;八角茴香;八角莲;白扁豆;白果;白果叶;白花蛇舌草;败酱草;白蔹;白鲜皮;半边莲;板蓝根;半夏;半枝莲;北沙参;北五味子;荜澄茄;蓖麻子;遍地锦;扁桃;萹蓄;布渣叶;苍耳子;草果;侧柏叶;柴胡;车前子;沉香;秤杆升麻;柽柳;重楼排草;川八角莲;川楝子;川牛膝;穿心莲;垂盆草;椿皮;刺五加;醋柳果;大白顶草;大风子;大花红景天;大花紫薇;大蓟;大金钱草;大菟丝子;大叶蛇葡萄;大枣;大皂荚;丹参;单条草;灯台叶;灯心草;地耳草;地肤子;地锦草;地梢瓜;地榆;丁香;冬葵果;豆蔻;独一味;杜仲;杜仲叶;多舌飞蓬;/;鹅不食草;儿茶;翻白草;分心木;蜂胶;凤尾草;凤尾蕨;凤仙透骨草;凤眼草;佛甲草;覆盆子;甘草;干姜;橄榄;高良姜;葛花;枸骨叶;枸杞子;钩藤;谷精草;关黄柏;贯叶金丝桃;贯叶连翘;广藿香;广枣;鬼箭羽;鬼臼;鬼针草;海藻;荷叶;红车轴草;红旱莲;…	Fructus Amomi;Acacia nilotica;Ardisiae japonicae;Folium Artemisiae Argyi;Fructus Anisi Stellati;/;Semen Lablab Album;Semen Ginkgo;Ginkgo biloba;Herba Hedyotis Diffusae;Herba Patriniae;Radix Ampelopsis;/;Herba Lobeliae Chinensis;Radix Isatidis seu Baphicacanthi;Rhizoma Pinelliae;Herba Scutellariae barbatae;Radix Glehniae;/;/;Semen Ricini;Hypericum wightianum;Mangifera persiciformis;Herba Polygoni …	3.91			301.036	348.8	1	NEG	[M-H]-	level1	Quercetin	52.2269	0.269591	0	0	-2.33462	CD38_HUMAN	P28907	CD38
Quercetin	槲皮素	C15H10O7	117-39-5	REFJWTPEDVJJIY-UHFFFAOYSA-N	C00389	HMDB0005794	5280343	Shikimates and Phenylpropanoids	莽草酸及苯丙酸类	Flavonoids	黄酮类	Flavonols	黄酮醇类	HERB004853;HERB000018;HERB000036;HERB000066;HERB000137;HERB000139;HERB000161;HERB000186;HERB000189;HERB000208;HERB000221;HERB000237;HERB000286;HERB000312;HERB000323;HERB000330;HERB000338;HERB000403;HERB000409;HERB000418;HERB000432;HERB000448;HERB000469;HERB000472;HERB000553;HERB000580;HERB000594;HERB000614;HERB000638;HERB000770;HERB000777;HERB000780;HERB000783;HERB000819;HERB000847;HERB000868;HER…	砂仁;阿拉伯胶金合欢;矮地茶;艾叶;八角茴香;八角莲;白扁豆;白果;白果叶;白花蛇舌草;败酱草;白蔹;白鲜皮;半边莲;板蓝根;半夏;半枝莲;北沙参;北五味子;荜澄茄;蓖麻子;遍地锦;扁桃;萹蓄;布渣叶;苍耳子;草果;侧柏叶;柴胡;车前子;沉香;秤杆升麻;柽柳;重楼排草;川八角莲;川楝子;川牛膝;穿心莲;垂盆草;椿皮;刺五加;醋柳果;大白顶草;大风子;大花红景天;大花紫薇;大蓟;大金钱草;大菟丝子;大叶蛇葡萄;大枣;大皂荚;丹参;单条草;灯台叶;灯心草;地耳草;地肤子;地锦草;地梢瓜;地榆;丁香;冬葵果;豆蔻;独一味;杜仲;杜仲叶;多舌飞蓬;/;鹅不食草;儿茶;翻白草;分心木;蜂胶;凤尾草;凤尾蕨;凤仙透骨草;凤眼草;佛甲草;覆盆子;甘草;干姜;橄榄;高良姜;葛花;枸骨叶;枸杞子;钩藤;谷精草;关黄柏;贯叶金丝桃;贯叶连翘;广藿香;广枣;鬼箭羽;鬼臼;鬼针草;海藻;荷叶;红车轴草;红旱莲;…	Fructus Amomi;Acacia nilotica;Ardisiae japonicae;Folium Artemisiae Argyi;Fructus Anisi Stellati;/;Semen Lablab Album;Semen Ginkgo;Ginkgo biloba;Herba Hedyotis Diffusae;Herba Patriniae;Radix Ampelopsis;/;Herba Lobeliae Chinensis;Radix Isatidis seu Baphicacanthi;Rhizoma Pinelliae;Herba Scutellariae barbatae;Radix Glehniae;/;/;Semen Ricini;Hypericum wightianum;Mangifera persiciformis;Herba Polygoni …	3.91			301.036	348.8	1	NEG	[M-H]-	level1	Quercetin	52.2269	0.269591	0	0	-2.33462	LMNA_HUMAN	P02545	LMNA
Quercetin	槲皮素	C15H10O7	117-39-5	REFJWTPEDVJJIY-UHFFFAOYSA-N	C00389	HMDB0005794	5280343	Shikimates and Phenylpropanoids	莽草酸及苯丙酸类	Flavonoids	黄酮类	Flavonols	黄酮醇类	HERB004853;HERB000018;HERB000036;HERB000066;HERB000137;HERB000139;HERB000161;HERB000186;HERB000189;HERB000208;HERB000221;HERB000237;HERB000286;HERB000312;HERB000323;HERB000330;HERB000338;HERB000403;HERB000409;HERB000418;HERB000432;HERB000448;HERB000469;HERB000472;HERB000553;HERB000580;HERB000594;HERB000614;HERB000638;HERB000770;HERB000777;HERB000780;HERB000783;HERB000819;HERB000847;HERB000868;HER…	砂仁;阿拉伯胶金合欢;矮地茶;艾叶;八角茴香;八角莲;白扁豆;白果;白果叶;白花蛇舌草;败酱草;白蔹;白鲜皮;半边莲;板蓝根;半夏;半枝莲;北沙参;北五味子;荜澄茄;蓖麻子;遍地锦;扁桃;萹蓄;布渣叶;苍耳子;草果;侧柏叶;柴胡;车前子;沉香;秤杆升麻;柽柳;重楼排草;川八角莲;川楝子;川牛膝;穿心莲;垂盆草;椿皮;刺五加;醋柳果;大白顶草;大风子;大花红景天;大花紫薇;大蓟;大金钱草;大菟丝子;大叶蛇葡萄;大枣;大皂荚;丹参;单条草;灯台叶;灯心草;地耳草;地肤子;地锦草;地梢瓜;地榆;丁香;冬葵果;豆蔻;独一味;杜仲;杜仲叶;多舌飞蓬;/;鹅不食草;儿茶;翻白草;分心木;蜂胶;凤尾草;凤尾蕨;凤仙透骨草;凤眼草;佛甲草;覆盆子;甘草;干姜;橄榄;高良姜;葛花;枸骨叶;枸杞子;钩藤;谷精草;关黄柏;贯叶金丝桃;贯叶连翘;广藿香;广枣;鬼箭羽;鬼臼;鬼针草;海藻;荷叶;红车轴草;红旱莲;…	Fructus Amomi;Acacia nilotica;Ardisiae japonicae;Folium Artemisiae Argyi;Fructus Anisi Stellati;/;Semen Lablab Album;Semen Ginkgo;Ginkgo biloba;Herba Hedyotis Diffusae;Herba Patriniae;Radix Ampelopsis;/;Herba Lobeliae Chinensis;Radix Isatidis seu Baphicacanthi;Rhizoma Pinelliae;Herba Scutellariae barbatae;Radix Glehniae;/;/;Semen Ricini;Hypericum wightianum;Mangifera persiciformis;Herba Polygoni …	3.91			301.036	348.8	1	NEG	[M-H]-	level1	Quercetin	52.2269	0.269591	0	0	-2.33462	NFKB1_HUMAN	P19838	NFKB1
Quercetin	槲皮素	C15H10O7	117-39-5	REFJWTPEDVJJIY-UHFFFAOYSA-N	C00389	HMDB0005794	5280343	Shikimates and Phenylpropanoids	莽草酸及苯丙酸类	Flavonoids	黄酮类	Flavonols	黄酮醇类	HERB004853;HERB000018;HERB000036;HERB000066;HERB000137;HERB000139;HERB000161;HERB000186;HERB000189;HERB000208;HERB000221;HERB000237;HERB000286;HERB000312;HERB000323;HERB000330;HERB000338;HERB000403;HERB000409;HERB000418;HERB000432;HERB000448;HERB000469;HERB000472;HERB000553;HERB000580;HERB000594;HERB000614;HERB000638;HERB000770;HERB000777;HERB000780;HERB000783;HERB000819;HERB000847;HERB000868;HER…	砂仁;阿拉伯胶金合欢;矮地茶;艾叶;八角茴香;八角莲;白扁豆;白果;白果叶;白花蛇舌草;败酱草;白蔹;白鲜皮;半边莲;板蓝根;半夏;半枝莲;北沙参;北五味子;荜澄茄;蓖麻子;遍地锦;扁桃;萹蓄;布渣叶;苍耳子;草果;侧柏叶;柴胡;车前子;沉香;秤杆升麻;柽柳;重楼排草;川八角莲;川楝子;川牛膝;穿心莲;垂盆草;椿皮;刺五加;醋柳果;大白顶草;大风子;大花红景天;大花紫薇;大蓟;大金钱草;大菟丝子;大叶蛇葡萄;大枣;大皂荚;丹参;单条草;灯台叶;灯心草;地耳草;地肤子;地锦草;地梢瓜;地榆;丁香;冬葵果;豆蔻;独一味;杜仲;杜仲叶;多舌飞蓬;/;鹅不食草;儿茶;翻白草;分心木;蜂胶;凤尾草;凤尾蕨;凤仙透骨草;凤眼草;佛甲草;覆盆子;甘草;干姜;橄榄;高良姜;葛花;枸骨叶;枸杞子;钩藤;谷精草;关黄柏;贯叶金丝桃;贯叶连翘;广藿香;广枣;鬼箭羽;鬼臼;鬼针草;海藻;荷叶;红车轴草;红旱莲;…	Fructus Amomi;Acacia nilotica;Ardisiae japonicae;Folium Artemisiae Argyi;Fructus Anisi Stellati;/;Semen Lablab Album;Semen Ginkgo;Ginkgo biloba;Herba Hedyotis Diffusae;Herba Patriniae;Radix Ampelopsis;/;Herba Lobeliae Chinensis;Radix Isatidis seu Baphicacanthi;Rhizoma Pinelliae;Herba Scutellariae barbatae;Radix Glehniae;/;/;Semen Ricini;Hypericum wightianum;Mangifera persiciformis;Herba Polygoni …	3.91			301.036	348.8	1	NEG	[M-H]-	level1	Quercetin	52.2269	0.269591	0	0	-2.33462	RECQ1_HUMAN	P46063	RECQL
Quercetin	槲皮素	C15H10O7	117-39-5	REFJWTPEDVJJIY-UHFFFAOYSA-N	C00389	HMDB0005794	5280343	Shikimates and Phenylpropanoids	莽草酸及苯丙酸类	Flavonoids	黄酮类	Flavonols	黄酮醇类	HERB004853;HERB000018;HERB000036;HERB000066;HERB000137;HERB000139;HERB000161;HERB000186;HERB000189;HERB000208;HERB000221;HERB000237;HERB000286;HERB000312;HERB000323;HERB000330;HERB000338;HERB000403;HERB000409;HERB000418;HERB000432;HERB000448;HERB000469;HERB000472;HERB000553;HERB000580;HERB000594;HERB000614;HERB000638;HERB000770;HERB000777;HERB000780;HERB000783;HERB000819;HERB000847;HERB000868;HER…	砂仁;阿拉伯胶金合欢;矮地茶;艾叶;八角茴香;八角莲;白扁豆;白果;白果叶;白花蛇舌草;败酱草;白蔹;白鲜皮;半边莲;板蓝根;半夏;半枝莲;北沙参;北五味子;荜澄茄;蓖麻子;遍地锦;扁桃;萹蓄;布渣叶;苍耳子;草果;侧柏叶;柴胡;车前子;沉香;秤杆升麻;柽柳;重楼排草;川八角莲;川楝子;川牛膝;穿心莲;垂盆草;椿皮;刺五加;醋柳果;大白顶草;大风子;大花红景天;大花紫薇;大蓟;大金钱草;大菟丝子;大叶蛇葡萄;大枣;大皂荚;丹参;单条草;灯台叶;灯心草;地耳草;地肤子;地锦草;地梢瓜;地榆;丁香;冬葵果;豆蔻;独一味;杜仲;杜仲叶;多舌飞蓬;/;鹅不食草;儿茶;翻白草;分心木;蜂胶;凤尾草;凤尾蕨;凤仙透骨草;凤眼草;佛甲草;覆盆子;甘草;干姜;橄榄;高良姜;葛花;枸骨叶;枸杞子;钩藤;谷精草;关黄柏;贯叶金丝桃;贯叶连翘;广藿香;广枣;鬼箭羽;鬼臼;鬼针草;海藻;荷叶;红车轴草;红旱莲;…	Fructus Amomi;Acacia nilotica;Ardisiae japonicae;Folium Artemisiae Argyi;Fructus Anisi Stellati;/;Semen Lablab Album;Semen Ginkgo;Ginkgo biloba;Herba Hedyotis Diffusae;Herba Patriniae;Radix Ampelopsis;/;Herba Lobeliae Chinensis;Radix Isatidis seu Baphicacanthi;Rhizoma Pinelliae;Herba Scutellariae barbatae;Radix Glehniae;/;/;Semen Ricini;Hypericum wightianum;Mangifera persiciformis;Herba Polygoni …	3.91			301.036	348.8	1	NEG	[M-H]-	level1	Quercetin	52.2269	0.269591	0	0	-2.33462	GALK1_HUMAN	P51570	GALK1
Quercetin	槲皮素	C15H10O7	117-39-5	REFJWTPEDVJJIY-UHFFFAOYSA-N	C00389	HMDB0005794	5280343	Shikimates and Phenylpropanoids	莽草酸及苯丙酸类	Flavonoids	黄酮类	Flavonols	黄酮醇类	HERB004853;HERB000018;HERB000036;HERB000066;HERB000137;HERB000139;HERB000161;HERB000186;HERB000189;HERB000208;HERB000221;HERB000237;HERB000286;HERB000312;HERB000323;HERB000330;HERB000338;HERB000403;HERB000409;HERB000418;HERB000432;HERB000448;HERB000469;HERB000472;HERB000553;HERB000580;HERB000594;HERB000614;HERB000638;HERB000770;HERB000777;HERB000780;HERB000783;HERB000819;HERB000847;HERB000868;HER…	砂仁;阿拉伯胶金合欢;矮地茶;艾叶;八角茴香;八角莲;白扁豆;白果;白果叶;白花蛇舌草;败酱草;白蔹;白鲜皮;半边莲;板蓝根;半夏;半枝莲;北沙参;北五味子;荜澄茄;蓖麻子;遍地锦;扁桃;萹蓄;布渣叶;苍耳子;草果;侧柏叶;柴胡;车前子;沉香;秤杆升麻;柽柳;重楼排草;川八角莲;川楝子;川牛膝;穿心莲;垂盆草;椿皮;刺五加;醋柳果;大白顶草;大风子;大花红景天;大花紫薇;大蓟;大金钱草;大菟丝子;大叶蛇葡萄;大枣;大皂荚;丹参;单条草;灯台叶;灯心草;地耳草;地肤子;地锦草;地梢瓜;地榆;丁香;冬葵果;豆蔻;独一味;杜仲;杜仲叶;多舌飞蓬;/;鹅不食草;儿茶;翻白草;分心木;蜂胶;凤尾草;凤尾蕨;凤仙透骨草;凤眼草;佛甲草;覆盆子;甘草;干姜;橄榄;高良姜;葛花;枸骨叶;枸杞子;钩藤;谷精草;关黄柏;贯叶金丝桃;贯叶连翘;广藿香;广枣;鬼箭羽;鬼臼;鬼针草;海藻;荷叶;红车轴草;红旱莲;…	Fructus Amomi;Acacia nilotica;Ardisiae japonicae;Folium Artemisiae Argyi;Fructus Anisi Stellati;/;Semen Lablab Album;Semen Ginkgo;Ginkgo biloba;Herba Hedyotis Diffusae;Herba Patriniae;Radix Ampelopsis;/;Herba Lobeliae Chinensis;Radix Isatidis seu Baphicacanthi;Rhizoma Pinelliae;Herba Scutellariae barbatae;Radix Glehniae;/;/;Semen Ricini;Hypericum wightianum;Mangifera persiciformis;Herba Polygoni …	3.91			301.036	348.8	1	NEG	[M-H]-	level1	Quercetin	52.2269	0.269591	0	0	-2.33462	HCD2_HUMAN	Q99714	HSD17B10
Quercetin	槲皮素	C15H10O7	117-39-5	REFJWTPEDVJJIY-UHFFFAOYSA-N	C00389	HMDB0005794	5280343	Shikimates and Phenylpropanoids	莽草酸及苯丙酸类	Flavonoids	黄酮类	Flavonols	黄酮醇类	HERB004853;HERB000018;HERB000036;HERB000066;HERB000137;HERB000139;HERB000161;HERB000186;HERB000189;HERB000208;HERB000221;HERB000237;HERB000286;HERB000312;HERB000323;HERB000330;HERB000338;HERB000403;HERB000409;HERB000418;HERB000432;HERB000448;HERB000469;HERB000472;HERB000553;HERB000580;HERB000594;HERB000614;HERB000638;HERB000770;HERB000777;HERB000780;HERB000783;HERB000819;HERB000847;HERB000868;HER…	砂仁;阿拉伯胶金合欢;矮地茶;艾叶;八角茴香;八角莲;白扁豆;白果;白果叶;白花蛇舌草;败酱草;白蔹;白鲜皮;半边莲;板蓝根;半夏;半枝莲;北沙参;北五味子;荜澄茄;蓖麻子;遍地锦;扁桃;萹蓄;布渣叶;苍耳子;草果;侧柏叶;柴胡;车前子;沉香;秤杆升麻;柽柳;重楼排草;川八角莲;川楝子;川牛膝;穿心莲;垂盆草;椿皮;刺五加;醋柳果;大白顶草;大风子;大花红景天;大花紫薇;大蓟;大金钱草;大菟丝子;大叶蛇葡萄;大枣;大皂荚;丹参;单条草;灯台叶;灯心草;地耳草;地肤子;地锦草;地梢瓜;地榆;丁香;冬葵果;豆蔻;独一味;杜仲;杜仲叶;多舌飞蓬;/;鹅不食草;儿茶;翻白草;分心木;蜂胶;凤尾草;凤尾蕨;凤仙透骨草;凤眼草;佛甲草;覆盆子;甘草;干姜;橄榄;高良姜;葛花;枸骨叶;枸杞子;钩藤;谷精草;关黄柏;贯叶金丝桃;贯叶连翘;广藿香;广枣;鬼箭羽;鬼臼;鬼针草;海藻;荷叶;红车轴草;红旱莲;…	Fructus Amomi;Acacia nilotica;Ardisiae japonicae;Folium Artemisiae Argyi;Fructus Anisi Stellati;/;Semen Lablab Album;Semen Ginkgo;Ginkgo biloba;Herba Hedyotis Diffusae;Herba Patriniae;Radix Ampelopsis;/;Herba Lobeliae Chinensis;Radix Isatidis seu Baphicacanthi;Rhizoma Pinelliae;Herba Scutellariae barbatae;Radix Glehniae;/;/;Semen Ricini;Hypericum wightianum;Mangifera persiciformis;Herba Polygoni …	3.91			301.036	348.8	1	NEG	[M-H]-	level1	Quercetin	52.2269	0.269591	0	0	-2.33462	KDM4E_HUMAN	B2RXH2	KDM4E
Quercetin	槲皮素	C15H10O7	117-39-5	REFJWTPEDVJJIY-UHFFFAOYSA-N	C00389	HMDB0005794	5280343	Shikimates and Phenylpropanoids	莽草酸及苯丙酸类	Flavonoids	黄酮类	Flavonols	黄酮醇类	HERB004853;HERB000018;HERB000036;HERB000066;HERB000137;HERB000139;HERB000161;HERB000186;HERB000189;HERB000208;HERB000221;HERB000237;HERB000286;HERB000312;HERB000323;HERB000330;HERB000338;HERB000403;HERB000409;HERB000418;HERB000432;HERB000448;HERB000469;HERB000472;HERB000553;HERB000580;HERB000594;HERB000614;HERB000638;HERB000770;HERB000777;HERB000780;HERB000783;HERB000819;HERB000847;HERB000868;HER…	砂仁;阿拉伯胶金合欢;矮地茶;艾叶;八角茴香;八角莲;白扁豆;白果;白果叶;白花蛇舌草;败酱草;白蔹;白鲜皮;半边莲;板蓝根;半夏;半枝莲;北沙参;北五味子;荜澄茄;蓖麻子;遍地锦;扁桃;萹蓄;布渣叶;苍耳子;草果;侧柏叶;柴胡;车前子;沉香;秤杆升麻;柽柳;重楼排草;川八角莲;川楝子;川牛膝;穿心莲;垂盆草;椿皮;刺五加;醋柳果;大白顶草;大风子;大花红景天;大花紫薇;大蓟;大金钱草;大菟丝子;大叶蛇葡萄;大枣;大皂荚;丹参;单条草;灯台叶;灯心草;地耳草;地肤子;地锦草;地梢瓜;地榆;丁香;冬葵果;豆蔻;独一味;杜仲;杜仲叶;多舌飞蓬;/;鹅不食草;儿茶;翻白草;分心木;蜂胶;凤尾草;凤尾蕨;凤仙透骨草;凤眼草;佛甲草;覆盆子;甘草;干姜;橄榄;高良姜;葛花;枸骨叶;枸杞子;钩藤;谷精草;关黄柏;贯叶金丝桃;贯叶连翘;广藿香;广枣;鬼箭羽;鬼臼;鬼针草;海藻;荷叶;红车轴草;红旱莲;…	Fructus Amomi;Acacia nilotica;Ardisiae japonicae;Folium Artemisiae Argyi;Fructus Anisi Stellati;/;Semen Lablab Album;Semen Ginkgo;Ginkgo biloba;Herba Hedyotis Diffusae;Herba Patriniae;Radix Ampelopsis;/;Herba Lobeliae Chinensis;Radix Isatidis seu Baphicacanthi;Rhizoma Pinelliae;Herba Scutellariae barbatae;Radix Glehniae;/;/;Semen Ricini;Hypericum wightianum;Mangifera persiciformis;Herba Polygoni …	3.91			301.036	348.8	1	NEG	[M-H]-	level1	Quercetin	52.2269	0.269591	0	0	-2.33462	KMT2A_HUMAN	Q03164	KMT2A
Quercetin	槲皮素	C15H10O7	117-39-5	REFJWTPEDVJJIY-UHFFFAOYSA-N	C00389	HMDB0005794	5280343	Shikimates and Phenylpropanoids	莽草酸及苯丙酸类	Flavonoids	黄酮类	Flavonols	黄酮醇类	HERB004853;HERB000018;HERB000036;HERB000066;HERB000137;HERB000139;HERB000161;HERB000186;HERB000189;HERB000208;HERB000221;HERB000237;HERB000286;HERB000312;HERB000323;HERB000330;HERB000338;HERB000403;HERB000409;HERB000418;HERB000432;HERB000448;HERB000469;HERB000472;HERB000553;HERB000580;HERB000594;HERB000614;HERB000638;HERB000770;HERB000777;HERB000780;HERB000783;HERB000819;HERB000847;HERB000868;HER…	砂仁;阿拉伯胶金合欢;矮地茶;艾叶;八角茴香;八角莲;白扁豆;白果;白果叶;白花蛇舌草;败酱草;白蔹;白鲜皮;半边莲;板蓝根;半夏;半枝莲;北沙参;北五味子;荜澄茄;蓖麻子;遍地锦;扁桃;萹蓄;布渣叶;苍耳子;草果;侧柏叶;柴胡;车前子;沉香;秤杆升麻;柽柳;重楼排草;川八角莲;川楝子;川牛膝;穿心莲;垂盆草;椿皮;刺五加;醋柳果;大白顶草;大风子;大花红景天;大花紫薇;大蓟;大金钱草;大菟丝子;大叶蛇葡萄;大枣;大皂荚;丹参;单条草;灯台叶;灯心草;地耳草;地肤子;地锦草;地梢瓜;地榆;丁香;冬葵果;豆蔻;独一味;杜仲;杜仲叶;多舌飞蓬;/;鹅不食草;儿茶;翻白草;分心木;蜂胶;凤尾草;凤尾蕨;凤仙透骨草;凤眼草;佛甲草;覆盆子;甘草;干姜;橄榄;高良姜;葛花;枸骨叶;枸杞子;钩藤;谷精草;关黄柏;贯叶金丝桃;贯叶连翘;广藿香;广枣;鬼箭羽;鬼臼;鬼针草;海藻;荷叶;红车轴草;红旱莲;…	Fructus Amomi;Acacia nilotica;Ardisiae japonicae;Folium Artemisiae Argyi;Fructus Anisi Stellati;/;Semen Lablab Album;Semen Ginkgo;Ginkgo biloba;Herba Hedyotis Diffusae;Herba Patriniae;Radix Ampelopsis;/;Herba Lobeliae Chinensis;Radix Isatidis seu Baphicacanthi;Rhizoma Pinelliae;Herba Scutellariae barbatae;Radix Glehniae;/;/;Semen Ricini;Hypericum wightianum;Mangifera persiciformis;Herba Polygoni …	3.91			301.036	348.8	1	NEG	[M-H]-	level1	Quercetin	52.2269	0.269591	0	0	-2.33462	SMN_HUMAN	Q16637	SMN1
Quercetin	槲皮素	C15H10O7	117-39-5	REFJWTPEDVJJIY-UHFFFAOYSA-N	C00389	HMDB0005794	5280343	Shikimates and Phenylpropanoids	莽草酸及苯丙酸类	Flavonoids	黄酮类	Flavonols	黄酮醇类	HERB004853;HERB000018;HERB000036;HERB000066;HERB000137;HERB000139;HERB000161;HERB000186;HERB000189;HERB000208;HERB000221;HERB000237;HERB000286;HERB000312;HERB000323;HERB000330;HERB000338;HERB000403;HERB000409;HERB000418;HERB000432;HERB000448;HERB000469;HERB000472;HERB000553;HERB000580;HERB000594;HERB000614;HERB000638;HERB000770;HERB000777;HERB000780;HERB000783;HERB000819;HERB000847;HERB000868;HER…	砂仁;阿拉伯胶金合欢;矮地茶;艾叶;八角茴香;八角莲;白扁豆;白果;白果叶;白花蛇舌草;败酱草;白蔹;白鲜皮;半边莲;板蓝根;半夏;半枝莲;北沙参;北五味子;荜澄茄;蓖麻子;遍地锦;扁桃;萹蓄;布渣叶;苍耳子;草果;侧柏叶;柴胡;车前子;沉香;秤杆升麻;柽柳;重楼排草;川八角莲;川楝子;川牛膝;穿心莲;垂盆草;椿皮;刺五加;醋柳果;大白顶草;大风子;大花红景天;大花紫薇;大蓟;大金钱草;大菟丝子;大叶蛇葡萄;大枣;大皂荚;丹参;单条草;灯台叶;灯心草;地耳草;地肤子;地锦草;地梢瓜;地榆;丁香;冬葵果;豆蔻;独一味;杜仲;杜仲叶;多舌飞蓬;/;鹅不食草;儿茶;翻白草;分心木;蜂胶;凤尾草;凤尾蕨;凤仙透骨草;凤眼草;佛甲草;覆盆子;甘草;干姜;橄榄;高良姜;葛花;枸骨叶;枸杞子;钩藤;谷精草;关黄柏;贯叶金丝桃;贯叶连翘;广藿香;广枣;鬼箭羽;鬼臼;鬼针草;海藻;荷叶;红车轴草;红旱莲;…	Fructus Amomi;Acacia nilotica;Ardisiae japonicae;Folium Artemisiae Argyi;Fructus Anisi Stellati;/;Semen Lablab Album;Semen Ginkgo;Ginkgo biloba;Herba Hedyotis Diffusae;Herba Patriniae;Radix Ampelopsis;/;Herba Lobeliae Chinensis;Radix Isatidis seu Baphicacanthi;Rhizoma Pinelliae;Herba Scutellariae barbatae;Radix Glehniae;/;/;Semen Ricini;Hypericum wightianum;Mangifera persiciformis;Herba Polygoni …	3.91			301.036	348.8	1	NEG	[M-H]-	level1	Quercetin	52.2269	0.269591	0	0	-2.33462	TSHR_HUMAN	P16473	TSHR
Quercetin	槲皮素	C15H10O7	117-39-5	REFJWTPEDVJJIY-UHFFFAOYSA-N	C00389	HMDB0005794	5280343	Shikimates and Phenylpropanoids	莽草酸及苯丙酸类	Flavonoids	黄酮类	Flavonols	黄酮醇类	HERB004853;HERB000018;HERB000036;HERB000066;HERB000137;HERB000139;HERB000161;HERB000186;HERB000189;HERB000208;HERB000221;HERB000237;HERB000286;HERB000312;HERB000323;HERB000330;HERB000338;HERB000403;HERB000409;HERB000418;HERB000432;HERB000448;HERB000469;HERB000472;HERB000553;HERB000580;HERB000594;HERB000614;HERB000638;HERB000770;HERB000777;HERB000780;HERB000783;HERB000819;HERB000847;HERB000868;HER…	砂仁;阿拉伯胶金合欢;矮地茶;艾叶;八角茴香;八角莲;白扁豆;白果;白果叶;白花蛇舌草;败酱草;白蔹;白鲜皮;半边莲;板蓝根;半夏;半枝莲;北沙参;北五味子;荜澄茄;蓖麻子;遍地锦;扁桃;萹蓄;布渣叶;苍耳子;草果;侧柏叶;柴胡;车前子;沉香;秤杆升麻;柽柳;重楼排草;川八角莲;川楝子;川牛膝;穿心莲;垂盆草;椿皮;刺五加;醋柳果;大白顶草;大风子;大花红景天;大花紫薇;大蓟;大金钱草;大菟丝子;大叶蛇葡萄;大枣;大皂荚;丹参;单条草;灯台叶;灯心草;地耳草;地肤子;地锦草;地梢瓜;地榆;丁香;冬葵果;豆蔻;独一味;杜仲;杜仲叶;多舌飞蓬;/;鹅不食草;儿茶;翻白草;分心木;蜂胶;凤尾草;凤尾蕨;凤仙透骨草;凤眼草;佛甲草;覆盆子;甘草;干姜;橄榄;高良姜;葛花;枸骨叶;枸杞子;钩藤;谷精草;关黄柏;贯叶金丝桃;贯叶连翘;广藿香;广枣;鬼箭羽;鬼臼;鬼针草;海藻;荷叶;红车轴草;红旱莲;…	Fructus Amomi;Acacia nilotica;Ardisiae japonicae;Folium Artemisiae Argyi;Fructus Anisi Stellati;/;Semen Lablab Album;Semen Ginkgo;Ginkgo biloba;Herba Hedyotis Diffusae;Herba Patriniae;Radix Ampelopsis;/;Herba Lobeliae Chinensis;Radix Isatidis seu Baphicacanthi;Rhizoma Pinelliae;Herba Scutellariae barbatae;Radix Glehniae;/;/;Semen Ricini;Hypericum wightianum;Mangifera persiciformis;Herba Polygoni …	3.91			301.036	348.8	1	NEG	[M-H]-	level1	Quercetin	52.2269	0.269591	0	0	-2.33462	TYDP1_HUMAN	Q9NUW8	TDP1
Quercetin	槲皮素	C15H10O7	117-39-5	REFJWTPEDVJJIY-UHFFFAOYSA-N	C00389	HMDB0005794	5280343	Shikimates and Phenylpropanoids	莽草酸及苯丙酸类	Flavonoids	黄酮类	Flavonols	黄酮醇类	HERB004853;HERB000018;HERB000036;HERB000066;HERB000137;HERB000139;HERB000161;HERB000186;HERB000189;HERB000208;HERB000221;HERB000237;HERB000286;HERB000312;HERB000323;HERB000330;HERB000338;HERB000403;HERB000409;HERB000418;HERB000432;HERB000448;HERB000469;HERB000472;HERB000553;HERB000580;HERB000594;HERB000614;HERB000638;HERB000770;HERB000777;HERB000780;HERB000783;HERB000819;HERB000847;HERB000868;HER…	砂仁;阿拉伯胶金合欢;矮地茶;艾叶;八角茴香;八角莲;白扁豆;白果;白果叶;白花蛇舌草;败酱草;白蔹;白鲜皮;半边莲;板蓝根;半夏;半枝莲;北沙参;北五味子;荜澄茄;蓖麻子;遍地锦;扁桃;萹蓄;布渣叶;苍耳子;草果;侧柏叶;柴胡;车前子;沉香;秤杆升麻;柽柳;重楼排草;川八角莲;川楝子;川牛膝;穿心莲;垂盆草;椿皮;刺五加;醋柳果;大白顶草;大风子;大花红景天;大花紫薇;大蓟;大金钱草;大菟丝子;大叶蛇葡萄;大枣;大皂荚;丹参;单条草;灯台叶;灯心草;地耳草;地肤子;地锦草;地梢瓜;地榆;丁香;冬葵果;豆蔻;独一味;杜仲;杜仲叶;多舌飞蓬;/;鹅不食草;儿茶;翻白草;分心木;蜂胶;凤尾草;凤尾蕨;凤仙透骨草;凤眼草;佛甲草;覆盆子;甘草;干姜;橄榄;高良姜;葛花;枸骨叶;枸杞子;钩藤;谷精草;关黄柏;贯叶金丝桃;贯叶连翘;广藿香;广枣;鬼箭羽;鬼臼;鬼针草;海藻;荷叶;红车轴草;红旱莲;…	Fructus Amomi;Acacia nilotica;Ardisiae japonicae;Folium Artemisiae Argyi;Fructus Anisi Stellati;/;Semen Lablab Album;Semen Ginkgo;Ginkgo biloba;Herba Hedyotis Diffusae;Herba Patriniae;Radix Ampelopsis;/;Herba Lobeliae Chinensis;Radix Isatidis seu Baphicacanthi;Rhizoma Pinelliae;Herba Scutellariae barbatae;Radix Glehniae;/;/;Semen Ricini;Hypericum wightianum;Mangifera persiciformis;Herba Polygoni …	3.91			301.036	348.8	1	NEG	[M-H]-	level1	Quercetin	52.2269	0.269591	0	0	-2.33462	TAU_HUMAN	P10636	MAPT
Quercetin	槲皮素	C15H10O7	117-39-5	REFJWTPEDVJJIY-UHFFFAOYSA-N	C00389	HMDB0005794	5280343	Shikimates and Phenylpropanoids	莽草酸及苯丙酸类	Flavonoids	黄酮类	Flavonols	黄酮醇类	HERB004853;HERB000018;HERB000036;HERB000066;HERB000137;HERB000139;HERB000161;HERB000186;HERB000189;HERB000208;HERB000221;HERB000237;HERB000286;HERB000312;HERB000323;HERB000330;HERB000338;HERB000403;HERB000409;HERB000418;HERB000432;HERB000448;HERB000469;HERB000472;HERB000553;HERB000580;HERB000594;HERB000614;HERB000638;HERB000770;HERB000777;HERB000780;HERB000783;HERB000819;HERB000847;HERB000868;HER…	砂仁;阿拉伯胶金合欢;矮地茶;艾叶;八角茴香;八角莲;白扁豆;白果;白果叶;白花蛇舌草;败酱草;白蔹;白鲜皮;半边莲;板蓝根;半夏;半枝莲;北沙参;北五味子;荜澄茄;蓖麻子;遍地锦;扁桃;萹蓄;布渣叶;苍耳子;草果;侧柏叶;柴胡;车前子;沉香;秤杆升麻;柽柳;重楼排草;川八角莲;川楝子;川牛膝;穿心莲;垂盆草;椿皮;刺五加;醋柳果;大白顶草;大风子;大花红景天;大花紫薇;大蓟;大金钱草;大菟丝子;大叶蛇葡萄;大枣;大皂荚;丹参;单条草;灯台叶;灯心草;地耳草;地肤子;地锦草;地梢瓜;地榆;丁香;冬葵果;豆蔻;独一味;杜仲;杜仲叶;多舌飞蓬;/;鹅不食草;儿茶;翻白草;分心木;蜂胶;凤尾草;凤尾蕨;凤仙透骨草;凤眼草;佛甲草;覆盆子;甘草;干姜;橄榄;高良姜;葛花;枸骨叶;枸杞子;钩藤;谷精草;关黄柏;贯叶金丝桃;贯叶连翘;广藿香;广枣;鬼箭羽;鬼臼;鬼针草;海藻;荷叶;红车轴草;红旱莲;…	Fructus Amomi;Acacia nilotica;Ardisiae japonicae;Folium Artemisiae Argyi;Fructus Anisi Stellati;/;Semen Lablab Album;Semen Ginkgo;Ginkgo biloba;Herba Hedyotis Diffusae;Herba Patriniae;Radix Ampelopsis;/;Herba Lobeliae Chinensis;Radix Isatidis seu Baphicacanthi;Rhizoma Pinelliae;Herba Scutellariae barbatae;Radix Glehniae;/;/;Semen Ricini;Hypericum wightianum;Mangifera persiciformis;Herba Polygoni …	3.91			301.036	348.8	1	NEG	[M-H]-	level1	Quercetin	52.2269	0.269591	0	0	-2.33462	CP2CJ_HUMAN	P33261	CYP2C19
Quercetin	槲皮素	C15H10O7	117-39-5	REFJWTPEDVJJIY-UHFFFAOYSA-N	C00389	HMDB0005794	5280343	Shikimates and Phenylpropanoids	莽草酸及苯丙酸类	Flavonoids	黄酮类	Flavonols	黄酮醇类	HERB004853;HERB000018;HERB000036;HERB000066;HERB000137;HERB000139;HERB000161;HERB000186;HERB000189;HERB000208;HERB000221;HERB000237;HERB000286;HERB000312;HERB000323;HERB000330;HERB000338;HERB000403;HERB000409;HERB000418;HERB000432;HERB000448;HERB000469;HERB000472;HERB000553;HERB000580;HERB000594;HERB000614;HERB000638;HERB000770;HERB000777;HERB000780;HERB000783;HERB000819;HERB000847;HERB000868;HER…	砂仁;阿拉伯胶金合欢;矮地茶;艾叶;八角茴香;八角莲;白扁豆;白果;白果叶;白花蛇舌草;败酱草;白蔹;白鲜皮;半边莲;板蓝根;半夏;半枝莲;北沙参;北五味子;荜澄茄;蓖麻子;遍地锦;扁桃;萹蓄;布渣叶;苍耳子;草果;侧柏叶;柴胡;车前子;沉香;秤杆升麻;柽柳;重楼排草;川八角莲;川楝子;川牛膝;穿心莲;垂盆草;椿皮;刺五加;醋柳果;大白顶草;大风子;大花红景天;大花紫薇;大蓟;大金钱草;大菟丝子;大叶蛇葡萄;大枣;大皂荚;丹参;单条草;灯台叶;灯心草;地耳草;地肤子;地锦草;地梢瓜;地榆;丁香;冬葵果;豆蔻;独一味;杜仲;杜仲叶;多舌飞蓬;/;鹅不食草;儿茶;翻白草;分心木;蜂胶;凤尾草;凤尾蕨;凤仙透骨草;凤眼草;佛甲草;覆盆子;甘草;干姜;橄榄;高良姜;葛花;枸骨叶;枸杞子;钩藤;谷精草;关黄柏;贯叶金丝桃;贯叶连翘;广藿香;广枣;鬼箭羽;鬼臼;鬼针草;海藻;荷叶;红车轴草;红旱莲;…	Fructus Amomi;Acacia nilotica;Ardisiae japonicae;Folium Artemisiae Argyi;Fructus Anisi Stellati;/;Semen Lablab Album;Semen Ginkgo;Ginkgo biloba;Herba Hedyotis Diffusae;Herba Patriniae;Radix Ampelopsis;/;Herba Lobeliae Chinensis;Radix Isatidis seu Baphicacanthi;Rhizoma Pinelliae;Herba Scutellariae barbatae;Radix Glehniae;/;/;Semen Ricini;Hypericum wightianum;Mangifera persiciformis;Herba Polygoni …	3.91			301.036	348.8	1	NEG	[M-H]-	level1	Quercetin	52.2269	0.269591	0	0	-2.33462	THB_HUMAN	P10828	THRB
Quercetin	槲皮素	C15H10O7	117-39-5	REFJWTPEDVJJIY-UHFFFAOYSA-N	C00389	HMDB0005794	5280343	Shikimates and Phenylpropanoids	莽草酸及苯丙酸类	Flavonoids	黄酮类	Flavonols	黄酮醇类	HERB004853;HERB000018;HERB000036;HERB000066;HERB000137;HERB000139;HERB000161;HERB000186;HERB000189;HERB000208;HERB000221;HERB000237;HERB000286;HERB000312;HERB000323;HERB000330;HERB000338;HERB000403;HERB000409;HERB000418;HERB000432;HERB000448;HERB000469;HERB000472;HERB000553;HERB000580;HERB000594;HERB000614;HERB000638;HERB000770;HERB000777;HERB000780;HERB000783;HERB000819;HERB000847;HERB000868;HER…	砂仁;阿拉伯胶金合欢;矮地茶;艾叶;八角茴香;八角莲;白扁豆;白果;白果叶;白花蛇舌草;败酱草;白蔹;白鲜皮;半边莲;板蓝根;半夏;半枝莲;北沙参;北五味子;荜澄茄;蓖麻子;遍地锦;扁桃;萹蓄;布渣叶;苍耳子;草果;侧柏叶;柴胡;车前子;沉香;秤杆升麻;柽柳;重楼排草;川八角莲;川楝子;川牛膝;穿心莲;垂盆草;椿皮;刺五加;醋柳果;大白顶草;大风子;大花红景天;大花紫薇;大蓟;大金钱草;大菟丝子;大叶蛇葡萄;大枣;大皂荚;丹参;单条草;灯台叶;灯心草;地耳草;地肤子;地锦草;地梢瓜;地榆;丁香;冬葵果;豆蔻;独一味;杜仲;杜仲叶;多舌飞蓬;/;鹅不食草;儿茶;翻白草;分心木;蜂胶;凤尾草;凤尾蕨;凤仙透骨草;凤眼草;佛甲草;覆盆子;甘草;干姜;橄榄;高良姜;葛花;枸骨叶;枸杞子;钩藤;谷精草;关黄柏;贯叶金丝桃;贯叶连翘;广藿香;广枣;鬼箭羽;鬼臼;鬼针草;海藻;荷叶;红车轴草;红旱莲;…	Fructus Amomi;Acacia nilotica;Ardisiae japonicae;Folium Artemisiae Argyi;Fructus Anisi Stellati;/;Semen Lablab Album;Semen Ginkgo;Ginkgo biloba;Herba Hedyotis Diffusae;Herba Patriniae;Radix Ampelopsis;/;Herba Lobeliae Chinensis;Radix Isatidis seu Baphicacanthi;Rhizoma Pinelliae;Herba Scutellariae barbatae;Radix Glehniae;/;/;Semen Ricini;Hypericum wightianum;Mangifera persiciformis;Herba Polygoni …	3.91			301.036	348.8	1	NEG	[M-H]-	level1	Quercetin	52.2269	0.269591	0	0	-2.33462	AL1A1_HUMAN	P00352	ALDH1A1
Quercetin	槲皮素	C15H10O7	117-39-5	REFJWTPEDVJJIY-UHFFFAOYSA-N	C00389	HMDB0005794	5280343	Shikimates and Phenylpropanoids	莽草酸及苯丙酸类	Flavonoids	黄酮类	Flavonols	黄酮醇类	HERB004853;HERB000018;HERB000036;HERB000066;HERB000137;HERB000139;HERB000161;HERB000186;HERB000189;HERB000208;HERB000221;HERB000237;HERB000286;HERB000312;HERB000323;HERB000330;HERB000338;HERB000403;HERB000409;HERB000418;HERB000432;HERB000448;HERB000469;HERB000472;HERB000553;HERB000580;HERB000594;HERB000614;HERB000638;HERB000770;HERB000777;HERB000780;HERB000783;HERB000819;HERB000847;HERB000868;HER…	砂仁;阿拉伯胶金合欢;矮地茶;艾叶;八角茴香;八角莲;白扁豆;白果;白果叶;白花蛇舌草;败酱草;白蔹;白鲜皮;半边莲;板蓝根;半夏;半枝莲;北沙参;北五味子;荜澄茄;蓖麻子;遍地锦;扁桃;萹蓄;布渣叶;苍耳子;草果;侧柏叶;柴胡;车前子;沉香;秤杆升麻;柽柳;重楼排草;川八角莲;川楝子;川牛膝;穿心莲;垂盆草;椿皮;刺五加;醋柳果;大白顶草;大风子;大花红景天;大花紫薇;大蓟;大金钱草;大菟丝子;大叶蛇葡萄;大枣;大皂荚;丹参;单条草;灯台叶;灯心草;地耳草;地肤子;地锦草;地梢瓜;地榆;丁香;冬葵果;豆蔻;独一味;杜仲;杜仲叶;多舌飞蓬;/;鹅不食草;儿茶;翻白草;分心木;蜂胶;凤尾草;凤尾蕨;凤仙透骨草;凤眼草;佛甲草;覆盆子;甘草;干姜;橄榄;高良姜;葛花;枸骨叶;枸杞子;钩藤;谷精草;关黄柏;贯叶金丝桃;贯叶连翘;广藿香;广枣;鬼箭羽;鬼臼;鬼针草;海藻;荷叶;红车轴草;红旱莲;…	Fructus Amomi;Acacia nilotica;Ardisiae japonicae;Folium Artemisiae Argyi;Fructus Anisi Stellati;/;Semen Lablab Album;Semen Ginkgo;Ginkgo biloba;Herba Hedyotis Diffusae;Herba Patriniae;Radix Ampelopsis;/;Herba Lobeliae Chinensis;Radix Isatidis seu Baphicacanthi;Rhizoma Pinelliae;Herba Scutellariae barbatae;Radix Glehniae;/;/;Semen Ricini;Hypericum wightianum;Mangifera persiciformis;Herba Polygoni …	3.91			301.036	348.8	1	NEG	[M-H]-	level1	Quercetin	52.2269	0.269591	0	0	-2.33462	HIF1A_HUMAN	Q16665	HIF1A
Quercetin	槲皮素	C15H10O7	117-39-5	REFJWTPEDVJJIY-UHFFFAOYSA-N	C00389	HMDB0005794	5280343	Shikimates and Phenylpropanoids	莽草酸及苯丙酸类	Flavonoids	黄酮类	Flavonols	黄酮醇类	HERB004853;HERB000018;HERB000036;HERB000066;HERB000137;HERB000139;HERB000161;HERB000186;HERB000189;HERB000208;HERB000221;HERB000237;HERB000286;HERB000312;HERB000323;HERB000330;HERB000338;HERB000403;HERB000409;HERB000418;HERB000432;HERB000448;HERB000469;HERB000472;HERB000553;HERB000580;HERB000594;HERB000614;HERB000638;HERB000770;HERB000777;HERB000780;HERB000783;HERB000819;HERB000847;HERB000868;HER…	砂仁;阿拉伯胶金合欢;矮地茶;艾叶;八角茴香;八角莲;白扁豆;白果;白果叶;白花蛇舌草;败酱草;白蔹;白鲜皮;半边莲;板蓝根;半夏;半枝莲;北沙参;北五味子;荜澄茄;蓖麻子;遍地锦;扁桃;萹蓄;布渣叶;苍耳子;草果;侧柏叶;柴胡;车前子;沉香;秤杆升麻;柽柳;重楼排草;川八角莲;川楝子;川牛膝;穿心莲;垂盆草;椿皮;刺五加;醋柳果;大白顶草;大风子;大花红景天;大花紫薇;大蓟;大金钱草;大菟丝子;大叶蛇葡萄;大枣;大皂荚;丹参;单条草;灯台叶;灯心草;地耳草;地肤子;地锦草;地梢瓜;地榆;丁香;冬葵果;豆蔻;独一味;杜仲;杜仲叶;多舌飞蓬;/;鹅不食草;儿茶;翻白草;分心木;蜂胶;凤尾草;凤尾蕨;凤仙透骨草;凤眼草;佛甲草;覆盆子;甘草;干姜;橄榄;高良姜;葛花;枸骨叶;枸杞子;钩藤;谷精草;关黄柏;贯叶金丝桃;贯叶连翘;广藿香;广枣;鬼箭羽;鬼臼;鬼针草;海藻;荷叶;红车轴草;红旱莲;…	Fructus Amomi;Acacia nilotica;Ardisiae japonicae;Folium Artemisiae Argyi;Fructus Anisi Stellati;/;Semen Lablab Album;Semen Ginkgo;Ginkgo biloba;Herba Hedyotis Diffusae;Herba Patriniae;Radix Ampelopsis;/;Herba Lobeliae Chinensis;Radix Isatidis seu Baphicacanthi;Rhizoma Pinelliae;Herba Scutellariae barbatae;Radix Glehniae;/;/;Semen Ricini;Hypericum wightianum;Mangifera persiciformis;Herba Polygoni …	3.91			301.036	348.8	1	NEG	[M-H]-	level1	Quercetin	52.2269	0.269591	0	0	-2.33462	PMP22_HUMAN	Q01453	PMP22
Quercetin	槲皮素	C15H10O7	117-39-5	REFJWTPEDVJJIY-UHFFFAOYSA-N	C00389	HMDB0005794	5280343	Shikimates and Phenylpropanoids	莽草酸及苯丙酸类	Flavonoids	黄酮类	Flavonols	黄酮醇类	HERB004853;HERB000018;HERB000036;HERB000066;HERB000137;HERB000139;HERB000161;HERB000186;HERB000189;HERB000208;HERB000221;HERB000237;HERB000286;HERB000312;HERB000323;HERB000330;HERB000338;HERB000403;HERB000409;HERB000418;HERB000432;HERB000448;HERB000469;HERB000472;HERB000553;HERB000580;HERB000594;HERB000614;HERB000638;HERB000770;HERB000777;HERB000780;HERB000783;HERB000819;HERB000847;HERB000868;HER…	砂仁;阿拉伯胶金合欢;矮地茶;艾叶;八角茴香;八角莲;白扁豆;白果;白果叶;白花蛇舌草;败酱草;白蔹;白鲜皮;半边莲;板蓝根;半夏;半枝莲;北沙参;北五味子;荜澄茄;蓖麻子;遍地锦;扁桃;萹蓄;布渣叶;苍耳子;草果;侧柏叶;柴胡;车前子;沉香;秤杆升麻;柽柳;重楼排草;川八角莲;川楝子;川牛膝;穿心莲;垂盆草;椿皮;刺五加;醋柳果;大白顶草;大风子;大花红景天;大花紫薇;大蓟;大金钱草;大菟丝子;大叶蛇葡萄;大枣;大皂荚;丹参;单条草;灯台叶;灯心草;地耳草;地肤子;地锦草;地梢瓜;地榆;丁香;冬葵果;豆蔻;独一味;杜仲;杜仲叶;多舌飞蓬;/;鹅不食草;儿茶;翻白草;分心木;蜂胶;凤尾草;凤尾蕨;凤仙透骨草;凤眼草;佛甲草;覆盆子;甘草;干姜;橄榄;高良姜;葛花;枸骨叶;枸杞子;钩藤;谷精草;关黄柏;贯叶金丝桃;贯叶连翘;广藿香;广枣;鬼箭羽;鬼臼;鬼针草;海藻;荷叶;红车轴草;红旱莲;…	Fructus Amomi;Acacia nilotica;Ardisiae japonicae;Folium Artemisiae Argyi;Fructus Anisi Stellati;/;Semen Lablab Album;Semen Ginkgo;Ginkgo biloba;Herba Hedyotis Diffusae;Herba Patriniae;Radix Ampelopsis;/;Herba Lobeliae Chinensis;Radix Isatidis seu Baphicacanthi;Rhizoma Pinelliae;Herba Scutellariae barbatae;Radix Glehniae;/;/;Semen Ricini;Hypericum wightianum;Mangifera persiciformis;Herba Polygoni …	3.91			301.036	348.8	1	NEG	[M-H]-	level1	Quercetin	52.2269	0.269591	0	0	-2.33462	UBP2_HUMAN	O75604	USP2
Quercetin	槲皮素	C15H10O7	117-39-5	REFJWTPEDVJJIY-UHFFFAOYSA-N	C00389	HMDB0005794	5280343	Shikimates and Phenylpropanoids	莽草酸及苯丙酸类	Flavonoids	黄酮类	Flavonols	黄酮醇类	HERB004853;HERB000018;HERB000036;HERB000066;HERB000137;HERB000139;HERB000161;HERB000186;HERB000189;HERB000208;HERB000221;HERB000237;HERB000286;HERB000312;HERB000323;HERB000330;HERB000338;HERB000403;HERB000409;HERB000418;HERB000432;HERB000448;HERB000469;HERB000472;HERB000553;HERB000580;HERB000594;HERB000614;HERB000638;HERB000770;HERB000777;HERB000780;HERB000783;HERB000819;HERB000847;HERB000868;HER…	砂仁;阿拉伯胶金合欢;矮地茶;艾叶;八角茴香;八角莲;白扁豆;白果;白果叶;白花蛇舌草;败酱草;白蔹;白鲜皮;半边莲;板蓝根;半夏;半枝莲;北沙参;北五味子;荜澄茄;蓖麻子;遍地锦;扁桃;萹蓄;布渣叶;苍耳子;草果;侧柏叶;柴胡;车前子;沉香;秤杆升麻;柽柳;重楼排草;川八角莲;川楝子;川牛膝;穿心莲;垂盆草;椿皮;刺五加;醋柳果;大白顶草;大风子;大花红景天;大花紫薇;大蓟;大金钱草;大菟丝子;大叶蛇葡萄;大枣;大皂荚;丹参;单条草;灯台叶;灯心草;地耳草;地肤子;地锦草;地梢瓜;地榆;丁香;冬葵果;豆蔻;独一味;杜仲;杜仲叶;多舌飞蓬;/;鹅不食草;儿茶;翻白草;分心木;蜂胶;凤尾草;凤尾蕨;凤仙透骨草;凤眼草;佛甲草;覆盆子;甘草;干姜;橄榄;高良姜;葛花;枸骨叶;枸杞子;钩藤;谷精草;关黄柏;贯叶金丝桃;贯叶连翘;广藿香;广枣;鬼箭羽;鬼臼;鬼针草;海藻;荷叶;红车轴草;红旱莲;…	Fructus Amomi;Acacia nilotica;Ardisiae japonicae;Folium Artemisiae Argyi;Fructus Anisi Stellati;/;Semen Lablab Album;Semen Ginkgo;Ginkgo biloba;Herba Hedyotis Diffusae;Herba Patriniae;Radix Ampelopsis;/;Herba Lobeliae Chinensis;Radix Isatidis seu Baphicacanthi;Rhizoma Pinelliae;Herba Scutellariae barbatae;Radix Glehniae;/;/;Semen Ricini;Hypericum wightianum;Mangifera persiciformis;Herba Polygoni …	3.91			301.036	348.8	1	NEG	[M-H]-	level1	Quercetin	52.2269	0.269591	0	0	-2.33462	STAT6_HUMAN	P42226	STAT6
Quercetin	槲皮素	C15H10O7	117-39-5	REFJWTPEDVJJIY-UHFFFAOYSA-N	C00389	HMDB0005794	5280343	Shikimates and Phenylpropanoids	莽草酸及苯丙酸类	Flavonoids	黄酮类	Flavonols	黄酮醇类	HERB004853;HERB000018;HERB000036;HERB000066;HERB000137;HERB000139;HERB000161;HERB000186;HERB000189;HERB000208;HERB000221;HERB000237;HERB000286;HERB000312;HERB000323;HERB000330;HERB000338;HERB000403;HERB000409;HERB000418;HERB000432;HERB000448;HERB000469;HERB000472;HERB000553;HERB000580;HERB000594;HERB000614;HERB000638;HERB000770;HERB000777;HERB000780;HERB000783;HERB000819;HERB000847;HERB000868;HER…	砂仁;阿拉伯胶金合欢;矮地茶;艾叶;八角茴香;八角莲;白扁豆;白果;白果叶;白花蛇舌草;败酱草;白蔹;白鲜皮;半边莲;板蓝根;半夏;半枝莲;北沙参;北五味子;荜澄茄;蓖麻子;遍地锦;扁桃;萹蓄;布渣叶;苍耳子;草果;侧柏叶;柴胡;车前子;沉香;秤杆升麻;柽柳;重楼排草;川八角莲;川楝子;川牛膝;穿心莲;垂盆草;椿皮;刺五加;醋柳果;大白顶草;大风子;大花红景天;大花紫薇;大蓟;大金钱草;大菟丝子;大叶蛇葡萄;大枣;大皂荚;丹参;单条草;灯台叶;灯心草;地耳草;地肤子;地锦草;地梢瓜;地榆;丁香;冬葵果;豆蔻;独一味;杜仲;杜仲叶;多舌飞蓬;/;鹅不食草;儿茶;翻白草;分心木;蜂胶;凤尾草;凤尾蕨;凤仙透骨草;凤眼草;佛甲草;覆盆子;甘草;干姜;橄榄;高良姜;葛花;枸骨叶;枸杞子;钩藤;谷精草;关黄柏;贯叶金丝桃;贯叶连翘;广藿香;广枣;鬼箭羽;鬼臼;鬼针草;海藻;荷叶;红车轴草;红旱莲;…	Fructus Amomi;Acacia nilotica;Ardisiae japonicae;Folium Artemisiae Argyi;Fructus Anisi Stellati;/;Semen Lablab Album;Semen Ginkgo;Ginkgo biloba;Herba Hedyotis Diffusae;Herba Patriniae;Radix Ampelopsis;/;Herba Lobeliae Chinensis;Radix Isatidis seu Baphicacanthi;Rhizoma Pinelliae;Herba Scutellariae barbatae;Radix Glehniae;/;/;Semen Ricini;Hypericum wightianum;Mangifera persiciformis;Herba Polygoni …	3.91			301.036	348.8	1	NEG	[M-H]-	level1	Quercetin	52.2269	0.269591	0	0	-2.33462	APEX1_HUMAN	P27695	APEX1
Quercetin	槲皮素	C15H10O7	117-39-5	REFJWTPEDVJJIY-UHFFFAOYSA-N	C00389	HMDB0005794	5280343	Shikimates and Phenylpropanoids	莽草酸及苯丙酸类	Flavonoids	黄酮类	Flavonols	黄酮醇类	HERB004853;HERB000018;HERB000036;HERB000066;HERB000137;HERB000139;HERB000161;HERB000186;HERB000189;HERB000208;HERB000221;HERB000237;HERB000286;HERB000312;HERB000323;HERB000330;HERB000338;HERB000403;HERB000409;HERB000418;HERB000432;HERB000448;HERB000469;HERB000472;HERB000553;HERB000580;HERB000594;HERB000614;HERB000638;HERB000770;HERB000777;HERB000780;HERB000783;HERB000819;HERB000847;HERB000868;HER…	砂仁;阿拉伯胶金合欢;矮地茶;艾叶;八角茴香;八角莲;白扁豆;白果;白果叶;白花蛇舌草;败酱草;白蔹;白鲜皮;半边莲;板蓝根;半夏;半枝莲;北沙参;北五味子;荜澄茄;蓖麻子;遍地锦;扁桃;萹蓄;布渣叶;苍耳子;草果;侧柏叶;柴胡;车前子;沉香;秤杆升麻;柽柳;重楼排草;川八角莲;川楝子;川牛膝;穿心莲;垂盆草;椿皮;刺五加;醋柳果;大白顶草;大风子;大花红景天;大花紫薇;大蓟;大金钱草;大菟丝子;大叶蛇葡萄;大枣;大皂荚;丹参;单条草;灯台叶;灯心草;地耳草;地肤子;地锦草;地梢瓜;地榆;丁香;冬葵果;豆蔻;独一味;杜仲;杜仲叶;多舌飞蓬;/;鹅不食草;儿茶;翻白草;分心木;蜂胶;凤尾草;凤尾蕨;凤仙透骨草;凤眼草;佛甲草;覆盆子;甘草;干姜;橄榄;高良姜;葛花;枸骨叶;枸杞子;钩藤;谷精草;关黄柏;贯叶金丝桃;贯叶连翘;广藿香;广枣;鬼箭羽;鬼臼;鬼针草;海藻;荷叶;红车轴草;红旱莲;…	Fructus Amomi;Acacia nilotica;Ardisiae japonicae;Folium Artemisiae Argyi;Fructus Anisi Stellati;/;Semen Lablab Album;Semen Ginkgo;Ginkgo biloba;Herba Hedyotis Diffusae;Herba Patriniae;Radix Ampelopsis;/;Herba Lobeliae Chinensis;Radix Isatidis seu Baphicacanthi;Rhizoma Pinelliae;Herba Scutellariae barbatae;Radix Glehniae;/;/;Semen Ricini;Hypericum wightianum;Mangifera persiciformis;Herba Polygoni …	3.91			301.036	348.8	1	NEG	[M-H]-	level1	Quercetin	52.2269	0.269591	0	0	-2.33462	BLM_HUMAN	P54132	BLM
Quercetin	槲皮素	C15H10O7	117-39-5	REFJWTPEDVJJIY-UHFFFAOYSA-N	C00389	HMDB0005794	5280343	Shikimates and Phenylpropanoids	莽草酸及苯丙酸类	Flavonoids	黄酮类	Flavonols	黄酮醇类	HERB004853;HERB000018;HERB000036;HERB000066;HERB000137;HERB000139;HERB000161;HERB000186;HERB000189;HERB000208;HERB000221;HERB000237;HERB000286;HERB000312;HERB000323;HERB000330;HERB000338;HERB000403;HERB000409;HERB000418;HERB000432;HERB000448;HERB000469;HERB000472;HERB000553;HERB000580;HERB000594;HERB000614;HERB000638;HERB000770;HERB000777;HERB000780;HERB000783;HERB000819;HERB000847;HERB000868;HER…	砂仁;阿拉伯胶金合欢;矮地茶;艾叶;八角茴香;八角莲;白扁豆;白果;白果叶;白花蛇舌草;败酱草;白蔹;白鲜皮;半边莲;板蓝根;半夏;半枝莲;北沙参;北五味子;荜澄茄;蓖麻子;遍地锦;扁桃;萹蓄;布渣叶;苍耳子;草果;侧柏叶;柴胡;车前子;沉香;秤杆升麻;柽柳;重楼排草;川八角莲;川楝子;川牛膝;穿心莲;垂盆草;椿皮;刺五加;醋柳果;大白顶草;大风子;大花红景天;大花紫薇;大蓟;大金钱草;大菟丝子;大叶蛇葡萄;大枣;大皂荚;丹参;单条草;灯台叶;灯心草;地耳草;地肤子;地锦草;地梢瓜;地榆;丁香;冬葵果;豆蔻;独一味;杜仲;杜仲叶;多舌飞蓬;/;鹅不食草;儿茶;翻白草;分心木;蜂胶;凤尾草;凤尾蕨;凤仙透骨草;凤眼草;佛甲草;覆盆子;甘草;干姜;橄榄;高良姜;葛花;枸骨叶;枸杞子;钩藤;谷精草;关黄柏;贯叶金丝桃;贯叶连翘;广藿香;广枣;鬼箭羽;鬼臼;鬼针草;海藻;荷叶;红车轴草;红旱莲;…	Fructus Amomi;Acacia nilotica;Ardisiae japonicae;Folium Artemisiae Argyi;Fructus Anisi Stellati;/;Semen Lablab Album;Semen Ginkgo;Ginkgo biloba;Herba Hedyotis Diffusae;Herba Patriniae;Radix Ampelopsis;/;Herba Lobeliae Chinensis;Radix Isatidis seu Baphicacanthi;Rhizoma Pinelliae;Herba Scutellariae barbatae;Radix Glehniae;/;/;Semen Ricini;Hypericum wightianum;Mangifera persiciformis;Herba Polygoni …	3.91			301.036	348.8	1	NEG	[M-H]-	level1	Quercetin	52.2269	0.269591	0	0	-2.33462	PGDH_HUMAN	P15428	HPGD
Quercetin	槲皮素	C15H10O7	117-39-5	REFJWTPEDVJJIY-UHFFFAOYSA-N	C00389	HMDB0005794	5280343	Shikimates and Phenylpropanoids	莽草酸及苯丙酸类	Flavonoids	黄酮类	Flavonols	黄酮醇类	HERB004853;HERB000018;HERB000036;HERB000066;HERB000137;HERB000139;HERB000161;HERB000186;HERB000189;HERB000208;HERB000221;HERB000237;HERB000286;HERB000312;HERB000323;HERB000330;HERB000338;HERB000403;HERB000409;HERB000418;HERB000432;HERB000448;HERB000469;HERB000472;HERB000553;HERB000580;HERB000594;HERB000614;HERB000638;HERB000770;HERB000777;HERB000780;HERB000783;HERB000819;HERB000847;HERB000868;HER…	砂仁;阿拉伯胶金合欢;矮地茶;艾叶;八角茴香;八角莲;白扁豆;白果;白果叶;白花蛇舌草;败酱草;白蔹;白鲜皮;半边莲;板蓝根;半夏;半枝莲;北沙参;北五味子;荜澄茄;蓖麻子;遍地锦;扁桃;萹蓄;布渣叶;苍耳子;草果;侧柏叶;柴胡;车前子;沉香;秤杆升麻;柽柳;重楼排草;川八角莲;川楝子;川牛膝;穿心莲;垂盆草;椿皮;刺五加;醋柳果;大白顶草;大风子;大花红景天;大花紫薇;大蓟;大金钱草;大菟丝子;大叶蛇葡萄;大枣;大皂荚;丹参;单条草;灯台叶;灯心草;地耳草;地肤子;地锦草;地梢瓜;地榆;丁香;冬葵果;豆蔻;独一味;杜仲;杜仲叶;多舌飞蓬;/;鹅不食草;儿茶;翻白草;分心木;蜂胶;凤尾草;凤尾蕨;凤仙透骨草;凤眼草;佛甲草;覆盆子;甘草;干姜;橄榄;高良姜;葛花;枸骨叶;枸杞子;钩藤;谷精草;关黄柏;贯叶金丝桃;贯叶连翘;广藿香;广枣;鬼箭羽;鬼臼;鬼针草;海藻;荷叶;红车轴草;红旱莲;…	Fructus Amomi;Acacia nilotica;Ardisiae japonicae;Folium Artemisiae Argyi;Fructus Anisi Stellati;/;Semen Lablab Album;Semen Ginkgo;Ginkgo biloba;Herba Hedyotis Diffusae;Herba Patriniae;Radix Ampelopsis;/;Herba Lobeliae Chinensis;Radix Isatidis seu Baphicacanthi;Rhizoma Pinelliae;Herba Scutellariae barbatae;Radix Glehniae;/;/;Semen Ricini;Hypericum wightianum;Mangifera persiciformis;Herba Polygoni …	3.91			301.036	348.8	1	NEG	[M-H]-	level1	Quercetin	52.2269	0.269591	0	0	-2.33462	P53_HUMAN	P04637	TP53
Quercetin	槲皮素	C15H10O7	117-39-5	REFJWTPEDVJJIY-UHFFFAOYSA-N	C00389	HMDB0005794	5280343	Shikimates and Phenylpropanoids	莽草酸及苯丙酸类	Flavonoids	黄酮类	Flavonols	黄酮醇类	HERB004853;HERB000018;HERB000036;HERB000066;HERB000137;HERB000139;HERB000161;HERB000186;HERB000189;HERB000208;HERB000221;HERB000237;HERB000286;HERB000312;HERB000323;HERB000330;HERB000338;HERB000403;HERB000409;HERB000418;HERB000432;HERB000448;HERB000469;HERB000472;HERB000553;HERB000580;HERB000594;HERB000614;HERB000638;HERB000770;HERB000777;HERB000780;HERB000783;HERB000819;HERB000847;HERB000868;HER…	砂仁;阿拉伯胶金合欢;矮地茶;艾叶;八角茴香;八角莲;白扁豆;白果;白果叶;白花蛇舌草;败酱草;白蔹;白鲜皮;半边莲;板蓝根;半夏;半枝莲;北沙参;北五味子;荜澄茄;蓖麻子;遍地锦;扁桃;萹蓄;布渣叶;苍耳子;草果;侧柏叶;柴胡;车前子;沉香;秤杆升麻;柽柳;重楼排草;川八角莲;川楝子;川牛膝;穿心莲;垂盆草;椿皮;刺五加;醋柳果;大白顶草;大风子;大花红景天;大花紫薇;大蓟;大金钱草;大菟丝子;大叶蛇葡萄;大枣;大皂荚;丹参;单条草;灯台叶;灯心草;地耳草;地肤子;地锦草;地梢瓜;地榆;丁香;冬葵果;豆蔻;独一味;杜仲;杜仲叶;多舌飞蓬;/;鹅不食草;儿茶;翻白草;分心木;蜂胶;凤尾草;凤尾蕨;凤仙透骨草;凤眼草;佛甲草;覆盆子;甘草;干姜;橄榄;高良姜;葛花;枸骨叶;枸杞子;钩藤;谷精草;关黄柏;贯叶金丝桃;贯叶连翘;广藿香;广枣;鬼箭羽;鬼臼;鬼针草;海藻;荷叶;红车轴草;红旱莲;…	Fructus Amomi;Acacia nilotica;Ardisiae japonicae;Folium Artemisiae Argyi;Fructus Anisi Stellati;/;Semen Lablab Album;Semen Ginkgo;Ginkgo biloba;Herba Hedyotis Diffusae;Herba Patriniae;Radix Ampelopsis;/;Herba Lobeliae Chinensis;Radix Isatidis seu Baphicacanthi;Rhizoma Pinelliae;Herba Scutellariae barbatae;Radix Glehniae;/;/;Semen Ricini;Hypericum wightianum;Mangifera persiciformis;Herba Polygoni …	3.91			301.036	348.8	1	NEG	[M-H]-	level1	Quercetin	52.2269	0.269591	0	0	-2.33462	NPSR1_HUMAN	Q6W5P4	NPSR1
Quercetin	槲皮素	C15H10O7	117-39-5	REFJWTPEDVJJIY-UHFFFAOYSA-N	C00389	HMDB0005794	5280343	Shikimates and Phenylpropanoids	莽草酸及苯丙酸类	Flavonoids	黄酮类	Flavonols	黄酮醇类	HERB004853;HERB000018;HERB000036;HERB000066;HERB000137;HERB000139;HERB000161;HERB000186;HERB000189;HERB000208;HERB000221;HERB000237;HERB000286;HERB000312;HERB000323;HERB000330;HERB000338;HERB000403;HERB000409;HERB000418;HERB000432;HERB000448;HERB000469;HERB000472;HERB000553;HERB000580;HERB000594;HERB000614;HERB000638;HERB000770;HERB000777;HERB000780;HERB000783;HERB000819;HERB000847;HERB000868;HER…	砂仁;阿拉伯胶金合欢;矮地茶;艾叶;八角茴香;八角莲;白扁豆;白果;白果叶;白花蛇舌草;败酱草;白蔹;白鲜皮;半边莲;板蓝根;半夏;半枝莲;北沙参;北五味子;荜澄茄;蓖麻子;遍地锦;扁桃;萹蓄;布渣叶;苍耳子;草果;侧柏叶;柴胡;车前子;沉香;秤杆升麻;柽柳;重楼排草;川八角莲;川楝子;川牛膝;穿心莲;垂盆草;椿皮;刺五加;醋柳果;大白顶草;大风子;大花红景天;大花紫薇;大蓟;大金钱草;大菟丝子;大叶蛇葡萄;大枣;大皂荚;丹参;单条草;灯台叶;灯心草;地耳草;地肤子;地锦草;地梢瓜;地榆;丁香;冬葵果;豆蔻;独一味;杜仲;杜仲叶;多舌飞蓬;/;鹅不食草;儿茶;翻白草;分心木;蜂胶;凤尾草;凤尾蕨;凤仙透骨草;凤眼草;佛甲草;覆盆子;甘草;干姜;橄榄;高良姜;葛花;枸骨叶;枸杞子;钩藤;谷精草;关黄柏;贯叶金丝桃;贯叶连翘;广藿香;广枣;鬼箭羽;鬼臼;鬼针草;海藻;荷叶;红车轴草;红旱莲;…	Fructus Amomi;Acacia nilotica;Ardisiae japonicae;Folium Artemisiae Argyi;Fructus Anisi Stellati;/;Semen Lablab Album;Semen Ginkgo;Ginkgo biloba;Herba Hedyotis Diffusae;Herba Patriniae;Radix Ampelopsis;/;Herba Lobeliae Chinensis;Radix Isatidis seu Baphicacanthi;Rhizoma Pinelliae;Herba Scutellariae barbatae;Radix Glehniae;/;/;Semen Ricini;Hypericum wightianum;Mangifera persiciformis;Herba Polygoni …	3.91			301.036	348.8	1	NEG	[M-H]-	level1	Quercetin	52.2269	0.269591	0	0	-2.33462	CP2D6_HUMAN	P10635	CYP2D6
Quercetin	槲皮素	C15H10O7	117-39-5	REFJWTPEDVJJIY-UHFFFAOYSA-N	C00389	HMDB0005794	5280343	Shikimates and Phenylpropanoids	莽草酸及苯丙酸类	Flavonoids	黄酮类	Flavonols	黄酮醇类	HERB004853;HERB000018;HERB000036;HERB000066;HERB000137;HERB000139;HERB000161;HERB000186;HERB000189;HERB000208;HERB000221;HERB000237;HERB000286;HERB000312;HERB000323;HERB000330;HERB000338;HERB000403;HERB000409;HERB000418;HERB000432;HERB000448;HERB000469;HERB000472;HERB000553;HERB000580;HERB000594;HERB000614;HERB000638;HERB000770;HERB000777;HERB000780;HERB000783;HERB000819;HERB000847;HERB000868;HER…	砂仁;阿拉伯胶金合欢;矮地茶;艾叶;八角茴香;八角莲;白扁豆;白果;白果叶;白花蛇舌草;败酱草;白蔹;白鲜皮;半边莲;板蓝根;半夏;半枝莲;北沙参;北五味子;荜澄茄;蓖麻子;遍地锦;扁桃;萹蓄;布渣叶;苍耳子;草果;侧柏叶;柴胡;车前子;沉香;秤杆升麻;柽柳;重楼排草;川八角莲;川楝子;川牛膝;穿心莲;垂盆草;椿皮;刺五加;醋柳果;大白顶草;大风子;大花红景天;大花紫薇;大蓟;大金钱草;大菟丝子;大叶蛇葡萄;大枣;大皂荚;丹参;单条草;灯台叶;灯心草;地耳草;地肤子;地锦草;地梢瓜;地榆;丁香;冬葵果;豆蔻;独一味;杜仲;杜仲叶;多舌飞蓬;/;鹅不食草;儿茶;翻白草;分心木;蜂胶;凤尾草;凤尾蕨;凤仙透骨草;凤眼草;佛甲草;覆盆子;甘草;干姜;橄榄;高良姜;葛花;枸骨叶;枸杞子;钩藤;谷精草;关黄柏;贯叶金丝桃;贯叶连翘;广藿香;广枣;鬼箭羽;鬼臼;鬼针草;海藻;荷叶;红车轴草;红旱莲;…	Fructus Amomi;Acacia nilotica;Ardisiae japonicae;Folium Artemisiae Argyi;Fructus Anisi Stellati;/;Semen Lablab Album;Semen Ginkgo;Ginkgo biloba;Herba Hedyotis Diffusae;Herba Patriniae;Radix Ampelopsis;/;Herba Lobeliae Chinensis;Radix Isatidis seu Baphicacanthi;Rhizoma Pinelliae;Herba Scutellariae barbatae;Radix Glehniae;/;/;Semen Ricini;Hypericum wightianum;Mangifera persiciformis;Herba Polygoni …	3.91			301.036	348.8	1	NEG	[M-H]-	level1	Quercetin	52.2269	0.269591	0	0	-2.33462	CP3A4_HUMAN	P08684	CYP3A4
Quercetin	槲皮素	C15H10O7	117-39-5	REFJWTPEDVJJIY-UHFFFAOYSA-N	C00389	HMDB0005794	5280343	Shikimates and Phenylpropanoids	莽草酸及苯丙酸类	Flavonoids	黄酮类	Flavonols	黄酮醇类	HERB004853;HERB000018;HERB000036;HERB000066;HERB000137;HERB000139;HERB000161;HERB000186;HERB000189;HERB000208;HERB000221;HERB000237;HERB000286;HERB000312;HERB000323;HERB000330;HERB000338;HERB000403;HERB000409;HERB000418;HERB000432;HERB000448;HERB000469;HERB000472;HERB000553;HERB000580;HERB000594;HERB000614;HERB000638;HERB000770;HERB000777;HERB000780;HERB000783;HERB000819;HERB000847;HERB000868;HER…	砂仁;阿拉伯胶金合欢;矮地茶;艾叶;八角茴香;八角莲;白扁豆;白果;白果叶;白花蛇舌草;败酱草;白蔹;白鲜皮;半边莲;板蓝根;半夏;半枝莲;北沙参;北五味子;荜澄茄;蓖麻子;遍地锦;扁桃;萹蓄;布渣叶;苍耳子;草果;侧柏叶;柴胡;车前子;沉香;秤杆升麻;柽柳;重楼排草;川八角莲;川楝子;川牛膝;穿心莲;垂盆草;椿皮;刺五加;醋柳果;大白顶草;大风子;大花红景天;大花紫薇;大蓟;大金钱草;大菟丝子;大叶蛇葡萄;大枣;大皂荚;丹参;单条草;灯台叶;灯心草;地耳草;地肤子;地锦草;地梢瓜;地榆;丁香;冬葵果;豆蔻;独一味;杜仲;杜仲叶;多舌飞蓬;/;鹅不食草;儿茶;翻白草;分心木;蜂胶;凤尾草;凤尾蕨;凤仙透骨草;凤眼草;佛甲草;覆盆子;甘草;干姜;橄榄;高良姜;葛花;枸骨叶;枸杞子;钩藤;谷精草;关黄柏;贯叶金丝桃;贯叶连翘;广藿香;广枣;鬼箭羽;鬼臼;鬼针草;海藻;荷叶;红车轴草;红旱莲;…	Fructus Amomi;Acacia nilotica;Ardisiae japonicae;Folium Artemisiae Argyi;Fructus Anisi Stellati;/;Semen Lablab Album;Semen Ginkgo;Ginkgo biloba;Herba Hedyotis Diffusae;Herba Patriniae;Radix Ampelopsis;/;Herba Lobeliae Chinensis;Radix Isatidis seu Baphicacanthi;Rhizoma Pinelliae;Herba Scutellariae barbatae;Radix Glehniae;/;/;Semen Ricini;Hypericum wightianum;Mangifera persiciformis;Herba Polygoni …	3.91			301.036	348.8	1	NEG	[M-H]-	level1	Quercetin	52.2269	0.269591	0	0	-2.33462	DPOLB_HUMAN	P06746	POLB
Quercetin	槲皮素	C15H10O7	117-39-5	REFJWTPEDVJJIY-UHFFFAOYSA-N	C00389	HMDB0005794	5280343	Shikimates and Phenylpropanoids	莽草酸及苯丙酸类	Flavonoids	黄酮类	Flavonols	黄酮醇类	HERB004853;HERB000018;HERB000036;HERB000066;HERB000137;HERB000139;HERB000161;HERB000186;HERB000189;HERB000208;HERB000221;HERB000237;HERB000286;HERB000312;HERB000323;HERB000330;HERB000338;HERB000403;HERB000409;HERB000418;HERB000432;HERB000448;HERB000469;HERB000472;HERB000553;HERB000580;HERB000594;HERB000614;HERB000638;HERB000770;HERB000777;HERB000780;HERB000783;HERB000819;HERB000847;HERB000868;HER…	砂仁;阿拉伯胶金合欢;矮地茶;艾叶;八角茴香;八角莲;白扁豆;白果;白果叶;白花蛇舌草;败酱草;白蔹;白鲜皮;半边莲;板蓝根;半夏;半枝莲;北沙参;北五味子;荜澄茄;蓖麻子;遍地锦;扁桃;萹蓄;布渣叶;苍耳子;草果;侧柏叶;柴胡;车前子;沉香;秤杆升麻;柽柳;重楼排草;川八角莲;川楝子;川牛膝;穿心莲;垂盆草;椿皮;刺五加;醋柳果;大白顶草;大风子;大花红景天;大花紫薇;大蓟;大金钱草;大菟丝子;大叶蛇葡萄;大枣;大皂荚;丹参;单条草;灯台叶;灯心草;地耳草;地肤子;地锦草;地梢瓜;地榆;丁香;冬葵果;豆蔻;独一味;杜仲;杜仲叶;多舌飞蓬;/;鹅不食草;儿茶;翻白草;分心木;蜂胶;凤尾草;凤尾蕨;凤仙透骨草;凤眼草;佛甲草;覆盆子;甘草;干姜;橄榄;高良姜;葛花;枸骨叶;枸杞子;钩藤;谷精草;关黄柏;贯叶金丝桃;贯叶连翘;广藿香;广枣;鬼箭羽;鬼臼;鬼针草;海藻;荷叶;红车轴草;红旱莲;…	Fructus Amomi;Acacia nilotica;Ardisiae japonicae;Folium Artemisiae Argyi;Fructus Anisi Stellati;/;Semen Lablab Album;Semen Ginkgo;Ginkgo biloba;Herba Hedyotis Diffusae;Herba Patriniae;Radix Ampelopsis;/;Herba Lobeliae Chinensis;Radix Isatidis seu Baphicacanthi;Rhizoma Pinelliae;Herba Scutellariae barbatae;Radix Glehniae;/;/;Semen Ricini;Hypericum wightianum;Mangifera persiciformis;Herba Polygoni …	3.91			301.036	348.8	1	NEG	[M-H]-	level1	Quercetin	52.2269	0.269591	0	0	-2.33462	CALM1_HUMAN	P0DP23	CALM1
Quercetin	槲皮素	C15H10O7	117-39-5	REFJWTPEDVJJIY-UHFFFAOYSA-N	C00389	HMDB0005794	5280343	Shikimates and Phenylpropanoids	莽草酸及苯丙酸类	Flavonoids	黄酮类	Flavonols	黄酮醇类	HERB004853;HERB000018;HERB000036;HERB000066;HERB000137;HERB000139;HERB000161;HERB000186;HERB000189;HERB000208;HERB000221;HERB000237;HERB000286;HERB000312;HERB000323;HERB000330;HERB000338;HERB000403;HERB000409;HERB000418;HERB000432;HERB000448;HERB000469;HERB000472;HERB000553;HERB000580;HERB000594;HERB000614;HERB000638;HERB000770;HERB000777;HERB000780;HERB000783;HERB000819;HERB000847;HERB000868;HER…	砂仁;阿拉伯胶金合欢;矮地茶;艾叶;八角茴香;八角莲;白扁豆;白果;白果叶;白花蛇舌草;败酱草;白蔹;白鲜皮;半边莲;板蓝根;半夏;半枝莲;北沙参;北五味子;荜澄茄;蓖麻子;遍地锦;扁桃;萹蓄;布渣叶;苍耳子;草果;侧柏叶;柴胡;车前子;沉香;秤杆升麻;柽柳;重楼排草;川八角莲;川楝子;川牛膝;穿心莲;垂盆草;椿皮;刺五加;醋柳果;大白顶草;大风子;大花红景天;大花紫薇;大蓟;大金钱草;大菟丝子;大叶蛇葡萄;大枣;大皂荚;丹参;单条草;灯台叶;灯心草;地耳草;地肤子;地锦草;地梢瓜;地榆;丁香;冬葵果;豆蔻;独一味;杜仲;杜仲叶;多舌飞蓬;/;鹅不食草;儿茶;翻白草;分心木;蜂胶;凤尾草;凤尾蕨;凤仙透骨草;凤眼草;佛甲草;覆盆子;甘草;干姜;橄榄;高良姜;葛花;枸骨叶;枸杞子;钩藤;谷精草;关黄柏;贯叶金丝桃;贯叶连翘;广藿香;广枣;鬼箭羽;鬼臼;鬼针草;海藻;荷叶;红车轴草;红旱莲;…	Fructus Amomi;Acacia nilotica;Ardisiae japonicae;Folium Artemisiae Argyi;Fructus Anisi Stellati;/;Semen Lablab Album;Semen Ginkgo;Ginkgo biloba;Herba Hedyotis Diffusae;Herba Patriniae;Radix Ampelopsis;/;Herba Lobeliae Chinensis;Radix Isatidis seu Baphicacanthi;Rhizoma Pinelliae;Herba Scutellariae barbatae;Radix Glehniae;/;/;Semen Ricini;Hypericum wightianum;Mangifera persiciformis;Herba Polygoni …	3.91			301.036	348.8	1	NEG	[M-H]-	level1	Quercetin	52.2269	0.269591	0	0	-2.33462	ABCG2_HUMAN	Q9UNQ0	ABCG2
Quercetin	槲皮素	C15H10O7	117-39-5	REFJWTPEDVJJIY-UHFFFAOYSA-N	C00389	HMDB0005794	5280343	Shikimates and Phenylpropanoids	莽草酸及苯丙酸类	Flavonoids	黄酮类	Flavonols	黄酮醇类	HERB004853;HERB000018;HERB000036;HERB000066;HERB000137;HERB000139;HERB000161;HERB000186;HERB000189;HERB000208;HERB000221;HERB000237;HERB000286;HERB000312;HERB000323;HERB000330;HERB000338;HERB000403;HERB000409;HERB000418;HERB000432;HERB000448;HERB000469;HERB000472;HERB000553;HERB000580;HERB000594;HERB000614;HERB000638;HERB000770;HERB000777;HERB000780;HERB000783;HERB000819;HERB000847;HERB000868;HER…	砂仁;阿拉伯胶金合欢;矮地茶;艾叶;八角茴香;八角莲;白扁豆;白果;白果叶;白花蛇舌草;败酱草;白蔹;白鲜皮;半边莲;板蓝根;半夏;半枝莲;北沙参;北五味子;荜澄茄;蓖麻子;遍地锦;扁桃;萹蓄;布渣叶;苍耳子;草果;侧柏叶;柴胡;车前子;沉香;秤杆升麻;柽柳;重楼排草;川八角莲;川楝子;川牛膝;穿心莲;垂盆草;椿皮;刺五加;醋柳果;大白顶草;大风子;大花红景天;大花紫薇;大蓟;大金钱草;大菟丝子;大叶蛇葡萄;大枣;大皂荚;丹参;单条草;灯台叶;灯心草;地耳草;地肤子;地锦草;地梢瓜;地榆;丁香;冬葵果;豆蔻;独一味;杜仲;杜仲叶;多舌飞蓬;/;鹅不食草;儿茶;翻白草;分心木;蜂胶;凤尾草;凤尾蕨;凤仙透骨草;凤眼草;佛甲草;覆盆子;甘草;干姜;橄榄;高良姜;葛花;枸骨叶;枸杞子;钩藤;谷精草;关黄柏;贯叶金丝桃;贯叶连翘;广藿香;广枣;鬼箭羽;鬼臼;鬼针草;海藻;荷叶;红车轴草;红旱莲;…	Fructus Amomi;Acacia nilotica;Ardisiae japonicae;Folium Artemisiae Argyi;Fructus Anisi Stellati;/;Semen Lablab Album;Semen Ginkgo;Ginkgo biloba;Herba Hedyotis Diffusae;Herba Patriniae;Radix Ampelopsis;/;Herba Lobeliae Chinensis;Radix Isatidis seu Baphicacanthi;Rhizoma Pinelliae;Herba Scutellariae barbatae;Radix Glehniae;/;/;Semen Ricini;Hypericum wightianum;Mangifera persiciformis;Herba Polygoni …	3.91			301.036	348.8	1	NEG	[M-H]-	level1	Quercetin	52.2269	0.269591	0	0	-2.33462	GLCM_HUMAN	P04062	GBA
Quercetin	槲皮素	C15H10O7	117-39-5	REFJWTPEDVJJIY-UHFFFAOYSA-N	C00389	HMDB0005794	5280343	Shikimates and Phenylpropanoids	莽草酸及苯丙酸类	Flavonoids	黄酮类	Flavonols	黄酮醇类	HERB004853;HERB000018;HERB000036;HERB000066;HERB000137;HERB000139;HERB000161;HERB000186;HERB000189;HERB000208;HERB000221;HERB000237;HERB000286;HERB000312;HERB000323;HERB000330;HERB000338;HERB000403;HERB000409;HERB000418;HERB000432;HERB000448;HERB000469;HERB000472;HERB000553;HERB000580;HERB000594;HERB000614;HERB000638;HERB000770;HERB000777;HERB000780;HERB000783;HERB000819;HERB000847;HERB000868;HER…	砂仁;阿拉伯胶金合欢;矮地茶;艾叶;八角茴香;八角莲;白扁豆;白果;白果叶;白花蛇舌草;败酱草;白蔹;白鲜皮;半边莲;板蓝根;半夏;半枝莲;北沙参;北五味子;荜澄茄;蓖麻子;遍地锦;扁桃;萹蓄;布渣叶;苍耳子;草果;侧柏叶;柴胡;车前子;沉香;秤杆升麻;柽柳;重楼排草;川八角莲;川楝子;川牛膝;穿心莲;垂盆草;椿皮;刺五加;醋柳果;大白顶草;大风子;大花红景天;大花紫薇;大蓟;大金钱草;大菟丝子;大叶蛇葡萄;大枣;大皂荚;丹参;单条草;灯台叶;灯心草;地耳草;地肤子;地锦草;地梢瓜;地榆;丁香;冬葵果;豆蔻;独一味;杜仲;杜仲叶;多舌飞蓬;/;鹅不食草;儿茶;翻白草;分心木;蜂胶;凤尾草;凤尾蕨;凤仙透骨草;凤眼草;佛甲草;覆盆子;甘草;干姜;橄榄;高良姜;葛花;枸骨叶;枸杞子;钩藤;谷精草;关黄柏;贯叶金丝桃;贯叶连翘;广藿香;广枣;鬼箭羽;鬼臼;鬼针草;海藻;荷叶;红车轴草;红旱莲;…	Fructus Amomi;Acacia nilotica;Ardisiae japonicae;Folium Artemisiae Argyi;Fructus Anisi Stellati;/;Semen Lablab Album;Semen Ginkgo;Ginkgo biloba;Herba Hedyotis Diffusae;Herba Patriniae;Radix Ampelopsis;/;Herba Lobeliae Chinensis;Radix Isatidis seu Baphicacanthi;Rhizoma Pinelliae;Herba Scutellariae barbatae;Radix Glehniae;/;/;Semen Ricini;Hypericum wightianum;Mangifera persiciformis;Herba Polygoni …	3.91			301.036	348.8	1	NEG	[M-H]-	level1	Quercetin	52.2269	0.269591	0	0	-2.33462	DRD1_HUMAN	P21728	DRD1
Quercetin	槲皮素	C15H10O7	117-39-5	REFJWTPEDVJJIY-UHFFFAOYSA-N	C00389	HMDB0005794	5280343	Shikimates and Phenylpropanoids	莽草酸及苯丙酸类	Flavonoids	黄酮类	Flavonols	黄酮醇类	HERB004853;HERB000018;HERB000036;HERB000066;HERB000137;HERB000139;HERB000161;HERB000186;HERB000189;HERB000208;HERB000221;HERB000237;HERB000286;HERB000312;HERB000323;HERB000330;HERB000338;HERB000403;HERB000409;HERB000418;HERB000432;HERB000448;HERB000469;HERB000472;HERB000553;HERB000580;HERB000594;HERB000614;HERB000638;HERB000770;HERB000777;HERB000780;HERB000783;HERB000819;HERB000847;HERB000868;HER…	砂仁;阿拉伯胶金合欢;矮地茶;艾叶;八角茴香;八角莲;白扁豆;白果;白果叶;白花蛇舌草;败酱草;白蔹;白鲜皮;半边莲;板蓝根;半夏;半枝莲;北沙参;北五味子;荜澄茄;蓖麻子;遍地锦;扁桃;萹蓄;布渣叶;苍耳子;草果;侧柏叶;柴胡;车前子;沉香;秤杆升麻;柽柳;重楼排草;川八角莲;川楝子;川牛膝;穿心莲;垂盆草;椿皮;刺五加;醋柳果;大白顶草;大风子;大花红景天;大花紫薇;大蓟;大金钱草;大菟丝子;大叶蛇葡萄;大枣;大皂荚;丹参;单条草;灯台叶;灯心草;地耳草;地肤子;地锦草;地梢瓜;地榆;丁香;冬葵果;豆蔻;独一味;杜仲;杜仲叶;多舌飞蓬;/;鹅不食草;儿茶;翻白草;分心木;蜂胶;凤尾草;凤尾蕨;凤仙透骨草;凤眼草;佛甲草;覆盆子;甘草;干姜;橄榄;高良姜;葛花;枸骨叶;枸杞子;钩藤;谷精草;关黄柏;贯叶金丝桃;贯叶连翘;广藿香;广枣;鬼箭羽;鬼臼;鬼针草;海藻;荷叶;红车轴草;红旱莲;…	Fructus Amomi;Acacia nilotica;Ardisiae japonicae;Folium Artemisiae Argyi;Fructus Anisi Stellati;/;Semen Lablab Album;Semen Ginkgo;Ginkgo biloba;Herba Hedyotis Diffusae;Herba Patriniae;Radix Ampelopsis;/;Herba Lobeliae Chinensis;Radix Isatidis seu Baphicacanthi;Rhizoma Pinelliae;Herba Scutellariae barbatae;Radix Glehniae;/;/;Semen Ricini;Hypericum wightianum;Mangifera persiciformis;Herba Polygoni …	3.91			301.036	348.8	1	NEG	[M-H]-	level1	Quercetin	52.2269	0.269591	0	0	-2.33462	MPP8_HUMAN	Q99549	MPHOSPH8
Quercetin	槲皮素	C15H10O7	117-39-5	REFJWTPEDVJJIY-UHFFFAOYSA-N	C00389	HMDB0005794	5280343	Shikimates and Phenylpropanoids	莽草酸及苯丙酸类	Flavonoids	黄酮类	Flavonols	黄酮醇类	HERB004853;HERB000018;HERB000036;HERB000066;HERB000137;HERB000139;HERB000161;HERB000186;HERB000189;HERB000208;HERB000221;HERB000237;HERB000286;HERB000312;HERB000323;HERB000330;HERB000338;HERB000403;HERB000409;HERB000418;HERB000432;HERB000448;HERB000469;HERB000472;HERB000553;HERB000580;HERB000594;HERB000614;HERB000638;HERB000770;HERB000777;HERB000780;HERB000783;HERB000819;HERB000847;HERB000868;HER…	砂仁;阿拉伯胶金合欢;矮地茶;艾叶;八角茴香;八角莲;白扁豆;白果;白果叶;白花蛇舌草;败酱草;白蔹;白鲜皮;半边莲;板蓝根;半夏;半枝莲;北沙参;北五味子;荜澄茄;蓖麻子;遍地锦;扁桃;萹蓄;布渣叶;苍耳子;草果;侧柏叶;柴胡;车前子;沉香;秤杆升麻;柽柳;重楼排草;川八角莲;川楝子;川牛膝;穿心莲;垂盆草;椿皮;刺五加;醋柳果;大白顶草;大风子;大花红景天;大花紫薇;大蓟;大金钱草;大菟丝子;大叶蛇葡萄;大枣;大皂荚;丹参;单条草;灯台叶;灯心草;地耳草;地肤子;地锦草;地梢瓜;地榆;丁香;冬葵果;豆蔻;独一味;杜仲;杜仲叶;多舌飞蓬;/;鹅不食草;儿茶;翻白草;分心木;蜂胶;凤尾草;凤尾蕨;凤仙透骨草;凤眼草;佛甲草;覆盆子;甘草;干姜;橄榄;高良姜;葛花;枸骨叶;枸杞子;钩藤;谷精草;关黄柏;贯叶金丝桃;贯叶连翘;广藿香;广枣;鬼箭羽;鬼臼;鬼针草;海藻;荷叶;红车轴草;红旱莲;…	Fructus Amomi;Acacia nilotica;Ardisiae japonicae;Folium Artemisiae Argyi;Fructus Anisi Stellati;/;Semen Lablab Album;Semen Ginkgo;Ginkgo biloba;Herba Hedyotis Diffusae;Herba Patriniae;Radix Ampelopsis;/;Herba Lobeliae Chinensis;Radix Isatidis seu Baphicacanthi;Rhizoma Pinelliae;Herba Scutellariae barbatae;Radix Glehniae;/;/;Semen Ricini;Hypericum wightianum;Mangifera persiciformis;Herba Polygoni …	3.91			301.036	348.8	1	NEG	[M-H]-	level1	Quercetin	52.2269	0.269591	0	0	-2.33462	EHMT2_HUMAN	Q96KQ7	EHMT2
Quercetin	槲皮素	C15H10O7	117-39-5	REFJWTPEDVJJIY-UHFFFAOYSA-N	C00389	HMDB0005794	5280343	Shikimates and Phenylpropanoids	莽草酸及苯丙酸类	Flavonoids	黄酮类	Flavonols	黄酮醇类	HERB004853;HERB000018;HERB000036;HERB000066;HERB000137;HERB000139;HERB000161;HERB000186;HERB000189;HERB000208;HERB000221;HERB000237;HERB000286;HERB000312;HERB000323;HERB000330;HERB000338;HERB000403;HERB000409;HERB000418;HERB000432;HERB000448;HERB000469;HERB000472;HERB000553;HERB000580;HERB000594;HERB000614;HERB000638;HERB000770;HERB000777;HERB000780;HERB000783;HERB000819;HERB000847;HERB000868;HER…	砂仁;阿拉伯胶金合欢;矮地茶;艾叶;八角茴香;八角莲;白扁豆;白果;白果叶;白花蛇舌草;败酱草;白蔹;白鲜皮;半边莲;板蓝根;半夏;半枝莲;北沙参;北五味子;荜澄茄;蓖麻子;遍地锦;扁桃;萹蓄;布渣叶;苍耳子;草果;侧柏叶;柴胡;车前子;沉香;秤杆升麻;柽柳;重楼排草;川八角莲;川楝子;川牛膝;穿心莲;垂盆草;椿皮;刺五加;醋柳果;大白顶草;大风子;大花红景天;大花紫薇;大蓟;大金钱草;大菟丝子;大叶蛇葡萄;大枣;大皂荚;丹参;单条草;灯台叶;灯心草;地耳草;地肤子;地锦草;地梢瓜;地榆;丁香;冬葵果;豆蔻;独一味;杜仲;杜仲叶;多舌飞蓬;/;鹅不食草;儿茶;翻白草;分心木;蜂胶;凤尾草;凤尾蕨;凤仙透骨草;凤眼草;佛甲草;覆盆子;甘草;干姜;橄榄;高良姜;葛花;枸骨叶;枸杞子;钩藤;谷精草;关黄柏;贯叶金丝桃;贯叶连翘;广藿香;广枣;鬼箭羽;鬼臼;鬼针草;海藻;荷叶;红车轴草;红旱莲;…	Fructus Amomi;Acacia nilotica;Ardisiae japonicae;Folium Artemisiae Argyi;Fructus Anisi Stellati;/;Semen Lablab Album;Semen Ginkgo;Ginkgo biloba;Herba Hedyotis Diffusae;Herba Patriniae;Radix Ampelopsis;/;Herba Lobeliae Chinensis;Radix Isatidis seu Baphicacanthi;Rhizoma Pinelliae;Herba Scutellariae barbatae;Radix Glehniae;/;/;Semen Ricini;Hypericum wightianum;Mangifera persiciformis;Herba Polygoni …	3.91			301.036	348.8	1	NEG	[M-H]-	level1	Quercetin	52.2269	0.269591	0	0	-2.33462	CBX1_HUMAN	P83916	CBX1
Quercetin	槲皮素	C15H10O7	117-39-5	REFJWTPEDVJJIY-UHFFFAOYSA-N	C00389	HMDB0005794	5280343	Shikimates and Phenylpropanoids	莽草酸及苯丙酸类	Flavonoids	黄酮类	Flavonols	黄酮醇类	HERB004853;HERB000018;HERB000036;HERB000066;HERB000137;HERB000139;HERB000161;HERB000186;HERB000189;HERB000208;HERB000221;HERB000237;HERB000286;HERB000312;HERB000323;HERB000330;HERB000338;HERB000403;HERB000409;HERB000418;HERB000432;HERB000448;HERB000469;HERB000472;HERB000553;HERB000580;HERB000594;HERB000614;HERB000638;HERB000770;HERB000777;HERB000780;HERB000783;HERB000819;HERB000847;HERB000868;HER…	砂仁;阿拉伯胶金合欢;矮地茶;艾叶;八角茴香;八角莲;白扁豆;白果;白果叶;白花蛇舌草;败酱草;白蔹;白鲜皮;半边莲;板蓝根;半夏;半枝莲;北沙参;北五味子;荜澄茄;蓖麻子;遍地锦;扁桃;萹蓄;布渣叶;苍耳子;草果;侧柏叶;柴胡;车前子;沉香;秤杆升麻;柽柳;重楼排草;川八角莲;川楝子;川牛膝;穿心莲;垂盆草;椿皮;刺五加;醋柳果;大白顶草;大风子;大花红景天;大花紫薇;大蓟;大金钱草;大菟丝子;大叶蛇葡萄;大枣;大皂荚;丹参;单条草;灯台叶;灯心草;地耳草;地肤子;地锦草;地梢瓜;地榆;丁香;冬葵果;豆蔻;独一味;杜仲;杜仲叶;多舌飞蓬;/;鹅不食草;儿茶;翻白草;分心木;蜂胶;凤尾草;凤尾蕨;凤仙透骨草;凤眼草;佛甲草;覆盆子;甘草;干姜;橄榄;高良姜;葛花;枸骨叶;枸杞子;钩藤;谷精草;关黄柏;贯叶金丝桃;贯叶连翘;广藿香;广枣;鬼箭羽;鬼臼;鬼针草;海藻;荷叶;红车轴草;红旱莲;…	Fructus Amomi;Acacia nilotica;Ardisiae japonicae;Folium Artemisiae Argyi;Fructus Anisi Stellati;/;Semen Lablab Album;Semen Ginkgo;Ginkgo biloba;Herba Hedyotis Diffusae;Herba Patriniae;Radix Ampelopsis;/;Herba Lobeliae Chinensis;Radix Isatidis seu Baphicacanthi;Rhizoma Pinelliae;Herba Scutellariae barbatae;Radix Glehniae;/;/;Semen Ricini;Hypericum wightianum;Mangifera persiciformis;Herba Polygoni …	3.91			301.036	348.8	1	NEG	[M-H]-	level1	Quercetin	52.2269	0.269591	0	0	-2.33462	PIN1_HUMAN	Q13526	PIN1
Quercetin	槲皮素	C15H10O7	117-39-5	REFJWTPEDVJJIY-UHFFFAOYSA-N	C00389	HMDB0005794	5280343	Shikimates and Phenylpropanoids	莽草酸及苯丙酸类	Flavonoids	黄酮类	Flavonols	黄酮醇类	HERB004853;HERB000018;HERB000036;HERB000066;HERB000137;HERB000139;HERB000161;HERB000186;HERB000189;HERB000208;HERB000221;HERB000237;HERB000286;HERB000312;HERB000323;HERB000330;HERB000338;HERB000403;HERB000409;HERB000418;HERB000432;HERB000448;HERB000469;HERB000472;HERB000553;HERB000580;HERB000594;HERB000614;HERB000638;HERB000770;HERB000777;HERB000780;HERB000783;HERB000819;HERB000847;HERB000868;HER…	砂仁;阿拉伯胶金合欢;矮地茶;艾叶;八角茴香;八角莲;白扁豆;白果;白果叶;白花蛇舌草;败酱草;白蔹;白鲜皮;半边莲;板蓝根;半夏;半枝莲;北沙参;北五味子;荜澄茄;蓖麻子;遍地锦;扁桃;萹蓄;布渣叶;苍耳子;草果;侧柏叶;柴胡;车前子;沉香;秤杆升麻;柽柳;重楼排草;川八角莲;川楝子;川牛膝;穿心莲;垂盆草;椿皮;刺五加;醋柳果;大白顶草;大风子;大花红景天;大花紫薇;大蓟;大金钱草;大菟丝子;大叶蛇葡萄;大枣;大皂荚;丹参;单条草;灯台叶;灯心草;地耳草;地肤子;地锦草;地梢瓜;地榆;丁香;冬葵果;豆蔻;独一味;杜仲;杜仲叶;多舌飞蓬;/;鹅不食草;儿茶;翻白草;分心木;蜂胶;凤尾草;凤尾蕨;凤仙透骨草;凤眼草;佛甲草;覆盆子;甘草;干姜;橄榄;高良姜;葛花;枸骨叶;枸杞子;钩藤;谷精草;关黄柏;贯叶金丝桃;贯叶连翘;广藿香;广枣;鬼箭羽;鬼臼;鬼针草;海藻;荷叶;红车轴草;红旱莲;…	Fructus Amomi;Acacia nilotica;Ardisiae japonicae;Folium Artemisiae Argyi;Fructus Anisi Stellati;/;Semen Lablab Album;Semen Ginkgo;Ginkgo biloba;Herba Hedyotis Diffusae;Herba Patriniae;Radix Ampelopsis;/;Herba Lobeliae Chinensis;Radix Isatidis seu Baphicacanthi;Rhizoma Pinelliae;Herba Scutellariae barbatae;Radix Glehniae;/;/;Semen Ricini;Hypericum wightianum;Mangifera persiciformis;Herba Polygoni …	3.91			301.036	348.8	1	NEG	[M-H]-	level1	Quercetin	52.2269	0.269591	0	0	-2.33462	ATAD5_HUMAN	Q96QE3	ATAD5
Quercetin	槲皮素	C15H10O7	117-39-5	REFJWTPEDVJJIY-UHFFFAOYSA-N	C00389	HMDB0005794	5280343	Shikimates and Phenylpropanoids	莽草酸及苯丙酸类	Flavonoids	黄酮类	Flavonols	黄酮醇类	HERB004853;HERB000018;HERB000036;HERB000066;HERB000137;HERB000139;HERB000161;HERB000186;HERB000189;HERB000208;HERB000221;HERB000237;HERB000286;HERB000312;HERB000323;HERB000330;HERB000338;HERB000403;HERB000409;HERB000418;HERB000432;HERB000448;HERB000469;HERB000472;HERB000553;HERB000580;HERB000594;HERB000614;HERB000638;HERB000770;HERB000777;HERB000780;HERB000783;HERB000819;HERB000847;HERB000868;HER…	砂仁;阿拉伯胶金合欢;矮地茶;艾叶;八角茴香;八角莲;白扁豆;白果;白果叶;白花蛇舌草;败酱草;白蔹;白鲜皮;半边莲;板蓝根;半夏;半枝莲;北沙参;北五味子;荜澄茄;蓖麻子;遍地锦;扁桃;萹蓄;布渣叶;苍耳子;草果;侧柏叶;柴胡;车前子;沉香;秤杆升麻;柽柳;重楼排草;川八角莲;川楝子;川牛膝;穿心莲;垂盆草;椿皮;刺五加;醋柳果;大白顶草;大风子;大花红景天;大花紫薇;大蓟;大金钱草;大菟丝子;大叶蛇葡萄;大枣;大皂荚;丹参;单条草;灯台叶;灯心草;地耳草;地肤子;地锦草;地梢瓜;地榆;丁香;冬葵果;豆蔻;独一味;杜仲;杜仲叶;多舌飞蓬;/;鹅不食草;儿茶;翻白草;分心木;蜂胶;凤尾草;凤尾蕨;凤仙透骨草;凤眼草;佛甲草;覆盆子;甘草;干姜;橄榄;高良姜;葛花;枸骨叶;枸杞子;钩藤;谷精草;关黄柏;贯叶金丝桃;贯叶连翘;广藿香;广枣;鬼箭羽;鬼臼;鬼针草;海藻;荷叶;红车轴草;红旱莲;…	Fructus Amomi;Acacia nilotica;Ardisiae japonicae;Folium Artemisiae Argyi;Fructus Anisi Stellati;/;Semen Lablab Album;Semen Ginkgo;Ginkgo biloba;Herba Hedyotis Diffusae;Herba Patriniae;Radix Ampelopsis;/;Herba Lobeliae Chinensis;Radix Isatidis seu Baphicacanthi;Rhizoma Pinelliae;Herba Scutellariae barbatae;Radix Glehniae;/;/;Semen Ricini;Hypericum wightianum;Mangifera persiciformis;Herba Polygoni …	3.91			301.036	348.8	1	NEG	[M-H]-	level1	Quercetin	52.2269	0.269591	0	0	-2.33462	FEN1_HUMAN	P39748	FEN1
Quercetin	槲皮素	C15H10O7	117-39-5	REFJWTPEDVJJIY-UHFFFAOYSA-N	C00389	HMDB0005794	5280343	Shikimates and Phenylpropanoids	莽草酸及苯丙酸类	Flavonoids	黄酮类	Flavonols	黄酮醇类	HERB004853;HERB000018;HERB000036;HERB000066;HERB000137;HERB000139;HERB000161;HERB000186;HERB000189;HERB000208;HERB000221;HERB000237;HERB000286;HERB000312;HERB000323;HERB000330;HERB000338;HERB000403;HERB000409;HERB000418;HERB000432;HERB000448;HERB000469;HERB000472;HERB000553;HERB000580;HERB000594;HERB000614;HERB000638;HERB000770;HERB000777;HERB000780;HERB000783;HERB000819;HERB000847;HERB000868;HER…	砂仁;阿拉伯胶金合欢;矮地茶;艾叶;八角茴香;八角莲;白扁豆;白果;白果叶;白花蛇舌草;败酱草;白蔹;白鲜皮;半边莲;板蓝根;半夏;半枝莲;北沙参;北五味子;荜澄茄;蓖麻子;遍地锦;扁桃;萹蓄;布渣叶;苍耳子;草果;侧柏叶;柴胡;车前子;沉香;秤杆升麻;柽柳;重楼排草;川八角莲;川楝子;川牛膝;穿心莲;垂盆草;椿皮;刺五加;醋柳果;大白顶草;大风子;大花红景天;大花紫薇;大蓟;大金钱草;大菟丝子;大叶蛇葡萄;大枣;大皂荚;丹参;单条草;灯台叶;灯心草;地耳草;地肤子;地锦草;地梢瓜;地榆;丁香;冬葵果;豆蔻;独一味;杜仲;杜仲叶;多舌飞蓬;/;鹅不食草;儿茶;翻白草;分心木;蜂胶;凤尾草;凤尾蕨;凤仙透骨草;凤眼草;佛甲草;覆盆子;甘草;干姜;橄榄;高良姜;葛花;枸骨叶;枸杞子;钩藤;谷精草;关黄柏;贯叶金丝桃;贯叶连翘;广藿香;广枣;鬼箭羽;鬼臼;鬼针草;海藻;荷叶;红车轴草;红旱莲;…	Fructus Amomi;Acacia nilotica;Ardisiae japonicae;Folium Artemisiae Argyi;Fructus Anisi Stellati;/;Semen Lablab Album;Semen Ginkgo;Ginkgo biloba;Herba Hedyotis Diffusae;Herba Patriniae;Radix Ampelopsis;/;Herba Lobeliae Chinensis;Radix Isatidis seu Baphicacanthi;Rhizoma Pinelliae;Herba Scutellariae barbatae;Radix Glehniae;/;/;Semen Ricini;Hypericum wightianum;Mangifera persiciformis;Herba Polygoni …	3.91			301.036	348.8	1	NEG	[M-H]-	level1	Quercetin	52.2269	0.269591	0	0	-2.33462	MK03_HUMAN	P27361	MAPK3
Quercetin	槲皮素	C15H10O7	117-39-5	REFJWTPEDVJJIY-UHFFFAOYSA-N	C00389	HMDB0005794	5280343	Shikimates and Phenylpropanoids	莽草酸及苯丙酸类	Flavonoids	黄酮类	Flavonols	黄酮醇类	HERB004853;HERB000018;HERB000036;HERB000066;HERB000137;HERB000139;HERB000161;HERB000186;HERB000189;HERB000208;HERB000221;HERB000237;HERB000286;HERB000312;HERB000323;HERB000330;HERB000338;HERB000403;HERB000409;HERB000418;HERB000432;HERB000448;HERB000469;HERB000472;HERB000553;HERB000580;HERB000594;HERB000614;HERB000638;HERB000770;HERB000777;HERB000780;HERB000783;HERB000819;HERB000847;HERB000868;HER…	砂仁;阿拉伯胶金合欢;矮地茶;艾叶;八角茴香;八角莲;白扁豆;白果;白果叶;白花蛇舌草;败酱草;白蔹;白鲜皮;半边莲;板蓝根;半夏;半枝莲;北沙参;北五味子;荜澄茄;蓖麻子;遍地锦;扁桃;萹蓄;布渣叶;苍耳子;草果;侧柏叶;柴胡;车前子;沉香;秤杆升麻;柽柳;重楼排草;川八角莲;川楝子;川牛膝;穿心莲;垂盆草;椿皮;刺五加;醋柳果;大白顶草;大风子;大花红景天;大花紫薇;大蓟;大金钱草;大菟丝子;大叶蛇葡萄;大枣;大皂荚;丹参;单条草;灯台叶;灯心草;地耳草;地肤子;地锦草;地梢瓜;地榆;丁香;冬葵果;豆蔻;独一味;杜仲;杜仲叶;多舌飞蓬;/;鹅不食草;儿茶;翻白草;分心木;蜂胶;凤尾草;凤尾蕨;凤仙透骨草;凤眼草;佛甲草;覆盆子;甘草;干姜;橄榄;高良姜;葛花;枸骨叶;枸杞子;钩藤;谷精草;关黄柏;贯叶金丝桃;贯叶连翘;广藿香;广枣;鬼箭羽;鬼臼;鬼针草;海藻;荷叶;红车轴草;红旱莲;…	Fructus Amomi;Acacia nilotica;Ardisiae japonicae;Folium Artemisiae Argyi;Fructus Anisi Stellati;/;Semen Lablab Album;Semen Ginkgo;Ginkgo biloba;Herba Hedyotis Diffusae;Herba Patriniae;Radix Ampelopsis;/;Herba Lobeliae Chinensis;Radix Isatidis seu Baphicacanthi;Rhizoma Pinelliae;Herba Scutellariae barbatae;Radix Glehniae;/;/;Semen Ricini;Hypericum wightianum;Mangifera persiciformis;Herba Polygoni …	3.91			301.036	348.8	1	NEG	[M-H]-	level1	Quercetin	52.2269	0.269591	0	0	-2.33462	MK09_HUMAN	P45984	MAPK9
Quercetin	槲皮素	C15H10O7	117-39-5	REFJWTPEDVJJIY-UHFFFAOYSA-N	C00389	HMDB0005794	5280343	Shikimates and Phenylpropanoids	莽草酸及苯丙酸类	Flavonoids	黄酮类	Flavonols	黄酮醇类	HERB004853;HERB000018;HERB000036;HERB000066;HERB000137;HERB000139;HERB000161;HERB000186;HERB000189;HERB000208;HERB000221;HERB000237;HERB000286;HERB000312;HERB000323;HERB000330;HERB000338;HERB000403;HERB000409;HERB000418;HERB000432;HERB000448;HERB000469;HERB000472;HERB000553;HERB000580;HERB000594;HERB000614;HERB000638;HERB000770;HERB000777;HERB000780;HERB000783;HERB000819;HERB000847;HERB000868;HER…	砂仁;阿拉伯胶金合欢;矮地茶;艾叶;八角茴香;八角莲;白扁豆;白果;白果叶;白花蛇舌草;败酱草;白蔹;白鲜皮;半边莲;板蓝根;半夏;半枝莲;北沙参;北五味子;荜澄茄;蓖麻子;遍地锦;扁桃;萹蓄;布渣叶;苍耳子;草果;侧柏叶;柴胡;车前子;沉香;秤杆升麻;柽柳;重楼排草;川八角莲;川楝子;川牛膝;穿心莲;垂盆草;椿皮;刺五加;醋柳果;大白顶草;大风子;大花红景天;大花紫薇;大蓟;大金钱草;大菟丝子;大叶蛇葡萄;大枣;大皂荚;丹参;单条草;灯台叶;灯心草;地耳草;地肤子;地锦草;地梢瓜;地榆;丁香;冬葵果;豆蔻;独一味;杜仲;杜仲叶;多舌飞蓬;/;鹅不食草;儿茶;翻白草;分心木;蜂胶;凤尾草;凤尾蕨;凤仙透骨草;凤眼草;佛甲草;覆盆子;甘草;干姜;橄榄;高良姜;葛花;枸骨叶;枸杞子;钩藤;谷精草;关黄柏;贯叶金丝桃;贯叶连翘;广藿香;广枣;鬼箭羽;鬼臼;鬼针草;海藻;荷叶;红车轴草;红旱莲;…	Fructus Amomi;Acacia nilotica;Ardisiae japonicae;Folium Artemisiae Argyi;Fructus Anisi Stellati;/;Semen Lablab Album;Semen Ginkgo;Ginkgo biloba;Herba Hedyotis Diffusae;Herba Patriniae;Radix Ampelopsis;/;Herba Lobeliae Chinensis;Radix Isatidis seu Baphicacanthi;Rhizoma Pinelliae;Herba Scutellariae barbatae;Radix Glehniae;/;/;Semen Ricini;Hypericum wightianum;Mangifera persiciformis;Herba Polygoni …	3.91			301.036	348.8	1	NEG	[M-H]-	level1	Quercetin	52.2269	0.269591	0	0	-2.33462	MDR1_HUMAN	P08183	ABCB1
Quercetin	槲皮素	C15H10O7	117-39-5	REFJWTPEDVJJIY-UHFFFAOYSA-N	C00389	HMDB0005794	5280343	Shikimates and Phenylpropanoids	莽草酸及苯丙酸类	Flavonoids	黄酮类	Flavonols	黄酮醇类	HERB004853;HERB000018;HERB000036;HERB000066;HERB000137;HERB000139;HERB000161;HERB000186;HERB000189;HERB000208;HERB000221;HERB000237;HERB000286;HERB000312;HERB000323;HERB000330;HERB000338;HERB000403;HERB000409;HERB000418;HERB000432;HERB000448;HERB000469;HERB000472;HERB000553;HERB000580;HERB000594;HERB000614;HERB000638;HERB000770;HERB000777;HERB000780;HERB000783;HERB000819;HERB000847;HERB000868;HER…	砂仁;阿拉伯胶金合欢;矮地茶;艾叶;八角茴香;八角莲;白扁豆;白果;白果叶;白花蛇舌草;败酱草;白蔹;白鲜皮;半边莲;板蓝根;半夏;半枝莲;北沙参;北五味子;荜澄茄;蓖麻子;遍地锦;扁桃;萹蓄;布渣叶;苍耳子;草果;侧柏叶;柴胡;车前子;沉香;秤杆升麻;柽柳;重楼排草;川八角莲;川楝子;川牛膝;穿心莲;垂盆草;椿皮;刺五加;醋柳果;大白顶草;大风子;大花红景天;大花紫薇;大蓟;大金钱草;大菟丝子;大叶蛇葡萄;大枣;大皂荚;丹参;单条草;灯台叶;灯心草;地耳草;地肤子;地锦草;地梢瓜;地榆;丁香;冬葵果;豆蔻;独一味;杜仲;杜仲叶;多舌飞蓬;/;鹅不食草;儿茶;翻白草;分心木;蜂胶;凤尾草;凤尾蕨;凤仙透骨草;凤眼草;佛甲草;覆盆子;甘草;干姜;橄榄;高良姜;葛花;枸骨叶;枸杞子;钩藤;谷精草;关黄柏;贯叶金丝桃;贯叶连翘;广藿香;广枣;鬼箭羽;鬼臼;鬼针草;海藻;荷叶;红车轴草;红旱莲;…	Fructus Amomi;Acacia nilotica;Ardisiae japonicae;Folium Artemisiae Argyi;Fructus Anisi Stellati;/;Semen Lablab Album;Semen Ginkgo;Ginkgo biloba;Herba Hedyotis Diffusae;Herba Patriniae;Radix Ampelopsis;/;Herba Lobeliae Chinensis;Radix Isatidis seu Baphicacanthi;Rhizoma Pinelliae;Herba Scutellariae barbatae;Radix Glehniae;/;/;Semen Ricini;Hypericum wightianum;Mangifera persiciformis;Herba Polygoni …	3.91			301.036	348.8	1	NEG	[M-H]-	level1	Quercetin	52.2269	0.269591	0	0	-2.33462	POLI_HUMAN	Q9UNA4	POLI
Quercetin	槲皮素	C15H10O7	117-39-5	REFJWTPEDVJJIY-UHFFFAOYSA-N	C00389	HMDB0005794	5280343	Shikimates and Phenylpropanoids	莽草酸及苯丙酸类	Flavonoids	黄酮类	Flavonols	黄酮醇类	HERB004853;HERB000018;HERB000036;HERB000066;HERB000137;HERB000139;HERB000161;HERB000186;HERB000189;HERB000208;HERB000221;HERB000237;HERB000286;HERB000312;HERB000323;HERB000330;HERB000338;HERB000403;HERB000409;HERB000418;HERB000432;HERB000448;HERB000469;HERB000472;HERB000553;HERB000580;HERB000594;HERB000614;HERB000638;HERB000770;HERB000777;HERB000780;HERB000783;HERB000819;HERB000847;HERB000868;HER…	砂仁;阿拉伯胶金合欢;矮地茶;艾叶;八角茴香;八角莲;白扁豆;白果;白果叶;白花蛇舌草;败酱草;白蔹;白鲜皮;半边莲;板蓝根;半夏;半枝莲;北沙参;北五味子;荜澄茄;蓖麻子;遍地锦;扁桃;萹蓄;布渣叶;苍耳子;草果;侧柏叶;柴胡;车前子;沉香;秤杆升麻;柽柳;重楼排草;川八角莲;川楝子;川牛膝;穿心莲;垂盆草;椿皮;刺五加;醋柳果;大白顶草;大风子;大花红景天;大花紫薇;大蓟;大金钱草;大菟丝子;大叶蛇葡萄;大枣;大皂荚;丹参;单条草;灯台叶;灯心草;地耳草;地肤子;地锦草;地梢瓜;地榆;丁香;冬葵果;豆蔻;独一味;杜仲;杜仲叶;多舌飞蓬;/;鹅不食草;儿茶;翻白草;分心木;蜂胶;凤尾草;凤尾蕨;凤仙透骨草;凤眼草;佛甲草;覆盆子;甘草;干姜;橄榄;高良姜;葛花;枸骨叶;枸杞子;钩藤;谷精草;关黄柏;贯叶金丝桃;贯叶连翘;广藿香;广枣;鬼箭羽;鬼臼;鬼针草;海藻;荷叶;红车轴草;红旱莲;…	Fructus Amomi;Acacia nilotica;Ardisiae japonicae;Folium Artemisiae Argyi;Fructus Anisi Stellati;/;Semen Lablab Album;Semen Ginkgo;Ginkgo biloba;Herba Hedyotis Diffusae;Herba Patriniae;Radix Ampelopsis;/;Herba Lobeliae Chinensis;Radix Isatidis seu Baphicacanthi;Rhizoma Pinelliae;Herba Scutellariae barbatae;Radix Glehniae;/;/;Semen Ricini;Hypericum wightianum;Mangifera persiciformis;Herba Polygoni …	3.91			301.036	348.8	1	NEG	[M-H]-	level1	Quercetin	52.2269	0.269591	0	0	-2.33462	RGS4_HUMAN	P49798	RGS4
Quercetin	槲皮素	C15H10O7	117-39-5	REFJWTPEDVJJIY-UHFFFAOYSA-N	C00389	HMDB0005794	5280343	Shikimates and Phenylpropanoids	莽草酸及苯丙酸类	Flavonoids	黄酮类	Flavonols	黄酮醇类	HERB004853;HERB000018;HERB000036;HERB000066;HERB000137;HERB000139;HERB000161;HERB000186;HERB000189;HERB000208;HERB000221;HERB000237;HERB000286;HERB000312;HERB000323;HERB000330;HERB000338;HERB000403;HERB000409;HERB000418;HERB000432;HERB000448;HERB000469;HERB000472;HERB000553;HERB000580;HERB000594;HERB000614;HERB000638;HERB000770;HERB000777;HERB000780;HERB000783;HERB000819;HERB000847;HERB000868;HER…	砂仁;阿拉伯胶金合欢;矮地茶;艾叶;八角茴香;八角莲;白扁豆;白果;白果叶;白花蛇舌草;败酱草;白蔹;白鲜皮;半边莲;板蓝根;半夏;半枝莲;北沙参;北五味子;荜澄茄;蓖麻子;遍地锦;扁桃;萹蓄;布渣叶;苍耳子;草果;侧柏叶;柴胡;车前子;沉香;秤杆升麻;柽柳;重楼排草;川八角莲;川楝子;川牛膝;穿心莲;垂盆草;椿皮;刺五加;醋柳果;大白顶草;大风子;大花红景天;大花紫薇;大蓟;大金钱草;大菟丝子;大叶蛇葡萄;大枣;大皂荚;丹参;单条草;灯台叶;灯心草;地耳草;地肤子;地锦草;地梢瓜;地榆;丁香;冬葵果;豆蔻;独一味;杜仲;杜仲叶;多舌飞蓬;/;鹅不食草;儿茶;翻白草;分心木;蜂胶;凤尾草;凤尾蕨;凤仙透骨草;凤眼草;佛甲草;覆盆子;甘草;干姜;橄榄;高良姜;葛花;枸骨叶;枸杞子;钩藤;谷精草;关黄柏;贯叶金丝桃;贯叶连翘;广藿香;广枣;鬼箭羽;鬼臼;鬼针草;海藻;荷叶;红车轴草;红旱莲;…	Fructus Amomi;Acacia nilotica;Ardisiae japonicae;Folium Artemisiae Argyi;Fructus Anisi Stellati;/;Semen Lablab Album;Semen Ginkgo;Ginkgo biloba;Herba Hedyotis Diffusae;Herba Patriniae;Radix Ampelopsis;/;Herba Lobeliae Chinensis;Radix Isatidis seu Baphicacanthi;Rhizoma Pinelliae;Herba Scutellariae barbatae;Radix Glehniae;/;/;Semen Ricini;Hypericum wightianum;Mangifera persiciformis;Herba Polygoni …	3.91			301.036	348.8	1	NEG	[M-H]-	level1	Quercetin	52.2269	0.269591	0	0	-2.33462	POLH_HUMAN	Q9Y253	POLH
Quercetin	槲皮素	C15H10O7	117-39-5	REFJWTPEDVJJIY-UHFFFAOYSA-N	C00389	HMDB0005794	5280343	Shikimates and Phenylpropanoids	莽草酸及苯丙酸类	Flavonoids	黄酮类	Flavonols	黄酮醇类	HERB004853;HERB000018;HERB000036;HERB000066;HERB000137;HERB000139;HERB000161;HERB000186;HERB000189;HERB000208;HERB000221;HERB000237;HERB000286;HERB000312;HERB000323;HERB000330;HERB000338;HERB000403;HERB000409;HERB000418;HERB000432;HERB000448;HERB000469;HERB000472;HERB000553;HERB000580;HERB000594;HERB000614;HERB000638;HERB000770;HERB000777;HERB000780;HERB000783;HERB000819;HERB000847;HERB000868;HER…	砂仁;阿拉伯胶金合欢;矮地茶;艾叶;八角茴香;八角莲;白扁豆;白果;白果叶;白花蛇舌草;败酱草;白蔹;白鲜皮;半边莲;板蓝根;半夏;半枝莲;北沙参;北五味子;荜澄茄;蓖麻子;遍地锦;扁桃;萹蓄;布渣叶;苍耳子;草果;侧柏叶;柴胡;车前子;沉香;秤杆升麻;柽柳;重楼排草;川八角莲;川楝子;川牛膝;穿心莲;垂盆草;椿皮;刺五加;醋柳果;大白顶草;大风子;大花红景天;大花紫薇;大蓟;大金钱草;大菟丝子;大叶蛇葡萄;大枣;大皂荚;丹参;单条草;灯台叶;灯心草;地耳草;地肤子;地锦草;地梢瓜;地榆;丁香;冬葵果;豆蔻;独一味;杜仲;杜仲叶;多舌飞蓬;/;鹅不食草;儿茶;翻白草;分心木;蜂胶;凤尾草;凤尾蕨;凤仙透骨草;凤眼草;佛甲草;覆盆子;甘草;干姜;橄榄;高良姜;葛花;枸骨叶;枸杞子;钩藤;谷精草;关黄柏;贯叶金丝桃;贯叶连翘;广藿香;广枣;鬼箭羽;鬼臼;鬼针草;海藻;荷叶;红车轴草;红旱莲;…	Fructus Amomi;Acacia nilotica;Ardisiae japonicae;Folium Artemisiae Argyi;Fructus Anisi Stellati;/;Semen Lablab Album;Semen Ginkgo;Ginkgo biloba;Herba Hedyotis Diffusae;Herba Patriniae;Radix Ampelopsis;/;Herba Lobeliae Chinensis;Radix Isatidis seu Baphicacanthi;Rhizoma Pinelliae;Herba Scutellariae barbatae;Radix Glehniae;/;/;Semen Ricini;Hypericum wightianum;Mangifera persiciformis;Herba Polygoni …	3.91			301.036	348.8	1	NEG	[M-H]-	level1	Quercetin	52.2269	0.269591	0	0	-2.33462	POLK_HUMAN	Q9UBT6	POLK
Quercetin	槲皮素	C15H10O7	117-39-5	REFJWTPEDVJJIY-UHFFFAOYSA-N	C00389	HMDB0005794	5280343	Shikimates and Phenylpropanoids	莽草酸及苯丙酸类	Flavonoids	黄酮类	Flavonols	黄酮醇类	HERB004853;HERB000018;HERB000036;HERB000066;HERB000137;HERB000139;HERB000161;HERB000186;HERB000189;HERB000208;HERB000221;HERB000237;HERB000286;HERB000312;HERB000323;HERB000330;HERB000338;HERB000403;HERB000409;HERB000418;HERB000432;HERB000448;HERB000469;HERB000472;HERB000553;HERB000580;HERB000594;HERB000614;HERB000638;HERB000770;HERB000777;HERB000780;HERB000783;HERB000819;HERB000847;HERB000868;HER…	砂仁;阿拉伯胶金合欢;矮地茶;艾叶;八角茴香;八角莲;白扁豆;白果;白果叶;白花蛇舌草;败酱草;白蔹;白鲜皮;半边莲;板蓝根;半夏;半枝莲;北沙参;北五味子;荜澄茄;蓖麻子;遍地锦;扁桃;萹蓄;布渣叶;苍耳子;草果;侧柏叶;柴胡;车前子;沉香;秤杆升麻;柽柳;重楼排草;川八角莲;川楝子;川牛膝;穿心莲;垂盆草;椿皮;刺五加;醋柳果;大白顶草;大风子;大花红景天;大花紫薇;大蓟;大金钱草;大菟丝子;大叶蛇葡萄;大枣;大皂荚;丹参;单条草;灯台叶;灯心草;地耳草;地肤子;地锦草;地梢瓜;地榆;丁香;冬葵果;豆蔻;独一味;杜仲;杜仲叶;多舌飞蓬;/;鹅不食草;儿茶;翻白草;分心木;蜂胶;凤尾草;凤尾蕨;凤仙透骨草;凤眼草;佛甲草;覆盆子;甘草;干姜;橄榄;高良姜;葛花;枸骨叶;枸杞子;钩藤;谷精草;关黄柏;贯叶金丝桃;贯叶连翘;广藿香;广枣;鬼箭羽;鬼臼;鬼针草;海藻;荷叶;红车轴草;红旱莲;…	Fructus Amomi;Acacia nilotica;Ardisiae japonicae;Folium Artemisiae Argyi;Fructus Anisi Stellati;/;Semen Lablab Album;Semen Ginkgo;Ginkgo biloba;Herba Hedyotis Diffusae;Herba Patriniae;Radix Ampelopsis;/;Herba Lobeliae Chinensis;Radix Isatidis seu Baphicacanthi;Rhizoma Pinelliae;Herba Scutellariae barbatae;Radix Glehniae;/;/;Semen Ricini;Hypericum wightianum;Mangifera persiciformis;Herba Polygoni …	3.91			301.036	348.8	1	NEG	[M-H]-	level1	Quercetin	52.2269	0.269591	0	0	-2.33462	SMAD3_HUMAN	P84022	SMAD3
Quercetin	槲皮素	C15H10O7	117-39-5	REFJWTPEDVJJIY-UHFFFAOYSA-N	C00389	HMDB0005794	5280343	Shikimates and Phenylpropanoids	莽草酸及苯丙酸类	Flavonoids	黄酮类	Flavonols	黄酮醇类	HERB004853;HERB000018;HERB000036;HERB000066;HERB000137;HERB000139;HERB000161;HERB000186;HERB000189;HERB000208;HERB000221;HERB000237;HERB000286;HERB000312;HERB000323;HERB000330;HERB000338;HERB000403;HERB000409;HERB000418;HERB000432;HERB000448;HERB000469;HERB000472;HERB000553;HERB000580;HERB000594;HERB000614;HERB000638;HERB000770;HERB000777;HERB000780;HERB000783;HERB000819;HERB000847;HERB000868;HER…	砂仁;阿拉伯胶金合欢;矮地茶;艾叶;八角茴香;八角莲;白扁豆;白果;白果叶;白花蛇舌草;败酱草;白蔹;白鲜皮;半边莲;板蓝根;半夏;半枝莲;北沙参;北五味子;荜澄茄;蓖麻子;遍地锦;扁桃;萹蓄;布渣叶;苍耳子;草果;侧柏叶;柴胡;车前子;沉香;秤杆升麻;柽柳;重楼排草;川八角莲;川楝子;川牛膝;穿心莲;垂盆草;椿皮;刺五加;醋柳果;大白顶草;大风子;大花红景天;大花紫薇;大蓟;大金钱草;大菟丝子;大叶蛇葡萄;大枣;大皂荚;丹参;单条草;灯台叶;灯心草;地耳草;地肤子;地锦草;地梢瓜;地榆;丁香;冬葵果;豆蔻;独一味;杜仲;杜仲叶;多舌飞蓬;/;鹅不食草;儿茶;翻白草;分心木;蜂胶;凤尾草;凤尾蕨;凤仙透骨草;凤眼草;佛甲草;覆盆子;甘草;干姜;橄榄;高良姜;葛花;枸骨叶;枸杞子;钩藤;谷精草;关黄柏;贯叶金丝桃;贯叶连翘;广藿香;广枣;鬼箭羽;鬼臼;鬼针草;海藻;荷叶;红车轴草;红旱莲;…	Fructus Amomi;Acacia nilotica;Ardisiae japonicae;Folium Artemisiae Argyi;Fructus Anisi Stellati;/;Semen Lablab Album;Semen Ginkgo;Ginkgo biloba;Herba Hedyotis Diffusae;Herba Patriniae;Radix Ampelopsis;/;Herba Lobeliae Chinensis;Radix Isatidis seu Baphicacanthi;Rhizoma Pinelliae;Herba Scutellariae barbatae;Radix Glehniae;/;/;Semen Ricini;Hypericum wightianum;Mangifera persiciformis;Herba Polygoni …	3.91			301.036	348.8	1	NEG	[M-H]-	level1	Quercetin	52.2269	0.269591	0	0	-2.33462	UBP1_HUMAN	O94782	USP1
Quercetin	槲皮素	C15H10O7	117-39-5	REFJWTPEDVJJIY-UHFFFAOYSA-N	C00389	HMDB0005794	5280343	Shikimates and Phenylpropanoids	莽草酸及苯丙酸类	Flavonoids	黄酮类	Flavonols	黄酮醇类	HERB004853;HERB000018;HERB000036;HERB000066;HERB000137;HERB000139;HERB000161;HERB000186;HERB000189;HERB000208;HERB000221;HERB000237;HERB000286;HERB000312;HERB000323;HERB000330;HERB000338;HERB000403;HERB000409;HERB000418;HERB000432;HERB000448;HERB000469;HERB000472;HERB000553;HERB000580;HERB000594;HERB000614;HERB000638;HERB000770;HERB000777;HERB000780;HERB000783;HERB000819;HERB000847;HERB000868;HER…	砂仁;阿拉伯胶金合欢;矮地茶;艾叶;八角茴香;八角莲;白扁豆;白果;白果叶;白花蛇舌草;败酱草;白蔹;白鲜皮;半边莲;板蓝根;半夏;半枝莲;北沙参;北五味子;荜澄茄;蓖麻子;遍地锦;扁桃;萹蓄;布渣叶;苍耳子;草果;侧柏叶;柴胡;车前子;沉香;秤杆升麻;柽柳;重楼排草;川八角莲;川楝子;川牛膝;穿心莲;垂盆草;椿皮;刺五加;醋柳果;大白顶草;大风子;大花红景天;大花紫薇;大蓟;大金钱草;大菟丝子;大叶蛇葡萄;大枣;大皂荚;丹参;单条草;灯台叶;灯心草;地耳草;地肤子;地锦草;地梢瓜;地榆;丁香;冬葵果;豆蔻;独一味;杜仲;杜仲叶;多舌飞蓬;/;鹅不食草;儿茶;翻白草;分心木;蜂胶;凤尾草;凤尾蕨;凤仙透骨草;凤眼草;佛甲草;覆盆子;甘草;干姜;橄榄;高良姜;葛花;枸骨叶;枸杞子;钩藤;谷精草;关黄柏;贯叶金丝桃;贯叶连翘;广藿香;广枣;鬼箭羽;鬼臼;鬼针草;海藻;荷叶;红车轴草;红旱莲;…	Fructus Amomi;Acacia nilotica;Ardisiae japonicae;Folium Artemisiae Argyi;Fructus Anisi Stellati;/;Semen Lablab Album;Semen Ginkgo;Ginkgo biloba;Herba Hedyotis Diffusae;Herba Patriniae;Radix Ampelopsis;/;Herba Lobeliae Chinensis;Radix Isatidis seu Baphicacanthi;Rhizoma Pinelliae;Herba Scutellariae barbatae;Radix Glehniae;/;/;Semen Ricini;Hypericum wightianum;Mangifera persiciformis;Herba Polygoni …	3.91			301.036	348.8	1	NEG	[M-H]-	level1	Quercetin	52.2269	0.269591	0	0	-2.33462	UD11_HUMAN	P22309	UGT1A1
Quercetin	槲皮素	C15H10O7	117-39-5	REFJWTPEDVJJIY-UHFFFAOYSA-N	C00389	HMDB0005794	5280343	Shikimates and Phenylpropanoids	莽草酸及苯丙酸类	Flavonoids	黄酮类	Flavonols	黄酮醇类	HERB004853;HERB000018;HERB000036;HERB000066;HERB000137;HERB000139;HERB000161;HERB000186;HERB000189;HERB000208;HERB000221;HERB000237;HERB000286;HERB000312;HERB000323;HERB000330;HERB000338;HERB000403;HERB000409;HERB000418;HERB000432;HERB000448;HERB000469;HERB000472;HERB000553;HERB000580;HERB000594;HERB000614;HERB000638;HERB000770;HERB000777;HERB000780;HERB000783;HERB000819;HERB000847;HERB000868;HER…	砂仁;阿拉伯胶金合欢;矮地茶;艾叶;八角茴香;八角莲;白扁豆;白果;白果叶;白花蛇舌草;败酱草;白蔹;白鲜皮;半边莲;板蓝根;半夏;半枝莲;北沙参;北五味子;荜澄茄;蓖麻子;遍地锦;扁桃;萹蓄;布渣叶;苍耳子;草果;侧柏叶;柴胡;车前子;沉香;秤杆升麻;柽柳;重楼排草;川八角莲;川楝子;川牛膝;穿心莲;垂盆草;椿皮;刺五加;醋柳果;大白顶草;大风子;大花红景天;大花紫薇;大蓟;大金钱草;大菟丝子;大叶蛇葡萄;大枣;大皂荚;丹参;单条草;灯台叶;灯心草;地耳草;地肤子;地锦草;地梢瓜;地榆;丁香;冬葵果;豆蔻;独一味;杜仲;杜仲叶;多舌飞蓬;/;鹅不食草;儿茶;翻白草;分心木;蜂胶;凤尾草;凤尾蕨;凤仙透骨草;凤眼草;佛甲草;覆盆子;甘草;干姜;橄榄;高良姜;葛花;枸骨叶;枸杞子;钩藤;谷精草;关黄柏;贯叶金丝桃;贯叶连翘;广藿香;广枣;鬼箭羽;鬼臼;鬼针草;海藻;荷叶;红车轴草;红旱莲;…	Fructus Amomi;Acacia nilotica;Ardisiae japonicae;Folium Artemisiae Argyi;Fructus Anisi Stellati;/;Semen Lablab Album;Semen Ginkgo;Ginkgo biloba;Herba Hedyotis Diffusae;Herba Patriniae;Radix Ampelopsis;/;Herba Lobeliae Chinensis;Radix Isatidis seu Baphicacanthi;Rhizoma Pinelliae;Herba Scutellariae barbatae;Radix Glehniae;/;/;Semen Ricini;Hypericum wightianum;Mangifera persiciformis;Herba Polygoni …	3.91			301.036	348.8	1	NEG	[M-H]-	level1	Quercetin	52.2269	0.269591	0	0	-2.33462	UD110_HUMAN	Q9HAW8	UGT1A10
Quercetin	槲皮素	C15H10O7	117-39-5	REFJWTPEDVJJIY-UHFFFAOYSA-N	C00389	HMDB0005794	5280343	Shikimates and Phenylpropanoids	莽草酸及苯丙酸类	Flavonoids	黄酮类	Flavonols	黄酮醇类	HERB004853;HERB000018;HERB000036;HERB000066;HERB000137;HERB000139;HERB000161;HERB000186;HERB000189;HERB000208;HERB000221;HERB000237;HERB000286;HERB000312;HERB000323;HERB000330;HERB000338;HERB000403;HERB000409;HERB000418;HERB000432;HERB000448;HERB000469;HERB000472;HERB000553;HERB000580;HERB000594;HERB000614;HERB000638;HERB000770;HERB000777;HERB000780;HERB000783;HERB000819;HERB000847;HERB000868;HER…	砂仁;阿拉伯胶金合欢;矮地茶;艾叶;八角茴香;八角莲;白扁豆;白果;白果叶;白花蛇舌草;败酱草;白蔹;白鲜皮;半边莲;板蓝根;半夏;半枝莲;北沙参;北五味子;荜澄茄;蓖麻子;遍地锦;扁桃;萹蓄;布渣叶;苍耳子;草果;侧柏叶;柴胡;车前子;沉香;秤杆升麻;柽柳;重楼排草;川八角莲;川楝子;川牛膝;穿心莲;垂盆草;椿皮;刺五加;醋柳果;大白顶草;大风子;大花红景天;大花紫薇;大蓟;大金钱草;大菟丝子;大叶蛇葡萄;大枣;大皂荚;丹参;单条草;灯台叶;灯心草;地耳草;地肤子;地锦草;地梢瓜;地榆;丁香;冬葵果;豆蔻;独一味;杜仲;杜仲叶;多舌飞蓬;/;鹅不食草;儿茶;翻白草;分心木;蜂胶;凤尾草;凤尾蕨;凤仙透骨草;凤眼草;佛甲草;覆盆子;甘草;干姜;橄榄;高良姜;葛花;枸骨叶;枸杞子;钩藤;谷精草;关黄柏;贯叶金丝桃;贯叶连翘;广藿香;广枣;鬼箭羽;鬼臼;鬼针草;海藻;荷叶;红车轴草;红旱莲;…	Fructus Amomi;Acacia nilotica;Ardisiae japonicae;Folium Artemisiae Argyi;Fructus Anisi Stellati;/;Semen Lablab Album;Semen Ginkgo;Ginkgo biloba;Herba Hedyotis Diffusae;Herba Patriniae;Radix Ampelopsis;/;Herba Lobeliae Chinensis;Radix Isatidis seu Baphicacanthi;Rhizoma Pinelliae;Herba Scutellariae barbatae;Radix Glehniae;/;/;Semen Ricini;Hypericum wightianum;Mangifera persiciformis;Herba Polygoni …	3.91			301.036	348.8	1	NEG	[M-H]-	level1	Quercetin	52.2269	0.269591	0	0	-2.33462	UD13_HUMAN	P35503	UGT1A3
Quercetin	槲皮素	C15H10O7	117-39-5	REFJWTPEDVJJIY-UHFFFAOYSA-N	C00389	HMDB0005794	5280343	Shikimates and Phenylpropanoids	莽草酸及苯丙酸类	Flavonoids	黄酮类	Flavonols	黄酮醇类	HERB004853;HERB000018;HERB000036;HERB000066;HERB000137;HERB000139;HERB000161;HERB000186;HERB000189;HERB000208;HERB000221;HERB000237;HERB000286;HERB000312;HERB000323;HERB000330;HERB000338;HERB000403;HERB000409;HERB000418;HERB000432;HERB000448;HERB000469;HERB000472;HERB000553;HERB000580;HERB000594;HERB000614;HERB000638;HERB000770;HERB000777;HERB000780;HERB000783;HERB000819;HERB000847;HERB000868;HER…	砂仁;阿拉伯胶金合欢;矮地茶;艾叶;八角茴香;八角莲;白扁豆;白果;白果叶;白花蛇舌草;败酱草;白蔹;白鲜皮;半边莲;板蓝根;半夏;半枝莲;北沙参;北五味子;荜澄茄;蓖麻子;遍地锦;扁桃;萹蓄;布渣叶;苍耳子;草果;侧柏叶;柴胡;车前子;沉香;秤杆升麻;柽柳;重楼排草;川八角莲;川楝子;川牛膝;穿心莲;垂盆草;椿皮;刺五加;醋柳果;大白顶草;大风子;大花红景天;大花紫薇;大蓟;大金钱草;大菟丝子;大叶蛇葡萄;大枣;大皂荚;丹参;单条草;灯台叶;灯心草;地耳草;地肤子;地锦草;地梢瓜;地榆;丁香;冬葵果;豆蔻;独一味;杜仲;杜仲叶;多舌飞蓬;/;鹅不食草;儿茶;翻白草;分心木;蜂胶;凤尾草;凤尾蕨;凤仙透骨草;凤眼草;佛甲草;覆盆子;甘草;干姜;橄榄;高良姜;葛花;枸骨叶;枸杞子;钩藤;谷精草;关黄柏;贯叶金丝桃;贯叶连翘;广藿香;广枣;鬼箭羽;鬼臼;鬼针草;海藻;荷叶;红车轴草;红旱莲;…	Fructus Amomi;Acacia nilotica;Ardisiae japonicae;Folium Artemisiae Argyi;Fructus Anisi Stellati;/;Semen Lablab Album;Semen Ginkgo;Ginkgo biloba;Herba Hedyotis Diffusae;Herba Patriniae;Radix Ampelopsis;/;Herba Lobeliae Chinensis;Radix Isatidis seu Baphicacanthi;Rhizoma Pinelliae;Herba Scutellariae barbatae;Radix Glehniae;/;/;Semen Ricini;Hypericum wightianum;Mangifera persiciformis;Herba Polygoni …	3.91			301.036	348.8	1	NEG	[M-H]-	level1	Quercetin	52.2269	0.269591	0	0	-2.33462	UD14_HUMAN	P22310	UGT1A4
Quercetin	槲皮素	C15H10O7	117-39-5	REFJWTPEDVJJIY-UHFFFAOYSA-N	C00389	HMDB0005794	5280343	Shikimates and Phenylpropanoids	莽草酸及苯丙酸类	Flavonoids	黄酮类	Flavonols	黄酮醇类	HERB004853;HERB000018;HERB000036;HERB000066;HERB000137;HERB000139;HERB000161;HERB000186;HERB000189;HERB000208;HERB000221;HERB000237;HERB000286;HERB000312;HERB000323;HERB000330;HERB000338;HERB000403;HERB000409;HERB000418;HERB000432;HERB000448;HERB000469;HERB000472;HERB000553;HERB000580;HERB000594;HERB000614;HERB000638;HERB000770;HERB000777;HERB000780;HERB000783;HERB000819;HERB000847;HERB000868;HER…	砂仁;阿拉伯胶金合欢;矮地茶;艾叶;八角茴香;八角莲;白扁豆;白果;白果叶;白花蛇舌草;败酱草;白蔹;白鲜皮;半边莲;板蓝根;半夏;半枝莲;北沙参;北五味子;荜澄茄;蓖麻子;遍地锦;扁桃;萹蓄;布渣叶;苍耳子;草果;侧柏叶;柴胡;车前子;沉香;秤杆升麻;柽柳;重楼排草;川八角莲;川楝子;川牛膝;穿心莲;垂盆草;椿皮;刺五加;醋柳果;大白顶草;大风子;大花红景天;大花紫薇;大蓟;大金钱草;大菟丝子;大叶蛇葡萄;大枣;大皂荚;丹参;单条草;灯台叶;灯心草;地耳草;地肤子;地锦草;地梢瓜;地榆;丁香;冬葵果;豆蔻;独一味;杜仲;杜仲叶;多舌飞蓬;/;鹅不食草;儿茶;翻白草;分心木;蜂胶;凤尾草;凤尾蕨;凤仙透骨草;凤眼草;佛甲草;覆盆子;甘草;干姜;橄榄;高良姜;葛花;枸骨叶;枸杞子;钩藤;谷精草;关黄柏;贯叶金丝桃;贯叶连翘;广藿香;广枣;鬼箭羽;鬼臼;鬼针草;海藻;荷叶;红车轴草;红旱莲;…	Fructus Amomi;Acacia nilotica;Ardisiae japonicae;Folium Artemisiae Argyi;Fructus Anisi Stellati;/;Semen Lablab Album;Semen Ginkgo;Ginkgo biloba;Herba Hedyotis Diffusae;Herba Patriniae;Radix Ampelopsis;/;Herba Lobeliae Chinensis;Radix Isatidis seu Baphicacanthi;Rhizoma Pinelliae;Herba Scutellariae barbatae;Radix Glehniae;/;/;Semen Ricini;Hypericum wightianum;Mangifera persiciformis;Herba Polygoni …	3.91			301.036	348.8	1	NEG	[M-H]-	level1	Quercetin	52.2269	0.269591	0	0	-2.33462	UD16_HUMAN	P19224	UGT1A6
Quercetin	槲皮素	C15H10O7	117-39-5	REFJWTPEDVJJIY-UHFFFAOYSA-N	C00389	HMDB0005794	5280343	Shikimates and Phenylpropanoids	莽草酸及苯丙酸类	Flavonoids	黄酮类	Flavonols	黄酮醇类	HERB004853;HERB000018;HERB000036;HERB000066;HERB000137;HERB000139;HERB000161;HERB000186;HERB000189;HERB000208;HERB000221;HERB000237;HERB000286;HERB000312;HERB000323;HERB000330;HERB000338;HERB000403;HERB000409;HERB000418;HERB000432;HERB000448;HERB000469;HERB000472;HERB000553;HERB000580;HERB000594;HERB000614;HERB000638;HERB000770;HERB000777;HERB000780;HERB000783;HERB000819;HERB000847;HERB000868;HER…	砂仁;阿拉伯胶金合欢;矮地茶;艾叶;八角茴香;八角莲;白扁豆;白果;白果叶;白花蛇舌草;败酱草;白蔹;白鲜皮;半边莲;板蓝根;半夏;半枝莲;北沙参;北五味子;荜澄茄;蓖麻子;遍地锦;扁桃;萹蓄;布渣叶;苍耳子;草果;侧柏叶;柴胡;车前子;沉香;秤杆升麻;柽柳;重楼排草;川八角莲;川楝子;川牛膝;穿心莲;垂盆草;椿皮;刺五加;醋柳果;大白顶草;大风子;大花红景天;大花紫薇;大蓟;大金钱草;大菟丝子;大叶蛇葡萄;大枣;大皂荚;丹参;单条草;灯台叶;灯心草;地耳草;地肤子;地锦草;地梢瓜;地榆;丁香;冬葵果;豆蔻;独一味;杜仲;杜仲叶;多舌飞蓬;/;鹅不食草;儿茶;翻白草;分心木;蜂胶;凤尾草;凤尾蕨;凤仙透骨草;凤眼草;佛甲草;覆盆子;甘草;干姜;橄榄;高良姜;葛花;枸骨叶;枸杞子;钩藤;谷精草;关黄柏;贯叶金丝桃;贯叶连翘;广藿香;广枣;鬼箭羽;鬼臼;鬼针草;海藻;荷叶;红车轴草;红旱莲;…	Fructus Amomi;Acacia nilotica;Ardisiae japonicae;Folium Artemisiae Argyi;Fructus Anisi Stellati;/;Semen Lablab Album;Semen Ginkgo;Ginkgo biloba;Herba Hedyotis Diffusae;Herba Patriniae;Radix Ampelopsis;/;Herba Lobeliae Chinensis;Radix Isatidis seu Baphicacanthi;Rhizoma Pinelliae;Herba Scutellariae barbatae;Radix Glehniae;/;/;Semen Ricini;Hypericum wightianum;Mangifera persiciformis;Herba Polygoni …	3.91			301.036	348.8	1	NEG	[M-H]-	level1	Quercetin	52.2269	0.269591	0	0	-2.33462	UD18_HUMAN	Q9HAW9	UGT1A8
Quercetin	槲皮素	C15H10O7	117-39-5	REFJWTPEDVJJIY-UHFFFAOYSA-N	C00389	HMDB0005794	5280343	Shikimates and Phenylpropanoids	莽草酸及苯丙酸类	Flavonoids	黄酮类	Flavonols	黄酮醇类	HERB004853;HERB000018;HERB000036;HERB000066;HERB000137;HERB000139;HERB000161;HERB000186;HERB000189;HERB000208;HERB000221;HERB000237;HERB000286;HERB000312;HERB000323;HERB000330;HERB000338;HERB000403;HERB000409;HERB000418;HERB000432;HERB000448;HERB000469;HERB000472;HERB000553;HERB000580;HERB000594;HERB000614;HERB000638;HERB000770;HERB000777;HERB000780;HERB000783;HERB000819;HERB000847;HERB000868;HER…	砂仁;阿拉伯胶金合欢;矮地茶;艾叶;八角茴香;八角莲;白扁豆;白果;白果叶;白花蛇舌草;败酱草;白蔹;白鲜皮;半边莲;板蓝根;半夏;半枝莲;北沙参;北五味子;荜澄茄;蓖麻子;遍地锦;扁桃;萹蓄;布渣叶;苍耳子;草果;侧柏叶;柴胡;车前子;沉香;秤杆升麻;柽柳;重楼排草;川八角莲;川楝子;川牛膝;穿心莲;垂盆草;椿皮;刺五加;醋柳果;大白顶草;大风子;大花红景天;大花紫薇;大蓟;大金钱草;大菟丝子;大叶蛇葡萄;大枣;大皂荚;丹参;单条草;灯台叶;灯心草;地耳草;地肤子;地锦草;地梢瓜;地榆;丁香;冬葵果;豆蔻;独一味;杜仲;杜仲叶;多舌飞蓬;/;鹅不食草;儿茶;翻白草;分心木;蜂胶;凤尾草;凤尾蕨;凤仙透骨草;凤眼草;佛甲草;覆盆子;甘草;干姜;橄榄;高良姜;葛花;枸骨叶;枸杞子;钩藤;谷精草;关黄柏;贯叶金丝桃;贯叶连翘;广藿香;广枣;鬼箭羽;鬼臼;鬼针草;海藻;荷叶;红车轴草;红旱莲;…	Fructus Amomi;Acacia nilotica;Ardisiae japonicae;Folium Artemisiae Argyi;Fructus Anisi Stellati;/;Semen Lablab Album;Semen Ginkgo;Ginkgo biloba;Herba Hedyotis Diffusae;Herba Patriniae;Radix Ampelopsis;/;Herba Lobeliae Chinensis;Radix Isatidis seu Baphicacanthi;Rhizoma Pinelliae;Herba Scutellariae barbatae;Radix Glehniae;/;/;Semen Ricini;Hypericum wightianum;Mangifera persiciformis;Herba Polygoni …	3.91			301.036	348.8	1	NEG	[M-H]-	level1	Quercetin	52.2269	0.269591	0	0	-2.33462	UD19_HUMAN	O60656	UGT1A9
Quercetin	槲皮素	C15H10O7	117-39-5	REFJWTPEDVJJIY-UHFFFAOYSA-N	C00389	HMDB0005794	5280343	Shikimates and Phenylpropanoids	莽草酸及苯丙酸类	Flavonoids	黄酮类	Flavonols	黄酮醇类	HERB004853;HERB000018;HERB000036;HERB000066;HERB000137;HERB000139;HERB000161;HERB000186;HERB000189;HERB000208;HERB000221;HERB000237;HERB000286;HERB000312;HERB000323;HERB000330;HERB000338;HERB000403;HERB000409;HERB000418;HERB000432;HERB000448;HERB000469;HERB000472;HERB000553;HERB000580;HERB000594;HERB000614;HERB000638;HERB000770;HERB000777;HERB000780;HERB000783;HERB000819;HERB000847;HERB000868;HER…	砂仁;阿拉伯胶金合欢;矮地茶;艾叶;八角茴香;八角莲;白扁豆;白果;白果叶;白花蛇舌草;败酱草;白蔹;白鲜皮;半边莲;板蓝根;半夏;半枝莲;北沙参;北五味子;荜澄茄;蓖麻子;遍地锦;扁桃;萹蓄;布渣叶;苍耳子;草果;侧柏叶;柴胡;车前子;沉香;秤杆升麻;柽柳;重楼排草;川八角莲;川楝子;川牛膝;穿心莲;垂盆草;椿皮;刺五加;醋柳果;大白顶草;大风子;大花红景天;大花紫薇;大蓟;大金钱草;大菟丝子;大叶蛇葡萄;大枣;大皂荚;丹参;单条草;灯台叶;灯心草;地耳草;地肤子;地锦草;地梢瓜;地榆;丁香;冬葵果;豆蔻;独一味;杜仲;杜仲叶;多舌飞蓬;/;鹅不食草;儿茶;翻白草;分心木;蜂胶;凤尾草;凤尾蕨;凤仙透骨草;凤眼草;佛甲草;覆盆子;甘草;干姜;橄榄;高良姜;葛花;枸骨叶;枸杞子;钩藤;谷精草;关黄柏;贯叶金丝桃;贯叶连翘;广藿香;广枣;鬼箭羽;鬼臼;鬼针草;海藻;荷叶;红车轴草;红旱莲;…	Fructus Amomi;Acacia nilotica;Ardisiae japonicae;Folium Artemisiae Argyi;Fructus Anisi Stellati;/;Semen Lablab Album;Semen Ginkgo;Ginkgo biloba;Herba Hedyotis Diffusae;Herba Patriniae;Radix Ampelopsis;/;Herba Lobeliae Chinensis;Radix Isatidis seu Baphicacanthi;Rhizoma Pinelliae;Herba Scutellariae barbatae;Radix Glehniae;/;/;Semen Ricini;Hypericum wightianum;Mangifera persiciformis;Herba Polygoni …	3.91			301.036	348.8	1	NEG	[M-H]-	level1	Quercetin	52.2269	0.269591	0	0	-2.33462	UDB15_HUMAN	P54855	UGT2B15
Quercetin	槲皮素	C15H10O7	117-39-5	REFJWTPEDVJJIY-UHFFFAOYSA-N	C00389	HMDB0005794	5280343	Shikimates and Phenylpropanoids	莽草酸及苯丙酸类	Flavonoids	黄酮类	Flavonols	黄酮醇类	HERB004853;HERB000018;HERB000036;HERB000066;HERB000137;HERB000139;HERB000161;HERB000186;HERB000189;HERB000208;HERB000221;HERB000237;HERB000286;HERB000312;HERB000323;HERB000330;HERB000338;HERB000403;HERB000409;HERB000418;HERB000432;HERB000448;HERB000469;HERB000472;HERB000553;HERB000580;HERB000594;HERB000614;HERB000638;HERB000770;HERB000777;HERB000780;HERB000783;HERB000819;HERB000847;HERB000868;HER…	砂仁;阿拉伯胶金合欢;矮地茶;艾叶;八角茴香;八角莲;白扁豆;白果;白果叶;白花蛇舌草;败酱草;白蔹;白鲜皮;半边莲;板蓝根;半夏;半枝莲;北沙参;北五味子;荜澄茄;蓖麻子;遍地锦;扁桃;萹蓄;布渣叶;苍耳子;草果;侧柏叶;柴胡;车前子;沉香;秤杆升麻;柽柳;重楼排草;川八角莲;川楝子;川牛膝;穿心莲;垂盆草;椿皮;刺五加;醋柳果;大白顶草;大风子;大花红景天;大花紫薇;大蓟;大金钱草;大菟丝子;大叶蛇葡萄;大枣;大皂荚;丹参;单条草;灯台叶;灯心草;地耳草;地肤子;地锦草;地梢瓜;地榆;丁香;冬葵果;豆蔻;独一味;杜仲;杜仲叶;多舌飞蓬;/;鹅不食草;儿茶;翻白草;分心木;蜂胶;凤尾草;凤尾蕨;凤仙透骨草;凤眼草;佛甲草;覆盆子;甘草;干姜;橄榄;高良姜;葛花;枸骨叶;枸杞子;钩藤;谷精草;关黄柏;贯叶金丝桃;贯叶连翘;广藿香;广枣;鬼箭羽;鬼臼;鬼针草;海藻;荷叶;红车轴草;红旱莲;…	Fructus Amomi;Acacia nilotica;Ardisiae japonicae;Folium Artemisiae Argyi;Fructus Anisi Stellati;/;Semen Lablab Album;Semen Ginkgo;Ginkgo biloba;Herba Hedyotis Diffusae;Herba Patriniae;Radix Ampelopsis;/;Herba Lobeliae Chinensis;Radix Isatidis seu Baphicacanthi;Rhizoma Pinelliae;Herba Scutellariae barbatae;Radix Glehniae;/;/;Semen Ricini;Hypericum wightianum;Mangifera persiciformis;Herba Polygoni …	3.91			301.036	348.8	1	NEG	[M-H]-	level1	Quercetin	52.2269	0.269591	0	0	-2.33462	PK3CA_HUMAN	P42336	PIK3CA
Quercetin	槲皮素	C15H10O7	117-39-5	REFJWTPEDVJJIY-UHFFFAOYSA-N	C00389	HMDB0005794	5280343	Shikimates and Phenylpropanoids	莽草酸及苯丙酸类	Flavonoids	黄酮类	Flavonols	黄酮醇类	HERB004853;HERB000018;HERB000036;HERB000066;HERB000137;HERB000139;HERB000161;HERB000186;HERB000189;HERB000208;HERB000221;HERB000237;HERB000286;HERB000312;HERB000323;HERB000330;HERB000338;HERB000403;HERB000409;HERB000418;HERB000432;HERB000448;HERB000469;HERB000472;HERB000553;HERB000580;HERB000594;HERB000614;HERB000638;HERB000770;HERB000777;HERB000780;HERB000783;HERB000819;HERB000847;HERB000868;HER…	砂仁;阿拉伯胶金合欢;矮地茶;艾叶;八角茴香;八角莲;白扁豆;白果;白果叶;白花蛇舌草;败酱草;白蔹;白鲜皮;半边莲;板蓝根;半夏;半枝莲;北沙参;北五味子;荜澄茄;蓖麻子;遍地锦;扁桃;萹蓄;布渣叶;苍耳子;草果;侧柏叶;柴胡;车前子;沉香;秤杆升麻;柽柳;重楼排草;川八角莲;川楝子;川牛膝;穿心莲;垂盆草;椿皮;刺五加;醋柳果;大白顶草;大风子;大花红景天;大花紫薇;大蓟;大金钱草;大菟丝子;大叶蛇葡萄;大枣;大皂荚;丹参;单条草;灯台叶;灯心草;地耳草;地肤子;地锦草;地梢瓜;地榆;丁香;冬葵果;豆蔻;独一味;杜仲;杜仲叶;多舌飞蓬;/;鹅不食草;儿茶;翻白草;分心木;蜂胶;凤尾草;凤尾蕨;凤仙透骨草;凤眼草;佛甲草;覆盆子;甘草;干姜;橄榄;高良姜;葛花;枸骨叶;枸杞子;钩藤;谷精草;关黄柏;贯叶金丝桃;贯叶连翘;广藿香;广枣;鬼箭羽;鬼臼;鬼针草;海藻;荷叶;红车轴草;红旱莲;…	Fructus Amomi;Acacia nilotica;Ardisiae japonicae;Folium Artemisiae Argyi;Fructus Anisi Stellati;/;Semen Lablab Album;Semen Ginkgo;Ginkgo biloba;Herba Hedyotis Diffusae;Herba Patriniae;Radix Ampelopsis;/;Herba Lobeliae Chinensis;Radix Isatidis seu Baphicacanthi;Rhizoma Pinelliae;Herba Scutellariae barbatae;Radix Glehniae;/;/;Semen Ricini;Hypericum wightianum;Mangifera persiciformis;Herba Polygoni …	3.91			301.036	348.8	1	NEG	[M-H]-	level1	Quercetin	52.2269	0.269591	0	0	-2.33462	BIP_HUMAN	P11021	HSPA5
Quercetin	槲皮素	C15H10O7	117-39-5	REFJWTPEDVJJIY-UHFFFAOYSA-N	C00389	HMDB0005794	5280343	Shikimates and Phenylpropanoids	莽草酸及苯丙酸类	Flavonoids	黄酮类	Flavonols	黄酮醇类	HERB004853;HERB000018;HERB000036;HERB000066;HERB000137;HERB000139;HERB000161;HERB000186;HERB000189;HERB000208;HERB000221;HERB000237;HERB000286;HERB000312;HERB000323;HERB000330;HERB000338;HERB000403;HERB000409;HERB000418;HERB000432;HERB000448;HERB000469;HERB000472;HERB000553;HERB000580;HERB000594;HERB000614;HERB000638;HERB000770;HERB000777;HERB000780;HERB000783;HERB000819;HERB000847;HERB000868;HER…	砂仁;阿拉伯胶金合欢;矮地茶;艾叶;八角茴香;八角莲;白扁豆;白果;白果叶;白花蛇舌草;败酱草;白蔹;白鲜皮;半边莲;板蓝根;半夏;半枝莲;北沙参;北五味子;荜澄茄;蓖麻子;遍地锦;扁桃;萹蓄;布渣叶;苍耳子;草果;侧柏叶;柴胡;车前子;沉香;秤杆升麻;柽柳;重楼排草;川八角莲;川楝子;川牛膝;穿心莲;垂盆草;椿皮;刺五加;醋柳果;大白顶草;大风子;大花红景天;大花紫薇;大蓟;大金钱草;大菟丝子;大叶蛇葡萄;大枣;大皂荚;丹参;单条草;灯台叶;灯心草;地耳草;地肤子;地锦草;地梢瓜;地榆;丁香;冬葵果;豆蔻;独一味;杜仲;杜仲叶;多舌飞蓬;/;鹅不食草;儿茶;翻白草;分心木;蜂胶;凤尾草;凤尾蕨;凤仙透骨草;凤眼草;佛甲草;覆盆子;甘草;干姜;橄榄;高良姜;葛花;枸骨叶;枸杞子;钩藤;谷精草;关黄柏;贯叶金丝桃;贯叶连翘;广藿香;广枣;鬼箭羽;鬼臼;鬼针草;海藻;荷叶;红车轴草;红旱莲;…	Fructus Amomi;Acacia nilotica;Ardisiae japonicae;Folium Artemisiae Argyi;Fructus Anisi Stellati;/;Semen Lablab Album;Semen Ginkgo;Ginkgo biloba;Herba Hedyotis Diffusae;Herba Patriniae;Radix Ampelopsis;/;Herba Lobeliae Chinensis;Radix Isatidis seu Baphicacanthi;Rhizoma Pinelliae;Herba Scutellariae barbatae;Radix Glehniae;/;/;Semen Ricini;Hypericum wightianum;Mangifera persiciformis;Herba Polygoni …	3.91			301.036	348.8	1	NEG	[M-H]-	level1	Quercetin	52.2269	0.269591	0	0	-2.33462	GPR35_HUMAN	Q9HC97	GPR35
Quercetin	槲皮素	C15H10O7	117-39-5	REFJWTPEDVJJIY-UHFFFAOYSA-N	C00389	HMDB0005794	5280343	Shikimates and Phenylpropanoids	莽草酸及苯丙酸类	Flavonoids	黄酮类	Flavonols	黄酮醇类	HERB004853;HERB000018;HERB000036;HERB000066;HERB000137;HERB000139;HERB000161;HERB000186;HERB000189;HERB000208;HERB000221;HERB000237;HERB000286;HERB000312;HERB000323;HERB000330;HERB000338;HERB000403;HERB000409;HERB000418;HERB000432;HERB000448;HERB000469;HERB000472;HERB000553;HERB000580;HERB000594;HERB000614;HERB000638;HERB000770;HERB000777;HERB000780;HERB000783;HERB000819;HERB000847;HERB000868;HER…	砂仁;阿拉伯胶金合欢;矮地茶;艾叶;八角茴香;八角莲;白扁豆;白果;白果叶;白花蛇舌草;败酱草;白蔹;白鲜皮;半边莲;板蓝根;半夏;半枝莲;北沙参;北五味子;荜澄茄;蓖麻子;遍地锦;扁桃;萹蓄;布渣叶;苍耳子;草果;侧柏叶;柴胡;车前子;沉香;秤杆升麻;柽柳;重楼排草;川八角莲;川楝子;川牛膝;穿心莲;垂盆草;椿皮;刺五加;醋柳果;大白顶草;大风子;大花红景天;大花紫薇;大蓟;大金钱草;大菟丝子;大叶蛇葡萄;大枣;大皂荚;丹参;单条草;灯台叶;灯心草;地耳草;地肤子;地锦草;地梢瓜;地榆;丁香;冬葵果;豆蔻;独一味;杜仲;杜仲叶;多舌飞蓬;/;鹅不食草;儿茶;翻白草;分心木;蜂胶;凤尾草;凤尾蕨;凤仙透骨草;凤眼草;佛甲草;覆盆子;甘草;干姜;橄榄;高良姜;葛花;枸骨叶;枸杞子;钩藤;谷精草;关黄柏;贯叶金丝桃;贯叶连翘;广藿香;广枣;鬼箭羽;鬼臼;鬼针草;海藻;荷叶;红车轴草;红旱莲;…	Fructus Amomi;Acacia nilotica;Ardisiae japonicae;Folium Artemisiae Argyi;Fructus Anisi Stellati;/;Semen Lablab Album;Semen Ginkgo;Ginkgo biloba;Herba Hedyotis Diffusae;Herba Patriniae;Radix Ampelopsis;/;Herba Lobeliae Chinensis;Radix Isatidis seu Baphicacanthi;Rhizoma Pinelliae;Herba Scutellariae barbatae;Radix Glehniae;/;/;Semen Ricini;Hypericum wightianum;Mangifera persiciformis;Herba Polygoni …	3.91			301.036	348.8	1	NEG	[M-H]-	level1	Quercetin	52.2269	0.269591	0	0	-2.33462	MMP1_HUMAN	P03956	MMP1
Quercetin	槲皮素	C15H10O7	117-39-5	REFJWTPEDVJJIY-UHFFFAOYSA-N	C00389	HMDB0005794	5280343	Shikimates and Phenylpropanoids	莽草酸及苯丙酸类	Flavonoids	黄酮类	Flavonols	黄酮醇类	HERB004853;HERB000018;HERB000036;HERB000066;HERB000137;HERB000139;HERB000161;HERB000186;HERB000189;HERB000208;HERB000221;HERB000237;HERB000286;HERB000312;HERB000323;HERB000330;HERB000338;HERB000403;HERB000409;HERB000418;HERB000432;HERB000448;HERB000469;HERB000472;HERB000553;HERB000580;HERB000594;HERB000614;HERB000638;HERB000770;HERB000777;HERB000780;HERB000783;HERB000819;HERB000847;HERB000868;HER…	砂仁;阿拉伯胶金合欢;矮地茶;艾叶;八角茴香;八角莲;白扁豆;白果;白果叶;白花蛇舌草;败酱草;白蔹;白鲜皮;半边莲;板蓝根;半夏;半枝莲;北沙参;北五味子;荜澄茄;蓖麻子;遍地锦;扁桃;萹蓄;布渣叶;苍耳子;草果;侧柏叶;柴胡;车前子;沉香;秤杆升麻;柽柳;重楼排草;川八角莲;川楝子;川牛膝;穿心莲;垂盆草;椿皮;刺五加;醋柳果;大白顶草;大风子;大花红景天;大花紫薇;大蓟;大金钱草;大菟丝子;大叶蛇葡萄;大枣;大皂荚;丹参;单条草;灯台叶;灯心草;地耳草;地肤子;地锦草;地梢瓜;地榆;丁香;冬葵果;豆蔻;独一味;杜仲;杜仲叶;多舌飞蓬;/;鹅不食草;儿茶;翻白草;分心木;蜂胶;凤尾草;凤尾蕨;凤仙透骨草;凤眼草;佛甲草;覆盆子;甘草;干姜;橄榄;高良姜;葛花;枸骨叶;枸杞子;钩藤;谷精草;关黄柏;贯叶金丝桃;贯叶连翘;广藿香;广枣;鬼箭羽;鬼臼;鬼针草;海藻;荷叶;红车轴草;红旱莲;…	Fructus Amomi;Acacia nilotica;Ardisiae japonicae;Folium Artemisiae Argyi;Fructus Anisi Stellati;/;Semen Lablab Album;Semen Ginkgo;Ginkgo biloba;Herba Hedyotis Diffusae;Herba Patriniae;Radix Ampelopsis;/;Herba Lobeliae Chinensis;Radix Isatidis seu Baphicacanthi;Rhizoma Pinelliae;Herba Scutellariae barbatae;Radix Glehniae;/;/;Semen Ricini;Hypericum wightianum;Mangifera persiciformis;Herba Polygoni …	3.91			301.036	348.8	1	NEG	[M-H]-	level1	Quercetin	52.2269	0.269591	0	0	-2.33462	MMP2_HUMAN	P08253	MMP2
Quercetin	槲皮素	C15H10O7	117-39-5	REFJWTPEDVJJIY-UHFFFAOYSA-N	C00389	HMDB0005794	5280343	Shikimates and Phenylpropanoids	莽草酸及苯丙酸类	Flavonoids	黄酮类	Flavonols	黄酮醇类	HERB004853;HERB000018;HERB000036;HERB000066;HERB000137;HERB000139;HERB000161;HERB000186;HERB000189;HERB000208;HERB000221;HERB000237;HERB000286;HERB000312;HERB000323;HERB000330;HERB000338;HERB000403;HERB000409;HERB000418;HERB000432;HERB000448;HERB000469;HERB000472;HERB000553;HERB000580;HERB000594;HERB000614;HERB000638;HERB000770;HERB000777;HERB000780;HERB000783;HERB000819;HERB000847;HERB000868;HER…	砂仁;阿拉伯胶金合欢;矮地茶;艾叶;八角茴香;八角莲;白扁豆;白果;白果叶;白花蛇舌草;败酱草;白蔹;白鲜皮;半边莲;板蓝根;半夏;半枝莲;北沙参;北五味子;荜澄茄;蓖麻子;遍地锦;扁桃;萹蓄;布渣叶;苍耳子;草果;侧柏叶;柴胡;车前子;沉香;秤杆升麻;柽柳;重楼排草;川八角莲;川楝子;川牛膝;穿心莲;垂盆草;椿皮;刺五加;醋柳果;大白顶草;大风子;大花红景天;大花紫薇;大蓟;大金钱草;大菟丝子;大叶蛇葡萄;大枣;大皂荚;丹参;单条草;灯台叶;灯心草;地耳草;地肤子;地锦草;地梢瓜;地榆;丁香;冬葵果;豆蔻;独一味;杜仲;杜仲叶;多舌飞蓬;/;鹅不食草;儿茶;翻白草;分心木;蜂胶;凤尾草;凤尾蕨;凤仙透骨草;凤眼草;佛甲草;覆盆子;甘草;干姜;橄榄;高良姜;葛花;枸骨叶;枸杞子;钩藤;谷精草;关黄柏;贯叶金丝桃;贯叶连翘;广藿香;广枣;鬼箭羽;鬼臼;鬼针草;海藻;荷叶;红车轴草;红旱莲;…	Fructus Amomi;Acacia nilotica;Ardisiae japonicae;Folium Artemisiae Argyi;Fructus Anisi Stellati;/;Semen Lablab Album;Semen Ginkgo;Ginkgo biloba;Herba Hedyotis Diffusae;Herba Patriniae;Radix Ampelopsis;/;Herba Lobeliae Chinensis;Radix Isatidis seu Baphicacanthi;Rhizoma Pinelliae;Herba Scutellariae barbatae;Radix Glehniae;/;/;Semen Ricini;Hypericum wightianum;Mangifera persiciformis;Herba Polygoni …	3.91			301.036	348.8	1	NEG	[M-H]-	level1	Quercetin	52.2269	0.269591	0	0	-2.33462	MMP3_HUMAN	P08254	MMP3
Quercetin	槲皮素	C15H10O7	117-39-5	REFJWTPEDVJJIY-UHFFFAOYSA-N	C00389	HMDB0005794	5280343	Shikimates and Phenylpropanoids	莽草酸及苯丙酸类	Flavonoids	黄酮类	Flavonols	黄酮醇类	HERB004853;HERB000018;HERB000036;HERB000066;HERB000137;HERB000139;HERB000161;HERB000186;HERB000189;HERB000208;HERB000221;HERB000237;HERB000286;HERB000312;HERB000323;HERB000330;HERB000338;HERB000403;HERB000409;HERB000418;HERB000432;HERB000448;HERB000469;HERB000472;HERB000553;HERB000580;HERB000594;HERB000614;HERB000638;HERB000770;HERB000777;HERB000780;HERB000783;HERB000819;HERB000847;HERB000868;HER…	砂仁;阿拉伯胶金合欢;矮地茶;艾叶;八角茴香;八角莲;白扁豆;白果;白果叶;白花蛇舌草;败酱草;白蔹;白鲜皮;半边莲;板蓝根;半夏;半枝莲;北沙参;北五味子;荜澄茄;蓖麻子;遍地锦;扁桃;萹蓄;布渣叶;苍耳子;草果;侧柏叶;柴胡;车前子;沉香;秤杆升麻;柽柳;重楼排草;川八角莲;川楝子;川牛膝;穿心莲;垂盆草;椿皮;刺五加;醋柳果;大白顶草;大风子;大花红景天;大花紫薇;大蓟;大金钱草;大菟丝子;大叶蛇葡萄;大枣;大皂荚;丹参;单条草;灯台叶;灯心草;地耳草;地肤子;地锦草;地梢瓜;地榆;丁香;冬葵果;豆蔻;独一味;杜仲;杜仲叶;多舌飞蓬;/;鹅不食草;儿茶;翻白草;分心木;蜂胶;凤尾草;凤尾蕨;凤仙透骨草;凤眼草;佛甲草;覆盆子;甘草;干姜;橄榄;高良姜;葛花;枸骨叶;枸杞子;钩藤;谷精草;关黄柏;贯叶金丝桃;贯叶连翘;广藿香;广枣;鬼箭羽;鬼臼;鬼针草;海藻;荷叶;红车轴草;红旱莲;…	Fructus Amomi;Acacia nilotica;Ardisiae japonicae;Folium Artemisiae Argyi;Fructus Anisi Stellati;/;Semen Lablab Album;Semen Ginkgo;Ginkgo biloba;Herba Hedyotis Diffusae;Herba Patriniae;Radix Ampelopsis;/;Herba Lobeliae Chinensis;Radix Isatidis seu Baphicacanthi;Rhizoma Pinelliae;Herba Scutellariae barbatae;Radix Glehniae;/;/;Semen Ricini;Hypericum wightianum;Mangifera persiciformis;Herba Polygoni …	3.91			301.036	348.8	1	NEG	[M-H]-	level1	Quercetin	52.2269	0.269591	0	0	-2.33462	MMP9_HUMAN	P14780	MMP9
Quercetin	槲皮素	C15H10O7	117-39-5	REFJWTPEDVJJIY-UHFFFAOYSA-N	C00389	HMDB0005794	5280343	Shikimates and Phenylpropanoids	莽草酸及苯丙酸类	Flavonoids	黄酮类	Flavonols	黄酮醇类	HERB004853;HERB000018;HERB000036;HERB000066;HERB000137;HERB000139;HERB000161;HERB000186;HERB000189;HERB000208;HERB000221;HERB000237;HERB000286;HERB000312;HERB000323;HERB000330;HERB000338;HERB000403;HERB000409;HERB000418;HERB000432;HERB000448;HERB000469;HERB000472;HERB000553;HERB000580;HERB000594;HERB000614;HERB000638;HERB000770;HERB000777;HERB000780;HERB000783;HERB000819;HERB000847;HERB000868;HER…	砂仁;阿拉伯胶金合欢;矮地茶;艾叶;八角茴香;八角莲;白扁豆;白果;白果叶;白花蛇舌草;败酱草;白蔹;白鲜皮;半边莲;板蓝根;半夏;半枝莲;北沙参;北五味子;荜澄茄;蓖麻子;遍地锦;扁桃;萹蓄;布渣叶;苍耳子;草果;侧柏叶;柴胡;车前子;沉香;秤杆升麻;柽柳;重楼排草;川八角莲;川楝子;川牛膝;穿心莲;垂盆草;椿皮;刺五加;醋柳果;大白顶草;大风子;大花红景天;大花紫薇;大蓟;大金钱草;大菟丝子;大叶蛇葡萄;大枣;大皂荚;丹参;单条草;灯台叶;灯心草;地耳草;地肤子;地锦草;地梢瓜;地榆;丁香;冬葵果;豆蔻;独一味;杜仲;杜仲叶;多舌飞蓬;/;鹅不食草;儿茶;翻白草;分心木;蜂胶;凤尾草;凤尾蕨;凤仙透骨草;凤眼草;佛甲草;覆盆子;甘草;干姜;橄榄;高良姜;葛花;枸骨叶;枸杞子;钩藤;谷精草;关黄柏;贯叶金丝桃;贯叶连翘;广藿香;广枣;鬼箭羽;鬼臼;鬼针草;海藻;荷叶;红车轴草;红旱莲;…	Fructus Amomi;Acacia nilotica;Ardisiae japonicae;Folium Artemisiae Argyi;Fructus Anisi Stellati;/;Semen Lablab Album;Semen Ginkgo;Ginkgo biloba;Herba Hedyotis Diffusae;Herba Patriniae;Radix Ampelopsis;/;Herba Lobeliae Chinensis;Radix Isatidis seu Baphicacanthi;Rhizoma Pinelliae;Herba Scutellariae barbatae;Radix Glehniae;/;/;Semen Ricini;Hypericum wightianum;Mangifera persiciformis;Herba Polygoni …	3.91			301.036	348.8	1	NEG	[M-H]-	level1	Quercetin	52.2269	0.269591	0	0	-2.33462	MMP12_HUMAN	P39900	MMP12
Quercetin	槲皮素	C15H10O7	117-39-5	REFJWTPEDVJJIY-UHFFFAOYSA-N	C00389	HMDB0005794	5280343	Shikimates and Phenylpropanoids	莽草酸及苯丙酸类	Flavonoids	黄酮类	Flavonols	黄酮醇类	HERB004853;HERB000018;HERB000036;HERB000066;HERB000137;HERB000139;HERB000161;HERB000186;HERB000189;HERB000208;HERB000221;HERB000237;HERB000286;HERB000312;HERB000323;HERB000330;HERB000338;HERB000403;HERB000409;HERB000418;HERB000432;HERB000448;HERB000469;HERB000472;HERB000553;HERB000580;HERB000594;HERB000614;HERB000638;HERB000770;HERB000777;HERB000780;HERB000783;HERB000819;HERB000847;HERB000868;HER…	砂仁;阿拉伯胶金合欢;矮地茶;艾叶;八角茴香;八角莲;白扁豆;白果;白果叶;白花蛇舌草;败酱草;白蔹;白鲜皮;半边莲;板蓝根;半夏;半枝莲;北沙参;北五味子;荜澄茄;蓖麻子;遍地锦;扁桃;萹蓄;布渣叶;苍耳子;草果;侧柏叶;柴胡;车前子;沉香;秤杆升麻;柽柳;重楼排草;川八角莲;川楝子;川牛膝;穿心莲;垂盆草;椿皮;刺五加;醋柳果;大白顶草;大风子;大花红景天;大花紫薇;大蓟;大金钱草;大菟丝子;大叶蛇葡萄;大枣;大皂荚;丹参;单条草;灯台叶;灯心草;地耳草;地肤子;地锦草;地梢瓜;地榆;丁香;冬葵果;豆蔻;独一味;杜仲;杜仲叶;多舌飞蓬;/;鹅不食草;儿茶;翻白草;分心木;蜂胶;凤尾草;凤尾蕨;凤仙透骨草;凤眼草;佛甲草;覆盆子;甘草;干姜;橄榄;高良姜;葛花;枸骨叶;枸杞子;钩藤;谷精草;关黄柏;贯叶金丝桃;贯叶连翘;广藿香;广枣;鬼箭羽;鬼臼;鬼针草;海藻;荷叶;红车轴草;红旱莲;…	Fructus Amomi;Acacia nilotica;Ardisiae japonicae;Folium Artemisiae Argyi;Fructus Anisi Stellati;/;Semen Lablab Album;Semen Ginkgo;Ginkgo biloba;Herba Hedyotis Diffusae;Herba Patriniae;Radix Ampelopsis;/;Herba Lobeliae Chinensis;Radix Isatidis seu Baphicacanthi;Rhizoma Pinelliae;Herba Scutellariae barbatae;Radix Glehniae;/;/;Semen Ricini;Hypericum wightianum;Mangifera persiciformis;Herba Polygoni …	3.91			301.036	348.8	1	NEG	[M-H]-	level1	Quercetin	52.2269	0.269591	0	0	-2.33462	MMP13_HUMAN	P45452	MMP13
Quercetin	槲皮素	C15H10O7	117-39-5	REFJWTPEDVJJIY-UHFFFAOYSA-N	C00389	HMDB0005794	5280343	Shikimates and Phenylpropanoids	莽草酸及苯丙酸类	Flavonoids	黄酮类	Flavonols	黄酮醇类	HERB004853;HERB000018;HERB000036;HERB000066;HERB000137;HERB000139;HERB000161;HERB000186;HERB000189;HERB000208;HERB000221;HERB000237;HERB000286;HERB000312;HERB000323;HERB000330;HERB000338;HERB000403;HERB000409;HERB000418;HERB000432;HERB000448;HERB000469;HERB000472;HERB000553;HERB000580;HERB000594;HERB000614;HERB000638;HERB000770;HERB000777;HERB000780;HERB000783;HERB000819;HERB000847;HERB000868;HER…	砂仁;阿拉伯胶金合欢;矮地茶;艾叶;八角茴香;八角莲;白扁豆;白果;白果叶;白花蛇舌草;败酱草;白蔹;白鲜皮;半边莲;板蓝根;半夏;半枝莲;北沙参;北五味子;荜澄茄;蓖麻子;遍地锦;扁桃;萹蓄;布渣叶;苍耳子;草果;侧柏叶;柴胡;车前子;沉香;秤杆升麻;柽柳;重楼排草;川八角莲;川楝子;川牛膝;穿心莲;垂盆草;椿皮;刺五加;醋柳果;大白顶草;大风子;大花红景天;大花紫薇;大蓟;大金钱草;大菟丝子;大叶蛇葡萄;大枣;大皂荚;丹参;单条草;灯台叶;灯心草;地耳草;地肤子;地锦草;地梢瓜;地榆;丁香;冬葵果;豆蔻;独一味;杜仲;杜仲叶;多舌飞蓬;/;鹅不食草;儿茶;翻白草;分心木;蜂胶;凤尾草;凤尾蕨;凤仙透骨草;凤眼草;佛甲草;覆盆子;甘草;干姜;橄榄;高良姜;葛花;枸骨叶;枸杞子;钩藤;谷精草;关黄柏;贯叶金丝桃;贯叶连翘;广藿香;广枣;鬼箭羽;鬼臼;鬼针草;海藻;荷叶;红车轴草;红旱莲;…	Fructus Amomi;Acacia nilotica;Ardisiae japonicae;Folium Artemisiae Argyi;Fructus Anisi Stellati;/;Semen Lablab Album;Semen Ginkgo;Ginkgo biloba;Herba Hedyotis Diffusae;Herba Patriniae;Radix Ampelopsis;/;Herba Lobeliae Chinensis;Radix Isatidis seu Baphicacanthi;Rhizoma Pinelliae;Herba Scutellariae barbatae;Radix Glehniae;/;/;Semen Ricini;Hypericum wightianum;Mangifera persiciformis;Herba Polygoni …	3.91			301.036	348.8	1	NEG	[M-H]-	level1	Quercetin	52.2269	0.269591	0	0	-2.33462	KCC2B_HUMAN	Q13554	CAMK2B
Quercetin	槲皮素	C15H10O7	117-39-5	REFJWTPEDVJJIY-UHFFFAOYSA-N	C00389	HMDB0005794	5280343	Shikimates and Phenylpropanoids	莽草酸及苯丙酸类	Flavonoids	黄酮类	Flavonols	黄酮醇类	HERB004853;HERB000018;HERB000036;HERB000066;HERB000137;HERB000139;HERB000161;HERB000186;HERB000189;HERB000208;HERB000221;HERB000237;HERB000286;HERB000312;HERB000323;HERB000330;HERB000338;HERB000403;HERB000409;HERB000418;HERB000432;HERB000448;HERB000469;HERB000472;HERB000553;HERB000580;HERB000594;HERB000614;HERB000638;HERB000770;HERB000777;HERB000780;HERB000783;HERB000819;HERB000847;HERB000868;HER…	砂仁;阿拉伯胶金合欢;矮地茶;艾叶;八角茴香;八角莲;白扁豆;白果;白果叶;白花蛇舌草;败酱草;白蔹;白鲜皮;半边莲;板蓝根;半夏;半枝莲;北沙参;北五味子;荜澄茄;蓖麻子;遍地锦;扁桃;萹蓄;布渣叶;苍耳子;草果;侧柏叶;柴胡;车前子;沉香;秤杆升麻;柽柳;重楼排草;川八角莲;川楝子;川牛膝;穿心莲;垂盆草;椿皮;刺五加;醋柳果;大白顶草;大风子;大花红景天;大花紫薇;大蓟;大金钱草;大菟丝子;大叶蛇葡萄;大枣;大皂荚;丹参;单条草;灯台叶;灯心草;地耳草;地肤子;地锦草;地梢瓜;地榆;丁香;冬葵果;豆蔻;独一味;杜仲;杜仲叶;多舌飞蓬;/;鹅不食草;儿茶;翻白草;分心木;蜂胶;凤尾草;凤尾蕨;凤仙透骨草;凤眼草;佛甲草;覆盆子;甘草;干姜;橄榄;高良姜;葛花;枸骨叶;枸杞子;钩藤;谷精草;关黄柏;贯叶金丝桃;贯叶连翘;广藿香;广枣;鬼箭羽;鬼臼;鬼针草;海藻;荷叶;红车轴草;红旱莲;…	Fructus Amomi;Acacia nilotica;Ardisiae japonicae;Folium Artemisiae Argyi;Fructus Anisi Stellati;/;Semen Lablab Album;Semen Ginkgo;Ginkgo biloba;Herba Hedyotis Diffusae;Herba Patriniae;Radix Ampelopsis;/;Herba Lobeliae Chinensis;Radix Isatidis seu Baphicacanthi;Rhizoma Pinelliae;Herba Scutellariae barbatae;Radix Glehniae;/;/;Semen Ricini;Hypericum wightianum;Mangifera persiciformis;Herba Polygoni …	3.91			301.036	348.8	1	NEG	[M-H]-	level1	Quercetin	52.2269	0.269591	0	0	-2.33462	SO2B1_HUMAN	O94956	SLCO2B1
Quercetin	槲皮素	C15H10O7	117-39-5	REFJWTPEDVJJIY-UHFFFAOYSA-N	C00389	HMDB0005794	5280343	Shikimates and Phenylpropanoids	莽草酸及苯丙酸类	Flavonoids	黄酮类	Flavonols	黄酮醇类	HERB004853;HERB000018;HERB000036;HERB000066;HERB000137;HERB000139;HERB000161;HERB000186;HERB000189;HERB000208;HERB000221;HERB000237;HERB000286;HERB000312;HERB000323;HERB000330;HERB000338;HERB000403;HERB000409;HERB000418;HERB000432;HERB000448;HERB000469;HERB000472;HERB000553;HERB000580;HERB000594;HERB000614;HERB000638;HERB000770;HERB000777;HERB000780;HERB000783;HERB000819;HERB000847;HERB000868;HER…	砂仁;阿拉伯胶金合欢;矮地茶;艾叶;八角茴香;八角莲;白扁豆;白果;白果叶;白花蛇舌草;败酱草;白蔹;白鲜皮;半边莲;板蓝根;半夏;半枝莲;北沙参;北五味子;荜澄茄;蓖麻子;遍地锦;扁桃;萹蓄;布渣叶;苍耳子;草果;侧柏叶;柴胡;车前子;沉香;秤杆升麻;柽柳;重楼排草;川八角莲;川楝子;川牛膝;穿心莲;垂盆草;椿皮;刺五加;醋柳果;大白顶草;大风子;大花红景天;大花紫薇;大蓟;大金钱草;大菟丝子;大叶蛇葡萄;大枣;大皂荚;丹参;单条草;灯台叶;灯心草;地耳草;地肤子;地锦草;地梢瓜;地榆;丁香;冬葵果;豆蔻;独一味;杜仲;杜仲叶;多舌飞蓬;/;鹅不食草;儿茶;翻白草;分心木;蜂胶;凤尾草;凤尾蕨;凤仙透骨草;凤眼草;佛甲草;覆盆子;甘草;干姜;橄榄;高良姜;葛花;枸骨叶;枸杞子;钩藤;谷精草;关黄柏;贯叶金丝桃;贯叶连翘;广藿香;广枣;鬼箭羽;鬼臼;鬼针草;海藻;荷叶;红车轴草;红旱莲;…	Fructus Amomi;Acacia nilotica;Ardisiae japonicae;Folium Artemisiae Argyi;Fructus Anisi Stellati;/;Semen Lablab Album;Semen Ginkgo;Ginkgo biloba;Herba Hedyotis Diffusae;Herba Patriniae;Radix Ampelopsis;/;Herba Lobeliae Chinensis;Radix Isatidis seu Baphicacanthi;Rhizoma Pinelliae;Herba Scutellariae barbatae;Radix Glehniae;/;/;Semen Ricini;Hypericum wightianum;Mangifera persiciformis;Herba Polygoni …	3.91			301.036	348.8	1	NEG	[M-H]-	level1	Quercetin	52.2269	0.269591	0	0	-2.33462	SO1B3_HUMAN	Q9NPD5	SLCO1B3
Quercetin	槲皮素	C15H10O7	117-39-5	REFJWTPEDVJJIY-UHFFFAOYSA-N	C00389	HMDB0005794	5280343	Shikimates and Phenylpropanoids	莽草酸及苯丙酸类	Flavonoids	黄酮类	Flavonols	黄酮醇类	HERB004853;HERB000018;HERB000036;HERB000066;HERB000137;HERB000139;HERB000161;HERB000186;HERB000189;HERB000208;HERB000221;HERB000237;HERB000286;HERB000312;HERB000323;HERB000330;HERB000338;HERB000403;HERB000409;HERB000418;HERB000432;HERB000448;HERB000469;HERB000472;HERB000553;HERB000580;HERB000594;HERB000614;HERB000638;HERB000770;HERB000777;HERB000780;HERB000783;HERB000819;HERB000847;HERB000868;HER…	砂仁;阿拉伯胶金合欢;矮地茶;艾叶;八角茴香;八角莲;白扁豆;白果;白果叶;白花蛇舌草;败酱草;白蔹;白鲜皮;半边莲;板蓝根;半夏;半枝莲;北沙参;北五味子;荜澄茄;蓖麻子;遍地锦;扁桃;萹蓄;布渣叶;苍耳子;草果;侧柏叶;柴胡;车前子;沉香;秤杆升麻;柽柳;重楼排草;川八角莲;川楝子;川牛膝;穿心莲;垂盆草;椿皮;刺五加;醋柳果;大白顶草;大风子;大花红景天;大花紫薇;大蓟;大金钱草;大菟丝子;大叶蛇葡萄;大枣;大皂荚;丹参;单条草;灯台叶;灯心草;地耳草;地肤子;地锦草;地梢瓜;地榆;丁香;冬葵果;豆蔻;独一味;杜仲;杜仲叶;多舌飞蓬;/;鹅不食草;儿茶;翻白草;分心木;蜂胶;凤尾草;凤尾蕨;凤仙透骨草;凤眼草;佛甲草;覆盆子;甘草;干姜;橄榄;高良姜;葛花;枸骨叶;枸杞子;钩藤;谷精草;关黄柏;贯叶金丝桃;贯叶连翘;广藿香;广枣;鬼箭羽;鬼臼;鬼针草;海藻;荷叶;红车轴草;红旱莲;…	Fructus Amomi;Acacia nilotica;Ardisiae japonicae;Folium Artemisiae Argyi;Fructus Anisi Stellati;/;Semen Lablab Album;Semen Ginkgo;Ginkgo biloba;Herba Hedyotis Diffusae;Herba Patriniae;Radix Ampelopsis;/;Herba Lobeliae Chinensis;Radix Isatidis seu Baphicacanthi;Rhizoma Pinelliae;Herba Scutellariae barbatae;Radix Glehniae;/;/;Semen Ricini;Hypericum wightianum;Mangifera persiciformis;Herba Polygoni …	3.91			301.036	348.8	1	NEG	[M-H]-	level1	Quercetin	52.2269	0.269591	0	0	-2.33462	SO1B1_HUMAN	Q9Y6L6	SLCO1B1
Quercetin	槲皮素	C15H10O7	117-39-5	REFJWTPEDVJJIY-UHFFFAOYSA-N	C00389	HMDB0005794	5280343	Shikimates and Phenylpropanoids	莽草酸及苯丙酸类	Flavonoids	黄酮类	Flavonols	黄酮醇类	HERB004853;HERB000018;HERB000036;HERB000066;HERB000137;HERB000139;HERB000161;HERB000186;HERB000189;HERB000208;HERB000221;HERB000237;HERB000286;HERB000312;HERB000323;HERB000330;HERB000338;HERB000403;HERB000409;HERB000418;HERB000432;HERB000448;HERB000469;HERB000472;HERB000553;HERB000580;HERB000594;HERB000614;HERB000638;HERB000770;HERB000777;HERB000780;HERB000783;HERB000819;HERB000847;HERB000868;HER…	砂仁;阿拉伯胶金合欢;矮地茶;艾叶;八角茴香;八角莲;白扁豆;白果;白果叶;白花蛇舌草;败酱草;白蔹;白鲜皮;半边莲;板蓝根;半夏;半枝莲;北沙参;北五味子;荜澄茄;蓖麻子;遍地锦;扁桃;萹蓄;布渣叶;苍耳子;草果;侧柏叶;柴胡;车前子;沉香;秤杆升麻;柽柳;重楼排草;川八角莲;川楝子;川牛膝;穿心莲;垂盆草;椿皮;刺五加;醋柳果;大白顶草;大风子;大花红景天;大花紫薇;大蓟;大金钱草;大菟丝子;大叶蛇葡萄;大枣;大皂荚;丹参;单条草;灯台叶;灯心草;地耳草;地肤子;地锦草;地梢瓜;地榆;丁香;冬葵果;豆蔻;独一味;杜仲;杜仲叶;多舌飞蓬;/;鹅不食草;儿茶;翻白草;分心木;蜂胶;凤尾草;凤尾蕨;凤仙透骨草;凤眼草;佛甲草;覆盆子;甘草;干姜;橄榄;高良姜;葛花;枸骨叶;枸杞子;钩藤;谷精草;关黄柏;贯叶金丝桃;贯叶连翘;广藿香;广枣;鬼箭羽;鬼臼;鬼针草;海藻;荷叶;红车轴草;红旱莲;…	Fructus Amomi;Acacia nilotica;Ardisiae japonicae;Folium Artemisiae Argyi;Fructus Anisi Stellati;/;Semen Lablab Album;Semen Ginkgo;Ginkgo biloba;Herba Hedyotis Diffusae;Herba Patriniae;Radix Ampelopsis;/;Herba Lobeliae Chinensis;Radix Isatidis seu Baphicacanthi;Rhizoma Pinelliae;Herba Scutellariae barbatae;Radix Glehniae;/;/;Semen Ricini;Hypericum wightianum;Mangifera persiciformis;Herba Polygoni …	3.91			301.036	348.8	1	NEG	[M-H]-	level1	Quercetin	52.2269	0.269591	0	0	-2.33462	KSYK_HUMAN	P43405	SYK
Quercetin	槲皮素	C15H10O7	117-39-5	REFJWTPEDVJJIY-UHFFFAOYSA-N	C00389	HMDB0005794	5280343	Shikimates and Phenylpropanoids	莽草酸及苯丙酸类	Flavonoids	黄酮类	Flavonols	黄酮醇类	HERB004853;HERB000018;HERB000036;HERB000066;HERB000137;HERB000139;HERB000161;HERB000186;HERB000189;HERB000208;HERB000221;HERB000237;HERB000286;HERB000312;HERB000323;HERB000330;HERB000338;HERB000403;HERB000409;HERB000418;HERB000432;HERB000448;HERB000469;HERB000472;HERB000553;HERB000580;HERB000594;HERB000614;HERB000638;HERB000770;HERB000777;HERB000780;HERB000783;HERB000819;HERB000847;HERB000868;HER…	砂仁;阿拉伯胶金合欢;矮地茶;艾叶;八角茴香;八角莲;白扁豆;白果;白果叶;白花蛇舌草;败酱草;白蔹;白鲜皮;半边莲;板蓝根;半夏;半枝莲;北沙参;北五味子;荜澄茄;蓖麻子;遍地锦;扁桃;萹蓄;布渣叶;苍耳子;草果;侧柏叶;柴胡;车前子;沉香;秤杆升麻;柽柳;重楼排草;川八角莲;川楝子;川牛膝;穿心莲;垂盆草;椿皮;刺五加;醋柳果;大白顶草;大风子;大花红景天;大花紫薇;大蓟;大金钱草;大菟丝子;大叶蛇葡萄;大枣;大皂荚;丹参;单条草;灯台叶;灯心草;地耳草;地肤子;地锦草;地梢瓜;地榆;丁香;冬葵果;豆蔻;独一味;杜仲;杜仲叶;多舌飞蓬;/;鹅不食草;儿茶;翻白草;分心木;蜂胶;凤尾草;凤尾蕨;凤仙透骨草;凤眼草;佛甲草;覆盆子;甘草;干姜;橄榄;高良姜;葛花;枸骨叶;枸杞子;钩藤;谷精草;关黄柏;贯叶金丝桃;贯叶连翘;广藿香;广枣;鬼箭羽;鬼臼;鬼针草;海藻;荷叶;红车轴草;红旱莲;…	Fructus Amomi;Acacia nilotica;Ardisiae japonicae;Folium Artemisiae Argyi;Fructus Anisi Stellati;/;Semen Lablab Album;Semen Ginkgo;Ginkgo biloba;Herba Hedyotis Diffusae;Herba Patriniae;Radix Ampelopsis;/;Herba Lobeliae Chinensis;Radix Isatidis seu Baphicacanthi;Rhizoma Pinelliae;Herba Scutellariae barbatae;Radix Glehniae;/;/;Semen Ricini;Hypericum wightianum;Mangifera persiciformis;Herba Polygoni …	3.91			301.036	348.8	1	NEG	[M-H]-	level1	Quercetin	52.2269	0.269591	0	0	-2.33462	PERM_HUMAN	P05164	MPO
Quercetin	槲皮素	C15H10O7	117-39-5	REFJWTPEDVJJIY-UHFFFAOYSA-N	C00389	HMDB0005794	5280343	Shikimates and Phenylpropanoids	莽草酸及苯丙酸类	Flavonoids	黄酮类	Flavonols	黄酮醇类	HERB004853;HERB000018;HERB000036;HERB000066;HERB000137;HERB000139;HERB000161;HERB000186;HERB000189;HERB000208;HERB000221;HERB000237;HERB000286;HERB000312;HERB000323;HERB000330;HERB000338;HERB000403;HERB000409;HERB000418;HERB000432;HERB000448;HERB000469;HERB000472;HERB000553;HERB000580;HERB000594;HERB000614;HERB000638;HERB000770;HERB000777;HERB000780;HERB000783;HERB000819;HERB000847;HERB000868;HER…	砂仁;阿拉伯胶金合欢;矮地茶;艾叶;八角茴香;八角莲;白扁豆;白果;白果叶;白花蛇舌草;败酱草;白蔹;白鲜皮;半边莲;板蓝根;半夏;半枝莲;北沙参;北五味子;荜澄茄;蓖麻子;遍地锦;扁桃;萹蓄;布渣叶;苍耳子;草果;侧柏叶;柴胡;车前子;沉香;秤杆升麻;柽柳;重楼排草;川八角莲;川楝子;川牛膝;穿心莲;垂盆草;椿皮;刺五加;醋柳果;大白顶草;大风子;大花红景天;大花紫薇;大蓟;大金钱草;大菟丝子;大叶蛇葡萄;大枣;大皂荚;丹参;单条草;灯台叶;灯心草;地耳草;地肤子;地锦草;地梢瓜;地榆;丁香;冬葵果;豆蔻;独一味;杜仲;杜仲叶;多舌飞蓬;/;鹅不食草;儿茶;翻白草;分心木;蜂胶;凤尾草;凤尾蕨;凤仙透骨草;凤眼草;佛甲草;覆盆子;甘草;干姜;橄榄;高良姜;葛花;枸骨叶;枸杞子;钩藤;谷精草;关黄柏;贯叶金丝桃;贯叶连翘;广藿香;广枣;鬼箭羽;鬼臼;鬼针草;海藻;荷叶;红车轴草;红旱莲;…	Fructus Amomi;Acacia nilotica;Ardisiae japonicae;Folium Artemisiae Argyi;Fructus Anisi Stellati;/;Semen Lablab Album;Semen Ginkgo;Ginkgo biloba;Herba Hedyotis Diffusae;Herba Patriniae;Radix Ampelopsis;/;Herba Lobeliae Chinensis;Radix Isatidis seu Baphicacanthi;Rhizoma Pinelliae;Herba Scutellariae barbatae;Radix Glehniae;/;/;Semen Ricini;Hypericum wightianum;Mangifera persiciformis;Herba Polygoni …	3.91			301.036	348.8	1	NEG	[M-H]-	level1	Quercetin	52.2269	0.269591	0	0	-2.33462	V2R_HUMAN	P30518	AVPR2
Quercetin	槲皮素	C15H10O7	117-39-5	REFJWTPEDVJJIY-UHFFFAOYSA-N	C00389	HMDB0005794	5280343	Shikimates and Phenylpropanoids	莽草酸及苯丙酸类	Flavonoids	黄酮类	Flavonols	黄酮醇类	HERB004853;HERB000018;HERB000036;HERB000066;HERB000137;HERB000139;HERB000161;HERB000186;HERB000189;HERB000208;HERB000221;HERB000237;HERB000286;HERB000312;HERB000323;HERB000330;HERB000338;HERB000403;HERB000409;HERB000418;HERB000432;HERB000448;HERB000469;HERB000472;HERB000553;HERB000580;HERB000594;HERB000614;HERB000638;HERB000770;HERB000777;HERB000780;HERB000783;HERB000819;HERB000847;HERB000868;HER…	砂仁;阿拉伯胶金合欢;矮地茶;艾叶;八角茴香;八角莲;白扁豆;白果;白果叶;白花蛇舌草;败酱草;白蔹;白鲜皮;半边莲;板蓝根;半夏;半枝莲;北沙参;北五味子;荜澄茄;蓖麻子;遍地锦;扁桃;萹蓄;布渣叶;苍耳子;草果;侧柏叶;柴胡;车前子;沉香;秤杆升麻;柽柳;重楼排草;川八角莲;川楝子;川牛膝;穿心莲;垂盆草;椿皮;刺五加;醋柳果;大白顶草;大风子;大花红景天;大花紫薇;大蓟;大金钱草;大菟丝子;大叶蛇葡萄;大枣;大皂荚;丹参;单条草;灯台叶;灯心草;地耳草;地肤子;地锦草;地梢瓜;地榆;丁香;冬葵果;豆蔻;独一味;杜仲;杜仲叶;多舌飞蓬;/;鹅不食草;儿茶;翻白草;分心木;蜂胶;凤尾草;凤尾蕨;凤仙透骨草;凤眼草;佛甲草;覆盆子;甘草;干姜;橄榄;高良姜;葛花;枸骨叶;枸杞子;钩藤;谷精草;关黄柏;贯叶金丝桃;贯叶连翘;广藿香;广枣;鬼箭羽;鬼臼;鬼针草;海藻;荷叶;红车轴草;红旱莲;…	Fructus Amomi;Acacia nilotica;Ardisiae japonicae;Folium Artemisiae Argyi;Fructus Anisi Stellati;/;Semen Lablab Album;Semen Ginkgo;Ginkgo biloba;Herba Hedyotis Diffusae;Herba Patriniae;Radix Ampelopsis;/;Herba Lobeliae Chinensis;Radix Isatidis seu Baphicacanthi;Rhizoma Pinelliae;Herba Scutellariae barbatae;Radix Glehniae;/;/;Semen Ricini;Hypericum wightianum;Mangifera persiciformis;Herba Polygoni …	3.91			301.036	348.8	1	NEG	[M-H]-	level1	Quercetin	52.2269	0.269591	0	0	-2.33462	CXCR1_HUMAN	P25024	CXCR1
Quercetin	槲皮素	C15H10O7	117-39-5	REFJWTPEDVJJIY-UHFFFAOYSA-N	C00389	HMDB0005794	5280343	Shikimates and Phenylpropanoids	莽草酸及苯丙酸类	Flavonoids	黄酮类	Flavonols	黄酮醇类	HERB004853;HERB000018;HERB000036;HERB000066;HERB000137;HERB000139;HERB000161;HERB000186;HERB000189;HERB000208;HERB000221;HERB000237;HERB000286;HERB000312;HERB000323;HERB000330;HERB000338;HERB000403;HERB000409;HERB000418;HERB000432;HERB000448;HERB000469;HERB000472;HERB000553;HERB000580;HERB000594;HERB000614;HERB000638;HERB000770;HERB000777;HERB000780;HERB000783;HERB000819;HERB000847;HERB000868;HER…	砂仁;阿拉伯胶金合欢;矮地茶;艾叶;八角茴香;八角莲;白扁豆;白果;白果叶;白花蛇舌草;败酱草;白蔹;白鲜皮;半边莲;板蓝根;半夏;半枝莲;北沙参;北五味子;荜澄茄;蓖麻子;遍地锦;扁桃;萹蓄;布渣叶;苍耳子;草果;侧柏叶;柴胡;车前子;沉香;秤杆升麻;柽柳;重楼排草;川八角莲;川楝子;川牛膝;穿心莲;垂盆草;椿皮;刺五加;醋柳果;大白顶草;大风子;大花红景天;大花紫薇;大蓟;大金钱草;大菟丝子;大叶蛇葡萄;大枣;大皂荚;丹参;单条草;灯台叶;灯心草;地耳草;地肤子;地锦草;地梢瓜;地榆;丁香;冬葵果;豆蔻;独一味;杜仲;杜仲叶;多舌飞蓬;/;鹅不食草;儿茶;翻白草;分心木;蜂胶;凤尾草;凤尾蕨;凤仙透骨草;凤眼草;佛甲草;覆盆子;甘草;干姜;橄榄;高良姜;葛花;枸骨叶;枸杞子;钩藤;谷精草;关黄柏;贯叶金丝桃;贯叶连翘;广藿香;广枣;鬼箭羽;鬼臼;鬼针草;海藻;荷叶;红车轴草;红旱莲;…	Fructus Amomi;Acacia nilotica;Ardisiae japonicae;Folium Artemisiae Argyi;Fructus Anisi Stellati;/;Semen Lablab Album;Semen Ginkgo;Ginkgo biloba;Herba Hedyotis Diffusae;Herba Patriniae;Radix Ampelopsis;/;Herba Lobeliae Chinensis;Radix Isatidis seu Baphicacanthi;Rhizoma Pinelliae;Herba Scutellariae barbatae;Radix Glehniae;/;/;Semen Ricini;Hypericum wightianum;Mangifera persiciformis;Herba Polygoni …	3.91			301.036	348.8	1	NEG	[M-H]-	level1	Quercetin	52.2269	0.269591	0	0	-2.33462	CCR4_HUMAN	P51679	CCR4
Quercetin	槲皮素	C15H10O7	117-39-5	REFJWTPEDVJJIY-UHFFFAOYSA-N	C00389	HMDB0005794	5280343	Shikimates and Phenylpropanoids	莽草酸及苯丙酸类	Flavonoids	黄酮类	Flavonols	黄酮醇类	HERB004853;HERB000018;HERB000036;HERB000066;HERB000137;HERB000139;HERB000161;HERB000186;HERB000189;HERB000208;HERB000221;HERB000237;HERB000286;HERB000312;HERB000323;HERB000330;HERB000338;HERB000403;HERB000409;HERB000418;HERB000432;HERB000448;HERB000469;HERB000472;HERB000553;HERB000580;HERB000594;HERB000614;HERB000638;HERB000770;HERB000777;HERB000780;HERB000783;HERB000819;HERB000847;HERB000868;HER…	砂仁;阿拉伯胶金合欢;矮地茶;艾叶;八角茴香;八角莲;白扁豆;白果;白果叶;白花蛇舌草;败酱草;白蔹;白鲜皮;半边莲;板蓝根;半夏;半枝莲;北沙参;北五味子;荜澄茄;蓖麻子;遍地锦;扁桃;萹蓄;布渣叶;苍耳子;草果;侧柏叶;柴胡;车前子;沉香;秤杆升麻;柽柳;重楼排草;川八角莲;川楝子;川牛膝;穿心莲;垂盆草;椿皮;刺五加;醋柳果;大白顶草;大风子;大花红景天;大花紫薇;大蓟;大金钱草;大菟丝子;大叶蛇葡萄;大枣;大皂荚;丹参;单条草;灯台叶;灯心草;地耳草;地肤子;地锦草;地梢瓜;地榆;丁香;冬葵果;豆蔻;独一味;杜仲;杜仲叶;多舌飞蓬;/;鹅不食草;儿茶;翻白草;分心木;蜂胶;凤尾草;凤尾蕨;凤仙透骨草;凤眼草;佛甲草;覆盆子;甘草;干姜;橄榄;高良姜;葛花;枸骨叶;枸杞子;钩藤;谷精草;关黄柏;贯叶金丝桃;贯叶连翘;广藿香;广枣;鬼箭羽;鬼臼;鬼针草;海藻;荷叶;红车轴草;红旱莲;…	Fructus Amomi;Acacia nilotica;Ardisiae japonicae;Folium Artemisiae Argyi;Fructus Anisi Stellati;/;Semen Lablab Album;Semen Ginkgo;Ginkgo biloba;Herba Hedyotis Diffusae;Herba Patriniae;Radix Ampelopsis;/;Herba Lobeliae Chinensis;Radix Isatidis seu Baphicacanthi;Rhizoma Pinelliae;Herba Scutellariae barbatae;Radix Glehniae;/;/;Semen Ricini;Hypericum wightianum;Mangifera persiciformis;Herba Polygoni …	3.91			301.036	348.8	1	NEG	[M-H]-	level1	Quercetin	52.2269	0.269591	0	0	-2.33462	ANTR2_HUMAN	P58335	ANTXR2
Quercetin	槲皮素	C15H10O7	117-39-5	REFJWTPEDVJJIY-UHFFFAOYSA-N	C00389	HMDB0005794	5280343	Shikimates and Phenylpropanoids	莽草酸及苯丙酸类	Flavonoids	黄酮类	Flavonols	黄酮醇类	HERB004853;HERB000018;HERB000036;HERB000066;HERB000137;HERB000139;HERB000161;HERB000186;HERB000189;HERB000208;HERB000221;HERB000237;HERB000286;HERB000312;HERB000323;HERB000330;HERB000338;HERB000403;HERB000409;HERB000418;HERB000432;HERB000448;HERB000469;HERB000472;HERB000553;HERB000580;HERB000594;HERB000614;HERB000638;HERB000770;HERB000777;HERB000780;HERB000783;HERB000819;HERB000847;HERB000868;HER…	砂仁;阿拉伯胶金合欢;矮地茶;艾叶;八角茴香;八角莲;白扁豆;白果;白果叶;白花蛇舌草;败酱草;白蔹;白鲜皮;半边莲;板蓝根;半夏;半枝莲;北沙参;北五味子;荜澄茄;蓖麻子;遍地锦;扁桃;萹蓄;布渣叶;苍耳子;草果;侧柏叶;柴胡;车前子;沉香;秤杆升麻;柽柳;重楼排草;川八角莲;川楝子;川牛膝;穿心莲;垂盆草;椿皮;刺五加;醋柳果;大白顶草;大风子;大花红景天;大花紫薇;大蓟;大金钱草;大菟丝子;大叶蛇葡萄;大枣;大皂荚;丹参;单条草;灯台叶;灯心草;地耳草;地肤子;地锦草;地梢瓜;地榆;丁香;冬葵果;豆蔻;独一味;杜仲;杜仲叶;多舌飞蓬;/;鹅不食草;儿茶;翻白草;分心木;蜂胶;凤尾草;凤尾蕨;凤仙透骨草;凤眼草;佛甲草;覆盆子;甘草;干姜;橄榄;高良姜;葛花;枸骨叶;枸杞子;钩藤;谷精草;关黄柏;贯叶金丝桃;贯叶连翘;广藿香;广枣;鬼箭羽;鬼臼;鬼针草;海藻;荷叶;红车轴草;红旱莲;…	Fructus Amomi;Acacia nilotica;Ardisiae japonicae;Folium Artemisiae Argyi;Fructus Anisi Stellati;/;Semen Lablab Album;Semen Ginkgo;Ginkgo biloba;Herba Hedyotis Diffusae;Herba Patriniae;Radix Ampelopsis;/;Herba Lobeliae Chinensis;Radix Isatidis seu Baphicacanthi;Rhizoma Pinelliae;Herba Scutellariae barbatae;Radix Glehniae;/;/;Semen Ricini;Hypericum wightianum;Mangifera persiciformis;Herba Polygoni …	3.91			301.036	348.8	1	NEG	[M-H]-	level1	Quercetin	52.2269	0.269591	0	0	-2.33462	FLT3_HUMAN	P36888	FLT3
Quercetin	槲皮素	C15H10O7	117-39-5	REFJWTPEDVJJIY-UHFFFAOYSA-N	C00389	HMDB0005794	5280343	Shikimates and Phenylpropanoids	莽草酸及苯丙酸类	Flavonoids	黄酮类	Flavonols	黄酮醇类	HERB004853;HERB000018;HERB000036;HERB000066;HERB000137;HERB000139;HERB000161;HERB000186;HERB000189;HERB000208;HERB000221;HERB000237;HERB000286;HERB000312;HERB000323;HERB000330;HERB000338;HERB000403;HERB000409;HERB000418;HERB000432;HERB000448;HERB000469;HERB000472;HERB000553;HERB000580;HERB000594;HERB000614;HERB000638;HERB000770;HERB000777;HERB000780;HERB000783;HERB000819;HERB000847;HERB000868;HER…	砂仁;阿拉伯胶金合欢;矮地茶;艾叶;八角茴香;八角莲;白扁豆;白果;白果叶;白花蛇舌草;败酱草;白蔹;白鲜皮;半边莲;板蓝根;半夏;半枝莲;北沙参;北五味子;荜澄茄;蓖麻子;遍地锦;扁桃;萹蓄;布渣叶;苍耳子;草果;侧柏叶;柴胡;车前子;沉香;秤杆升麻;柽柳;重楼排草;川八角莲;川楝子;川牛膝;穿心莲;垂盆草;椿皮;刺五加;醋柳果;大白顶草;大风子;大花红景天;大花紫薇;大蓟;大金钱草;大菟丝子;大叶蛇葡萄;大枣;大皂荚;丹参;单条草;灯台叶;灯心草;地耳草;地肤子;地锦草;地梢瓜;地榆;丁香;冬葵果;豆蔻;独一味;杜仲;杜仲叶;多舌飞蓬;/;鹅不食草;儿茶;翻白草;分心木;蜂胶;凤尾草;凤尾蕨;凤仙透骨草;凤眼草;佛甲草;覆盆子;甘草;干姜;橄榄;高良姜;葛花;枸骨叶;枸杞子;钩藤;谷精草;关黄柏;贯叶金丝桃;贯叶连翘;广藿香;广枣;鬼箭羽;鬼臼;鬼针草;海藻;荷叶;红车轴草;红旱莲;…	Fructus Amomi;Acacia nilotica;Ardisiae japonicae;Folium Artemisiae Argyi;Fructus Anisi Stellati;/;Semen Lablab Album;Semen Ginkgo;Ginkgo biloba;Herba Hedyotis Diffusae;Herba Patriniae;Radix Ampelopsis;/;Herba Lobeliae Chinensis;Radix Isatidis seu Baphicacanthi;Rhizoma Pinelliae;Herba Scutellariae barbatae;Radix Glehniae;/;/;Semen Ricini;Hypericum wightianum;Mangifera persiciformis;Herba Polygoni …	3.91			301.036	348.8	1	NEG	[M-H]-	level1	Quercetin	52.2269	0.269591	0	0	-2.33462	PON1_HUMAN	P27169	PON1
Quercetin	槲皮素	C15H10O7	117-39-5	REFJWTPEDVJJIY-UHFFFAOYSA-N	C00389	HMDB0005794	5280343	Shikimates and Phenylpropanoids	莽草酸及苯丙酸类	Flavonoids	黄酮类	Flavonols	黄酮醇类	HERB004853;HERB000018;HERB000036;HERB000066;HERB000137;HERB000139;HERB000161;HERB000186;HERB000189;HERB000208;HERB000221;HERB000237;HERB000286;HERB000312;HERB000323;HERB000330;HERB000338;HERB000403;HERB000409;HERB000418;HERB000432;HERB000448;HERB000469;HERB000472;HERB000553;HERB000580;HERB000594;HERB000614;HERB000638;HERB000770;HERB000777;HERB000780;HERB000783;HERB000819;HERB000847;HERB000868;HER…	砂仁;阿拉伯胶金合欢;矮地茶;艾叶;八角茴香;八角莲;白扁豆;白果;白果叶;白花蛇舌草;败酱草;白蔹;白鲜皮;半边莲;板蓝根;半夏;半枝莲;北沙参;北五味子;荜澄茄;蓖麻子;遍地锦;扁桃;萹蓄;布渣叶;苍耳子;草果;侧柏叶;柴胡;车前子;沉香;秤杆升麻;柽柳;重楼排草;川八角莲;川楝子;川牛膝;穿心莲;垂盆草;椿皮;刺五加;醋柳果;大白顶草;大风子;大花红景天;大花紫薇;大蓟;大金钱草;大菟丝子;大叶蛇葡萄;大枣;大皂荚;丹参;单条草;灯台叶;灯心草;地耳草;地肤子;地锦草;地梢瓜;地榆;丁香;冬葵果;豆蔻;独一味;杜仲;杜仲叶;多舌飞蓬;/;鹅不食草;儿茶;翻白草;分心木;蜂胶;凤尾草;凤尾蕨;凤仙透骨草;凤眼草;佛甲草;覆盆子;甘草;干姜;橄榄;高良姜;葛花;枸骨叶;枸杞子;钩藤;谷精草;关黄柏;贯叶金丝桃;贯叶连翘;广藿香;广枣;鬼箭羽;鬼臼;鬼针草;海藻;荷叶;红车轴草;红旱莲;…	Fructus Amomi;Acacia nilotica;Ardisiae japonicae;Folium Artemisiae Argyi;Fructus Anisi Stellati;/;Semen Lablab Album;Semen Ginkgo;Ginkgo biloba;Herba Hedyotis Diffusae;Herba Patriniae;Radix Ampelopsis;/;Herba Lobeliae Chinensis;Radix Isatidis seu Baphicacanthi;Rhizoma Pinelliae;Herba Scutellariae barbatae;Radix Glehniae;/;/;Semen Ricini;Hypericum wightianum;Mangifera persiciformis;Herba Polygoni …	3.91			301.036	348.8	1	NEG	[M-H]-	level1	Quercetin	52.2269	0.269591	0	0	-2.33462	UROK_HUMAN	P00749	PLAU
Quercetin	槲皮素	C15H10O7	117-39-5	REFJWTPEDVJJIY-UHFFFAOYSA-N	C00389	HMDB0005794	5280343	Shikimates and Phenylpropanoids	莽草酸及苯丙酸类	Flavonoids	黄酮类	Flavonols	黄酮醇类	HERB004853;HERB000018;HERB000036;HERB000066;HERB000137;HERB000139;HERB000161;HERB000186;HERB000189;HERB000208;HERB000221;HERB000237;HERB000286;HERB000312;HERB000323;HERB000330;HERB000338;HERB000403;HERB000409;HERB000418;HERB000432;HERB000448;HERB000469;HERB000472;HERB000553;HERB000580;HERB000594;HERB000614;HERB000638;HERB000770;HERB000777;HERB000780;HERB000783;HERB000819;HERB000847;HERB000868;HER…	砂仁;阿拉伯胶金合欢;矮地茶;艾叶;八角茴香;八角莲;白扁豆;白果;白果叶;白花蛇舌草;败酱草;白蔹;白鲜皮;半边莲;板蓝根;半夏;半枝莲;北沙参;北五味子;荜澄茄;蓖麻子;遍地锦;扁桃;萹蓄;布渣叶;苍耳子;草果;侧柏叶;柴胡;车前子;沉香;秤杆升麻;柽柳;重楼排草;川八角莲;川楝子;川牛膝;穿心莲;垂盆草;椿皮;刺五加;醋柳果;大白顶草;大风子;大花红景天;大花紫薇;大蓟;大金钱草;大菟丝子;大叶蛇葡萄;大枣;大皂荚;丹参;单条草;灯台叶;灯心草;地耳草;地肤子;地锦草;地梢瓜;地榆;丁香;冬葵果;豆蔻;独一味;杜仲;杜仲叶;多舌飞蓬;/;鹅不食草;儿茶;翻白草;分心木;蜂胶;凤尾草;凤尾蕨;凤仙透骨草;凤眼草;佛甲草;覆盆子;甘草;干姜;橄榄;高良姜;葛花;枸骨叶;枸杞子;钩藤;谷精草;关黄柏;贯叶金丝桃;贯叶连翘;广藿香;广枣;鬼箭羽;鬼臼;鬼针草;海藻;荷叶;红车轴草;红旱莲;…	Fructus Amomi;Acacia nilotica;Ardisiae japonicae;Folium Artemisiae Argyi;Fructus Anisi Stellati;/;Semen Lablab Album;Semen Ginkgo;Ginkgo biloba;Herba Hedyotis Diffusae;Herba Patriniae;Radix Ampelopsis;/;Herba Lobeliae Chinensis;Radix Isatidis seu Baphicacanthi;Rhizoma Pinelliae;Herba Scutellariae barbatae;Radix Glehniae;/;/;Semen Ricini;Hypericum wightianum;Mangifera persiciformis;Herba Polygoni …	3.91			301.036	348.8	1	NEG	[M-H]-	level1	Quercetin	52.2269	0.269591	0	0	-2.33462	THRB_HUMAN	P00734	F2
Quercetin	槲皮素	C15H10O7	117-39-5	REFJWTPEDVJJIY-UHFFFAOYSA-N	C00389	HMDB0005794	5280343	Shikimates and Phenylpropanoids	莽草酸及苯丙酸类	Flavonoids	黄酮类	Flavonols	黄酮醇类	HERB004853;HERB000018;HERB000036;HERB000066;HERB000137;HERB000139;HERB000161;HERB000186;HERB000189;HERB000208;HERB000221;HERB000237;HERB000286;HERB000312;HERB000323;HERB000330;HERB000338;HERB000403;HERB000409;HERB000418;HERB000432;HERB000448;HERB000469;HERB000472;HERB000553;HERB000580;HERB000594;HERB000614;HERB000638;HERB000770;HERB000777;HERB000780;HERB000783;HERB000819;HERB000847;HERB000868;HER…	砂仁;阿拉伯胶金合欢;矮地茶;艾叶;八角茴香;八角莲;白扁豆;白果;白果叶;白花蛇舌草;败酱草;白蔹;白鲜皮;半边莲;板蓝根;半夏;半枝莲;北沙参;北五味子;荜澄茄;蓖麻子;遍地锦;扁桃;萹蓄;布渣叶;苍耳子;草果;侧柏叶;柴胡;车前子;沉香;秤杆升麻;柽柳;重楼排草;川八角莲;川楝子;川牛膝;穿心莲;垂盆草;椿皮;刺五加;醋柳果;大白顶草;大风子;大花红景天;大花紫薇;大蓟;大金钱草;大菟丝子;大叶蛇葡萄;大枣;大皂荚;丹参;单条草;灯台叶;灯心草;地耳草;地肤子;地锦草;地梢瓜;地榆;丁香;冬葵果;豆蔻;独一味;杜仲;杜仲叶;多舌飞蓬;/;鹅不食草;儿茶;翻白草;分心木;蜂胶;凤尾草;凤尾蕨;凤仙透骨草;凤眼草;佛甲草;覆盆子;甘草;干姜;橄榄;高良姜;葛花;枸骨叶;枸杞子;钩藤;谷精草;关黄柏;贯叶金丝桃;贯叶连翘;广藿香;广枣;鬼箭羽;鬼臼;鬼针草;海藻;荷叶;红车轴草;红旱莲;…	Fructus Amomi;Acacia nilotica;Ardisiae japonicae;Folium Artemisiae Argyi;Fructus Anisi Stellati;/;Semen Lablab Album;Semen Ginkgo;Ginkgo biloba;Herba Hedyotis Diffusae;Herba Patriniae;Radix Ampelopsis;/;Herba Lobeliae Chinensis;Radix Isatidis seu Baphicacanthi;Rhizoma Pinelliae;Herba Scutellariae barbatae;Radix Glehniae;/;/;Semen Ricini;Hypericum wightianum;Mangifera persiciformis;Herba Polygoni …	3.91			301.036	348.8	1	NEG	[M-H]-	level1	Quercetin	52.2269	0.269591	0	0	-2.33462	VGFR2_HUMAN	P35968	KDR
Quercetin	槲皮素	C15H10O7	117-39-5	REFJWTPEDVJJIY-UHFFFAOYSA-N	C00389	HMDB0005794	5280343	Shikimates and Phenylpropanoids	莽草酸及苯丙酸类	Flavonoids	黄酮类	Flavonols	黄酮醇类	HERB004853;HERB000018;HERB000036;HERB000066;HERB000137;HERB000139;HERB000161;HERB000186;HERB000189;HERB000208;HERB000221;HERB000237;HERB000286;HERB000312;HERB000323;HERB000330;HERB000338;HERB000403;HERB000409;HERB000418;HERB000432;HERB000448;HERB000469;HERB000472;HERB000553;HERB000580;HERB000594;HERB000614;HERB000638;HERB000770;HERB000777;HERB000780;HERB000783;HERB000819;HERB000847;HERB000868;HER…	砂仁;阿拉伯胶金合欢;矮地茶;艾叶;八角茴香;八角莲;白扁豆;白果;白果叶;白花蛇舌草;败酱草;白蔹;白鲜皮;半边莲;板蓝根;半夏;半枝莲;北沙参;北五味子;荜澄茄;蓖麻子;遍地锦;扁桃;萹蓄;布渣叶;苍耳子;草果;侧柏叶;柴胡;车前子;沉香;秤杆升麻;柽柳;重楼排草;川八角莲;川楝子;川牛膝;穿心莲;垂盆草;椿皮;刺五加;醋柳果;大白顶草;大风子;大花红景天;大花紫薇;大蓟;大金钱草;大菟丝子;大叶蛇葡萄;大枣;大皂荚;丹参;单条草;灯台叶;灯心草;地耳草;地肤子;地锦草;地梢瓜;地榆;丁香;冬葵果;豆蔻;独一味;杜仲;杜仲叶;多舌飞蓬;/;鹅不食草;儿茶;翻白草;分心木;蜂胶;凤尾草;凤尾蕨;凤仙透骨草;凤眼草;佛甲草;覆盆子;甘草;干姜;橄榄;高良姜;葛花;枸骨叶;枸杞子;钩藤;谷精草;关黄柏;贯叶金丝桃;贯叶连翘;广藿香;广枣;鬼箭羽;鬼臼;鬼针草;海藻;荷叶;红车轴草;红旱莲;…	Fructus Amomi;Acacia nilotica;Ardisiae japonicae;Folium Artemisiae Argyi;Fructus Anisi Stellati;/;Semen Lablab Album;Semen Ginkgo;Ginkgo biloba;Herba Hedyotis Diffusae;Herba Patriniae;Radix Ampelopsis;/;Herba Lobeliae Chinensis;Radix Isatidis seu Baphicacanthi;Rhizoma Pinelliae;Herba Scutellariae barbatae;Radix Glehniae;/;/;Semen Ricini;Hypericum wightianum;Mangifera persiciformis;Herba Polygoni …	3.91			301.036	348.8	1	NEG	[M-H]-	level1	Quercetin	52.2269	0.269591	0	0	-2.33462	PKN1_HUMAN	Q16512	PKN1
Quercetin	槲皮素	C15H10O7	117-39-5	REFJWTPEDVJJIY-UHFFFAOYSA-N	C00389	HMDB0005794	5280343	Shikimates and Phenylpropanoids	莽草酸及苯丙酸类	Flavonoids	黄酮类	Flavonols	黄酮醇类	HERB004853;HERB000018;HERB000036;HERB000066;HERB000137;HERB000139;HERB000161;HERB000186;HERB000189;HERB000208;HERB000221;HERB000237;HERB000286;HERB000312;HERB000323;HERB000330;HERB000338;HERB000403;HERB000409;HERB000418;HERB000432;HERB000448;HERB000469;HERB000472;HERB000553;HERB000580;HERB000594;HERB000614;HERB000638;HERB000770;HERB000777;HERB000780;HERB000783;HERB000819;HERB000847;HERB000868;HER…	砂仁;阿拉伯胶金合欢;矮地茶;艾叶;八角茴香;八角莲;白扁豆;白果;白果叶;白花蛇舌草;败酱草;白蔹;白鲜皮;半边莲;板蓝根;半夏;半枝莲;北沙参;北五味子;荜澄茄;蓖麻子;遍地锦;扁桃;萹蓄;布渣叶;苍耳子;草果;侧柏叶;柴胡;车前子;沉香;秤杆升麻;柽柳;重楼排草;川八角莲;川楝子;川牛膝;穿心莲;垂盆草;椿皮;刺五加;醋柳果;大白顶草;大风子;大花红景天;大花紫薇;大蓟;大金钱草;大菟丝子;大叶蛇葡萄;大枣;大皂荚;丹参;单条草;灯台叶;灯心草;地耳草;地肤子;地锦草;地梢瓜;地榆;丁香;冬葵果;豆蔻;独一味;杜仲;杜仲叶;多舌飞蓬;/;鹅不食草;儿茶;翻白草;分心木;蜂胶;凤尾草;凤尾蕨;凤仙透骨草;凤眼草;佛甲草;覆盆子;甘草;干姜;橄榄;高良姜;葛花;枸骨叶;枸杞子;钩藤;谷精草;关黄柏;贯叶金丝桃;贯叶连翘;广藿香;广枣;鬼箭羽;鬼臼;鬼针草;海藻;荷叶;红车轴草;红旱莲;…	Fructus Amomi;Acacia nilotica;Ardisiae japonicae;Folium Artemisiae Argyi;Fructus Anisi Stellati;/;Semen Lablab Album;Semen Ginkgo;Ginkgo biloba;Herba Hedyotis Diffusae;Herba Patriniae;Radix Ampelopsis;/;Herba Lobeliae Chinensis;Radix Isatidis seu Baphicacanthi;Rhizoma Pinelliae;Herba Scutellariae barbatae;Radix Glehniae;/;/;Semen Ricini;Hypericum wightianum;Mangifera persiciformis;Herba Polygoni …	3.91			301.036	348.8	1	NEG	[M-H]-	level1	Quercetin	52.2269	0.269591	0	0	-2.33462	NEK6_HUMAN	Q9HC98	NEK6
Quercetin	槲皮素	C15H10O7	117-39-5	REFJWTPEDVJJIY-UHFFFAOYSA-N	C00389	HMDB0005794	5280343	Shikimates and Phenylpropanoids	莽草酸及苯丙酸类	Flavonoids	黄酮类	Flavonols	黄酮醇类	HERB004853;HERB000018;HERB000036;HERB000066;HERB000137;HERB000139;HERB000161;HERB000186;HERB000189;HERB000208;HERB000221;HERB000237;HERB000286;HERB000312;HERB000323;HERB000330;HERB000338;HERB000403;HERB000409;HERB000418;HERB000432;HERB000448;HERB000469;HERB000472;HERB000553;HERB000580;HERB000594;HERB000614;HERB000638;HERB000770;HERB000777;HERB000780;HERB000783;HERB000819;HERB000847;HERB000868;HER…	砂仁;阿拉伯胶金合欢;矮地茶;艾叶;八角茴香;八角莲;白扁豆;白果;白果叶;白花蛇舌草;败酱草;白蔹;白鲜皮;半边莲;板蓝根;半夏;半枝莲;北沙参;北五味子;荜澄茄;蓖麻子;遍地锦;扁桃;萹蓄;布渣叶;苍耳子;草果;侧柏叶;柴胡;车前子;沉香;秤杆升麻;柽柳;重楼排草;川八角莲;川楝子;川牛膝;穿心莲;垂盆草;椿皮;刺五加;醋柳果;大白顶草;大风子;大花红景天;大花紫薇;大蓟;大金钱草;大菟丝子;大叶蛇葡萄;大枣;大皂荚;丹参;单条草;灯台叶;灯心草;地耳草;地肤子;地锦草;地梢瓜;地榆;丁香;冬葵果;豆蔻;独一味;杜仲;杜仲叶;多舌飞蓬;/;鹅不食草;儿茶;翻白草;分心木;蜂胶;凤尾草;凤尾蕨;凤仙透骨草;凤眼草;佛甲草;覆盆子;甘草;干姜;橄榄;高良姜;葛花;枸骨叶;枸杞子;钩藤;谷精草;关黄柏;贯叶金丝桃;贯叶连翘;广藿香;广枣;鬼箭羽;鬼臼;鬼针草;海藻;荷叶;红车轴草;红旱莲;…	Fructus Amomi;Acacia nilotica;Ardisiae japonicae;Folium Artemisiae Argyi;Fructus Anisi Stellati;/;Semen Lablab Album;Semen Ginkgo;Ginkgo biloba;Herba Hedyotis Diffusae;Herba Patriniae;Radix Ampelopsis;/;Herba Lobeliae Chinensis;Radix Isatidis seu Baphicacanthi;Rhizoma Pinelliae;Herba Scutellariae barbatae;Radix Glehniae;/;/;Semen Ricini;Hypericum wightianum;Mangifera persiciformis;Herba Polygoni …	3.91			301.036	348.8	1	NEG	[M-H]-	level1	Quercetin	52.2269	0.269591	0	0	-2.33462	NEK2_HUMAN	P51955	NEK2
Quercetin	槲皮素	C15H10O7	117-39-5	REFJWTPEDVJJIY-UHFFFAOYSA-N	C00389	HMDB0005794	5280343	Shikimates and Phenylpropanoids	莽草酸及苯丙酸类	Flavonoids	黄酮类	Flavonols	黄酮醇类	HERB004853;HERB000018;HERB000036;HERB000066;HERB000137;HERB000139;HERB000161;HERB000186;HERB000189;HERB000208;HERB000221;HERB000237;HERB000286;HERB000312;HERB000323;HERB000330;HERB000338;HERB000403;HERB000409;HERB000418;HERB000432;HERB000448;HERB000469;HERB000472;HERB000553;HERB000580;HERB000594;HERB000614;HERB000638;HERB000770;HERB000777;HERB000780;HERB000783;HERB000819;HERB000847;HERB000868;HER…	砂仁;阿拉伯胶金合欢;矮地茶;艾叶;八角茴香;八角莲;白扁豆;白果;白果叶;白花蛇舌草;败酱草;白蔹;白鲜皮;半边莲;板蓝根;半夏;半枝莲;北沙参;北五味子;荜澄茄;蓖麻子;遍地锦;扁桃;萹蓄;布渣叶;苍耳子;草果;侧柏叶;柴胡;车前子;沉香;秤杆升麻;柽柳;重楼排草;川八角莲;川楝子;川牛膝;穿心莲;垂盆草;椿皮;刺五加;醋柳果;大白顶草;大风子;大花红景天;大花紫薇;大蓟;大金钱草;大菟丝子;大叶蛇葡萄;大枣;大皂荚;丹参;单条草;灯台叶;灯心草;地耳草;地肤子;地锦草;地梢瓜;地榆;丁香;冬葵果;豆蔻;独一味;杜仲;杜仲叶;多舌飞蓬;/;鹅不食草;儿茶;翻白草;分心木;蜂胶;凤尾草;凤尾蕨;凤仙透骨草;凤眼草;佛甲草;覆盆子;甘草;干姜;橄榄;高良姜;葛花;枸骨叶;枸杞子;钩藤;谷精草;关黄柏;贯叶金丝桃;贯叶连翘;广藿香;广枣;鬼箭羽;鬼臼;鬼针草;海藻;荷叶;红车轴草;红旱莲;…	Fructus Amomi;Acacia nilotica;Ardisiae japonicae;Folium Artemisiae Argyi;Fructus Anisi Stellati;/;Semen Lablab Album;Semen Ginkgo;Ginkgo biloba;Herba Hedyotis Diffusae;Herba Patriniae;Radix Ampelopsis;/;Herba Lobeliae Chinensis;Radix Isatidis seu Baphicacanthi;Rhizoma Pinelliae;Herba Scutellariae barbatae;Radix Glehniae;/;/;Semen Ricini;Hypericum wightianum;Mangifera persiciformis;Herba Polygoni …	3.91			301.036	348.8	1	NEG	[M-H]-	level1	Quercetin	52.2269	0.269591	0	0	-2.33462	MET_HUMAN	P08581	MET
Quercetin	槲皮素	C15H10O7	117-39-5	REFJWTPEDVJJIY-UHFFFAOYSA-N	C00389	HMDB0005794	5280343	Shikimates and Phenylpropanoids	莽草酸及苯丙酸类	Flavonoids	黄酮类	Flavonols	黄酮醇类	HERB004853;HERB000018;HERB000036;HERB000066;HERB000137;HERB000139;HERB000161;HERB000186;HERB000189;HERB000208;HERB000221;HERB000237;HERB000286;HERB000312;HERB000323;HERB000330;HERB000338;HERB000403;HERB000409;HERB000418;HERB000432;HERB000448;HERB000469;HERB000472;HERB000553;HERB000580;HERB000594;HERB000614;HERB000638;HERB000770;HERB000777;HERB000780;HERB000783;HERB000819;HERB000847;HERB000868;HER…	砂仁;阿拉伯胶金合欢;矮地茶;艾叶;八角茴香;八角莲;白扁豆;白果;白果叶;白花蛇舌草;败酱草;白蔹;白鲜皮;半边莲;板蓝根;半夏;半枝莲;北沙参;北五味子;荜澄茄;蓖麻子;遍地锦;扁桃;萹蓄;布渣叶;苍耳子;草果;侧柏叶;柴胡;车前子;沉香;秤杆升麻;柽柳;重楼排草;川八角莲;川楝子;川牛膝;穿心莲;垂盆草;椿皮;刺五加;醋柳果;大白顶草;大风子;大花红景天;大花紫薇;大蓟;大金钱草;大菟丝子;大叶蛇葡萄;大枣;大皂荚;丹参;单条草;灯台叶;灯心草;地耳草;地肤子;地锦草;地梢瓜;地榆;丁香;冬葵果;豆蔻;独一味;杜仲;杜仲叶;多舌飞蓬;/;鹅不食草;儿茶;翻白草;分心木;蜂胶;凤尾草;凤尾蕨;凤仙透骨草;凤眼草;佛甲草;覆盆子;甘草;干姜;橄榄;高良姜;葛花;枸骨叶;枸杞子;钩藤;谷精草;关黄柏;贯叶金丝桃;贯叶连翘;广藿香;广枣;鬼箭羽;鬼臼;鬼针草;海藻;荷叶;红车轴草;红旱莲;…	Fructus Amomi;Acacia nilotica;Ardisiae japonicae;Folium Artemisiae Argyi;Fructus Anisi Stellati;/;Semen Lablab Album;Semen Ginkgo;Ginkgo biloba;Herba Hedyotis Diffusae;Herba Patriniae;Radix Ampelopsis;/;Herba Lobeliae Chinensis;Radix Isatidis seu Baphicacanthi;Rhizoma Pinelliae;Herba Scutellariae barbatae;Radix Glehniae;/;/;Semen Ricini;Hypericum wightianum;Mangifera persiciformis;Herba Polygoni …	3.91			301.036	348.8	1	NEG	[M-H]-	level1	Quercetin	52.2269	0.269591	0	0	-2.33462	MP2K1_HUMAN	Q02750	MAP2K1
Quercetin	槲皮素	C15H10O7	117-39-5	REFJWTPEDVJJIY-UHFFFAOYSA-N	C00389	HMDB0005794	5280343	Shikimates and Phenylpropanoids	莽草酸及苯丙酸类	Flavonoids	黄酮类	Flavonols	黄酮醇类	HERB004853;HERB000018;HERB000036;HERB000066;HERB000137;HERB000139;HERB000161;HERB000186;HERB000189;HERB000208;HERB000221;HERB000237;HERB000286;HERB000312;HERB000323;HERB000330;HERB000338;HERB000403;HERB000409;HERB000418;HERB000432;HERB000448;HERB000469;HERB000472;HERB000553;HERB000580;HERB000594;HERB000614;HERB000638;HERB000770;HERB000777;HERB000780;HERB000783;HERB000819;HERB000847;HERB000868;HER…	砂仁;阿拉伯胶金合欢;矮地茶;艾叶;八角茴香;八角莲;白扁豆;白果;白果叶;白花蛇舌草;败酱草;白蔹;白鲜皮;半边莲;板蓝根;半夏;半枝莲;北沙参;北五味子;荜澄茄;蓖麻子;遍地锦;扁桃;萹蓄;布渣叶;苍耳子;草果;侧柏叶;柴胡;车前子;沉香;秤杆升麻;柽柳;重楼排草;川八角莲;川楝子;川牛膝;穿心莲;垂盆草;椿皮;刺五加;醋柳果;大白顶草;大风子;大花红景天;大花紫薇;大蓟;大金钱草;大菟丝子;大叶蛇葡萄;大枣;大皂荚;丹参;单条草;灯台叶;灯心草;地耳草;地肤子;地锦草;地梢瓜;地榆;丁香;冬葵果;豆蔻;独一味;杜仲;杜仲叶;多舌飞蓬;/;鹅不食草;儿茶;翻白草;分心木;蜂胶;凤尾草;凤尾蕨;凤仙透骨草;凤眼草;佛甲草;覆盆子;甘草;干姜;橄榄;高良姜;葛花;枸骨叶;枸杞子;钩藤;谷精草;关黄柏;贯叶金丝桃;贯叶连翘;广藿香;广枣;鬼箭羽;鬼臼;鬼针草;海藻;荷叶;红车轴草;红旱莲;…	Fructus Amomi;Acacia nilotica;Ardisiae japonicae;Folium Artemisiae Argyi;Fructus Anisi Stellati;/;Semen Lablab Album;Semen Ginkgo;Ginkgo biloba;Herba Hedyotis Diffusae;Herba Patriniae;Radix Ampelopsis;/;Herba Lobeliae Chinensis;Radix Isatidis seu Baphicacanthi;Rhizoma Pinelliae;Herba Scutellariae barbatae;Radix Glehniae;/;/;Semen Ricini;Hypericum wightianum;Mangifera persiciformis;Herba Polygoni …	3.91			301.036	348.8	1	NEG	[M-H]-	level1	Quercetin	52.2269	0.269591	0	0	-2.33462	IGF1R_HUMAN	P08069	IGF1R
Quercetin	槲皮素	C15H10O7	117-39-5	REFJWTPEDVJJIY-UHFFFAOYSA-N	C00389	HMDB0005794	5280343	Shikimates and Phenylpropanoids	莽草酸及苯丙酸类	Flavonoids	黄酮类	Flavonols	黄酮醇类	HERB004853;HERB000018;HERB000036;HERB000066;HERB000137;HERB000139;HERB000161;HERB000186;HERB000189;HERB000208;HERB000221;HERB000237;HERB000286;HERB000312;HERB000323;HERB000330;HERB000338;HERB000403;HERB000409;HERB000418;HERB000432;HERB000448;HERB000469;HERB000472;HERB000553;HERB000580;HERB000594;HERB000614;HERB000638;HERB000770;HERB000777;HERB000780;HERB000783;HERB000819;HERB000847;HERB000868;HER…	砂仁;阿拉伯胶金合欢;矮地茶;艾叶;八角茴香;八角莲;白扁豆;白果;白果叶;白花蛇舌草;败酱草;白蔹;白鲜皮;半边莲;板蓝根;半夏;半枝莲;北沙参;北五味子;荜澄茄;蓖麻子;遍地锦;扁桃;萹蓄;布渣叶;苍耳子;草果;侧柏叶;柴胡;车前子;沉香;秤杆升麻;柽柳;重楼排草;川八角莲;川楝子;川牛膝;穿心莲;垂盆草;椿皮;刺五加;醋柳果;大白顶草;大风子;大花红景天;大花紫薇;大蓟;大金钱草;大菟丝子;大叶蛇葡萄;大枣;大皂荚;丹参;单条草;灯台叶;灯心草;地耳草;地肤子;地锦草;地梢瓜;地榆;丁香;冬葵果;豆蔻;独一味;杜仲;杜仲叶;多舌飞蓬;/;鹅不食草;儿茶;翻白草;分心木;蜂胶;凤尾草;凤尾蕨;凤仙透骨草;凤眼草;佛甲草;覆盆子;甘草;干姜;橄榄;高良姜;葛花;枸骨叶;枸杞子;钩藤;谷精草;关黄柏;贯叶金丝桃;贯叶连翘;广藿香;广枣;鬼箭羽;鬼臼;鬼针草;海藻;荷叶;红车轴草;红旱莲;…	Fructus Amomi;Acacia nilotica;Ardisiae japonicae;Folium Artemisiae Argyi;Fructus Anisi Stellati;/;Semen Lablab Album;Semen Ginkgo;Ginkgo biloba;Herba Hedyotis Diffusae;Herba Patriniae;Radix Ampelopsis;/;Herba Lobeliae Chinensis;Radix Isatidis seu Baphicacanthi;Rhizoma Pinelliae;Herba Scutellariae barbatae;Radix Glehniae;/;/;Semen Ricini;Hypericum wightianum;Mangifera persiciformis;Herba Polygoni …	3.91			301.036	348.8	1	NEG	[M-H]-	level1	Quercetin	52.2269	0.269591	0	0	-2.33462	FAK1_HUMAN	Q05397	PTK2
Quercetin	槲皮素	C15H10O7	117-39-5	REFJWTPEDVJJIY-UHFFFAOYSA-N	C00389	HMDB0005794	5280343	Shikimates and Phenylpropanoids	莽草酸及苯丙酸类	Flavonoids	黄酮类	Flavonols	黄酮醇类	HERB004853;HERB000018;HERB000036;HERB000066;HERB000137;HERB000139;HERB000161;HERB000186;HERB000189;HERB000208;HERB000221;HERB000237;HERB000286;HERB000312;HERB000323;HERB000330;HERB000338;HERB000403;HERB000409;HERB000418;HERB000432;HERB000448;HERB000469;HERB000472;HERB000553;HERB000580;HERB000594;HERB000614;HERB000638;HERB000770;HERB000777;HERB000780;HERB000783;HERB000819;HERB000847;HERB000868;HER…	砂仁;阿拉伯胶金合欢;矮地茶;艾叶;八角茴香;八角莲;白扁豆;白果;白果叶;白花蛇舌草;败酱草;白蔹;白鲜皮;半边莲;板蓝根;半夏;半枝莲;北沙参;北五味子;荜澄茄;蓖麻子;遍地锦;扁桃;萹蓄;布渣叶;苍耳子;草果;侧柏叶;柴胡;车前子;沉香;秤杆升麻;柽柳;重楼排草;川八角莲;川楝子;川牛膝;穿心莲;垂盆草;椿皮;刺五加;醋柳果;大白顶草;大风子;大花红景天;大花紫薇;大蓟;大金钱草;大菟丝子;大叶蛇葡萄;大枣;大皂荚;丹参;单条草;灯台叶;灯心草;地耳草;地肤子;地锦草;地梢瓜;地榆;丁香;冬葵果;豆蔻;独一味;杜仲;杜仲叶;多舌飞蓬;/;鹅不食草;儿茶;翻白草;分心木;蜂胶;凤尾草;凤尾蕨;凤仙透骨草;凤眼草;佛甲草;覆盆子;甘草;干姜;橄榄;高良姜;葛花;枸骨叶;枸杞子;钩藤;谷精草;关黄柏;贯叶金丝桃;贯叶连翘;广藿香;广枣;鬼箭羽;鬼臼;鬼针草;海藻;荷叶;红车轴草;红旱莲;…	Fructus Amomi;Acacia nilotica;Ardisiae japonicae;Folium Artemisiae Argyi;Fructus Anisi Stellati;/;Semen Lablab Album;Semen Ginkgo;Ginkgo biloba;Herba Hedyotis Diffusae;Herba Patriniae;Radix Ampelopsis;/;Herba Lobeliae Chinensis;Radix Isatidis seu Baphicacanthi;Rhizoma Pinelliae;Herba Scutellariae barbatae;Radix Glehniae;/;/;Semen Ricini;Hypericum wightianum;Mangifera persiciformis;Herba Polygoni …	3.91			301.036	348.8	1	NEG	[M-H]-	level1	Quercetin	52.2269	0.269591	0	0	-2.33462	UFO_HUMAN	P30530	AXL
Quercetin	槲皮素	C15H10O7	117-39-5	REFJWTPEDVJJIY-UHFFFAOYSA-N	C00389	HMDB0005794	5280343	Shikimates and Phenylpropanoids	莽草酸及苯丙酸类	Flavonoids	黄酮类	Flavonols	黄酮醇类	HERB004853;HERB000018;HERB000036;HERB000066;HERB000137;HERB000139;HERB000161;HERB000186;HERB000189;HERB000208;HERB000221;HERB000237;HERB000286;HERB000312;HERB000323;HERB000330;HERB000338;HERB000403;HERB000409;HERB000418;HERB000432;HERB000448;HERB000469;HERB000472;HERB000553;HERB000580;HERB000594;HERB000614;HERB000638;HERB000770;HERB000777;HERB000780;HERB000783;HERB000819;HERB000847;HERB000868;HER…	砂仁;阿拉伯胶金合欢;矮地茶;艾叶;八角茴香;八角莲;白扁豆;白果;白果叶;白花蛇舌草;败酱草;白蔹;白鲜皮;半边莲;板蓝根;半夏;半枝莲;北沙参;北五味子;荜澄茄;蓖麻子;遍地锦;扁桃;萹蓄;布渣叶;苍耳子;草果;侧柏叶;柴胡;车前子;沉香;秤杆升麻;柽柳;重楼排草;川八角莲;川楝子;川牛膝;穿心莲;垂盆草;椿皮;刺五加;醋柳果;大白顶草;大风子;大花红景天;大花紫薇;大蓟;大金钱草;大菟丝子;大叶蛇葡萄;大枣;大皂荚;丹参;单条草;灯台叶;灯心草;地耳草;地肤子;地锦草;地梢瓜;地榆;丁香;冬葵果;豆蔻;独一味;杜仲;杜仲叶;多舌飞蓬;/;鹅不食草;儿茶;翻白草;分心木;蜂胶;凤尾草;凤尾蕨;凤仙透骨草;凤眼草;佛甲草;覆盆子;甘草;干姜;橄榄;高良姜;葛花;枸骨叶;枸杞子;钩藤;谷精草;关黄柏;贯叶金丝桃;贯叶连翘;广藿香;广枣;鬼箭羽;鬼臼;鬼针草;海藻;荷叶;红车轴草;红旱莲;…	Fructus Amomi;Acacia nilotica;Ardisiae japonicae;Folium Artemisiae Argyi;Fructus Anisi Stellati;/;Semen Lablab Album;Semen Ginkgo;Ginkgo biloba;Herba Hedyotis Diffusae;Herba Patriniae;Radix Ampelopsis;/;Herba Lobeliae Chinensis;Radix Isatidis seu Baphicacanthi;Rhizoma Pinelliae;Herba Scutellariae barbatae;Radix Glehniae;/;/;Semen Ricini;Hypericum wightianum;Mangifera persiciformis;Herba Polygoni …	3.91			301.036	348.8	1	NEG	[M-H]-	level1	Quercetin	52.2269	0.269591	0	0	-2.33462	AURKB_HUMAN	Q96GD4	AURKB
Quercetin	槲皮素	C15H10O7	117-39-5	REFJWTPEDVJJIY-UHFFFAOYSA-N	C00389	HMDB0005794	5280343	Shikimates and Phenylpropanoids	莽草酸及苯丙酸类	Flavonoids	黄酮类	Flavonols	黄酮醇类	HERB004853;HERB000018;HERB000036;HERB000066;HERB000137;HERB000139;HERB000161;HERB000186;HERB000189;HERB000208;HERB000221;HERB000237;HERB000286;HERB000312;HERB000323;HERB000330;HERB000338;HERB000403;HERB000409;HERB000418;HERB000432;HERB000448;HERB000469;HERB000472;HERB000553;HERB000580;HERB000594;HERB000614;HERB000638;HERB000770;HERB000777;HERB000780;HERB000783;HERB000819;HERB000847;HERB000868;HER…	砂仁;阿拉伯胶金合欢;矮地茶;艾叶;八角茴香;八角莲;白扁豆;白果;白果叶;白花蛇舌草;败酱草;白蔹;白鲜皮;半边莲;板蓝根;半夏;半枝莲;北沙参;北五味子;荜澄茄;蓖麻子;遍地锦;扁桃;萹蓄;布渣叶;苍耳子;草果;侧柏叶;柴胡;车前子;沉香;秤杆升麻;柽柳;重楼排草;川八角莲;川楝子;川牛膝;穿心莲;垂盆草;椿皮;刺五加;醋柳果;大白顶草;大风子;大花红景天;大花紫薇;大蓟;大金钱草;大菟丝子;大叶蛇葡萄;大枣;大皂荚;丹参;单条草;灯台叶;灯心草;地耳草;地肤子;地锦草;地梢瓜;地榆;丁香;冬葵果;豆蔻;独一味;杜仲;杜仲叶;多舌飞蓬;/;鹅不食草;儿茶;翻白草;分心木;蜂胶;凤尾草;凤尾蕨;凤仙透骨草;凤眼草;佛甲草;覆盆子;甘草;干姜;橄榄;高良姜;葛花;枸骨叶;枸杞子;钩藤;谷精草;关黄柏;贯叶金丝桃;贯叶连翘;广藿香;广枣;鬼箭羽;鬼臼;鬼针草;海藻;荷叶;红车轴草;红旱莲;…	Fructus Amomi;Acacia nilotica;Ardisiae japonicae;Folium Artemisiae Argyi;Fructus Anisi Stellati;/;Semen Lablab Album;Semen Ginkgo;Ginkgo biloba;Herba Hedyotis Diffusae;Herba Patriniae;Radix Ampelopsis;/;Herba Lobeliae Chinensis;Radix Isatidis seu Baphicacanthi;Rhizoma Pinelliae;Herba Scutellariae barbatae;Radix Glehniae;/;/;Semen Ricini;Hypericum wightianum;Mangifera persiciformis;Herba Polygoni …	3.91			301.036	348.8	1	NEG	[M-H]-	level1	Quercetin	52.2269	0.269591	0	0	-2.33462	NUAK1_HUMAN	O60285	NUAK1
Quercetin	槲皮素	C15H10O7	117-39-5	REFJWTPEDVJJIY-UHFFFAOYSA-N	C00389	HMDB0005794	5280343	Shikimates and Phenylpropanoids	莽草酸及苯丙酸类	Flavonoids	黄酮类	Flavonols	黄酮醇类	HERB004853;HERB000018;HERB000036;HERB000066;HERB000137;HERB000139;HERB000161;HERB000186;HERB000189;HERB000208;HERB000221;HERB000237;HERB000286;HERB000312;HERB000323;HERB000330;HERB000338;HERB000403;HERB000409;HERB000418;HERB000432;HERB000448;HERB000469;HERB000472;HERB000553;HERB000580;HERB000594;HERB000614;HERB000638;HERB000770;HERB000777;HERB000780;HERB000783;HERB000819;HERB000847;HERB000868;HER…	砂仁;阿拉伯胶金合欢;矮地茶;艾叶;八角茴香;八角莲;白扁豆;白果;白果叶;白花蛇舌草;败酱草;白蔹;白鲜皮;半边莲;板蓝根;半夏;半枝莲;北沙参;北五味子;荜澄茄;蓖麻子;遍地锦;扁桃;萹蓄;布渣叶;苍耳子;草果;侧柏叶;柴胡;车前子;沉香;秤杆升麻;柽柳;重楼排草;川八角莲;川楝子;川牛膝;穿心莲;垂盆草;椿皮;刺五加;醋柳果;大白顶草;大风子;大花红景天;大花紫薇;大蓟;大金钱草;大菟丝子;大叶蛇葡萄;大枣;大皂荚;丹参;单条草;灯台叶;灯心草;地耳草;地肤子;地锦草;地梢瓜;地榆;丁香;冬葵果;豆蔻;独一味;杜仲;杜仲叶;多舌飞蓬;/;鹅不食草;儿茶;翻白草;分心木;蜂胶;凤尾草;凤尾蕨;凤仙透骨草;凤眼草;佛甲草;覆盆子;甘草;干姜;橄榄;高良姜;葛花;枸骨叶;枸杞子;钩藤;谷精草;关黄柏;贯叶金丝桃;贯叶连翘;广藿香;广枣;鬼箭羽;鬼臼;鬼针草;海藻;荷叶;红车轴草;红旱莲;…	Fructus Amomi;Acacia nilotica;Ardisiae japonicae;Folium Artemisiae Argyi;Fructus Anisi Stellati;/;Semen Lablab Album;Semen Ginkgo;Ginkgo biloba;Herba Hedyotis Diffusae;Herba Patriniae;Radix Ampelopsis;/;Herba Lobeliae Chinensis;Radix Isatidis seu Baphicacanthi;Rhizoma Pinelliae;Herba Scutellariae barbatae;Radix Glehniae;/;/;Semen Ricini;Hypericum wightianum;Mangifera persiciformis;Herba Polygoni …	3.91			301.036	348.8	1	NEG	[M-H]-	level1	Quercetin	52.2269	0.269591	0	0	-2.33462	ALK_HUMAN	Q9UM73	ALK
Quercetin	槲皮素	C15H10O7	117-39-5	REFJWTPEDVJJIY-UHFFFAOYSA-N	C00389	HMDB0005794	5280343	Shikimates and Phenylpropanoids	莽草酸及苯丙酸类	Flavonoids	黄酮类	Flavonols	黄酮醇类	HERB004853;HERB000018;HERB000036;HERB000066;HERB000137;HERB000139;HERB000161;HERB000186;HERB000189;HERB000208;HERB000221;HERB000237;HERB000286;HERB000312;HERB000323;HERB000330;HERB000338;HERB000403;HERB000409;HERB000418;HERB000432;HERB000448;HERB000469;HERB000472;HERB000553;HERB000580;HERB000594;HERB000614;HERB000638;HERB000770;HERB000777;HERB000780;HERB000783;HERB000819;HERB000847;HERB000868;HER…	砂仁;阿拉伯胶金合欢;矮地茶;艾叶;八角茴香;八角莲;白扁豆;白果;白果叶;白花蛇舌草;败酱草;白蔹;白鲜皮;半边莲;板蓝根;半夏;半枝莲;北沙参;北五味子;荜澄茄;蓖麻子;遍地锦;扁桃;萹蓄;布渣叶;苍耳子;草果;侧柏叶;柴胡;车前子;沉香;秤杆升麻;柽柳;重楼排草;川八角莲;川楝子;川牛膝;穿心莲;垂盆草;椿皮;刺五加;醋柳果;大白顶草;大风子;大花红景天;大花紫薇;大蓟;大金钱草;大菟丝子;大叶蛇葡萄;大枣;大皂荚;丹参;单条草;灯台叶;灯心草;地耳草;地肤子;地锦草;地梢瓜;地榆;丁香;冬葵果;豆蔻;独一味;杜仲;杜仲叶;多舌飞蓬;/;鹅不食草;儿茶;翻白草;分心木;蜂胶;凤尾草;凤尾蕨;凤仙透骨草;凤眼草;佛甲草;覆盆子;甘草;干姜;橄榄;高良姜;葛花;枸骨叶;枸杞子;钩藤;谷精草;关黄柏;贯叶金丝桃;贯叶连翘;广藿香;广枣;鬼箭羽;鬼臼;鬼针草;海藻;荷叶;红车轴草;红旱莲;…	Fructus Amomi;Acacia nilotica;Ardisiae japonicae;Folium Artemisiae Argyi;Fructus Anisi Stellati;/;Semen Lablab Album;Semen Ginkgo;Ginkgo biloba;Herba Hedyotis Diffusae;Herba Patriniae;Radix Ampelopsis;/;Herba Lobeliae Chinensis;Radix Isatidis seu Baphicacanthi;Rhizoma Pinelliae;Herba Scutellariae barbatae;Radix Glehniae;/;/;Semen Ricini;Hypericum wightianum;Mangifera persiciformis;Herba Polygoni …	3.91			301.036	348.8	1	NEG	[M-H]-	level1	Quercetin	52.2269	0.269591	0	0	-2.33462	YES_HUMAN	P07947	YES1
Quercetin	槲皮素	C15H10O7	117-39-5	REFJWTPEDVJJIY-UHFFFAOYSA-N	C00389	HMDB0005794	5280343	Shikimates and Phenylpropanoids	莽草酸及苯丙酸类	Flavonoids	黄酮类	Flavonols	黄酮醇类	HERB004853;HERB000018;HERB000036;HERB000066;HERB000137;HERB000139;HERB000161;HERB000186;HERB000189;HERB000208;HERB000221;HERB000237;HERB000286;HERB000312;HERB000323;HERB000330;HERB000338;HERB000403;HERB000409;HERB000418;HERB000432;HERB000448;HERB000469;HERB000472;HERB000553;HERB000580;HERB000594;HERB000614;HERB000638;HERB000770;HERB000777;HERB000780;HERB000783;HERB000819;HERB000847;HERB000868;HER…	砂仁;阿拉伯胶金合欢;矮地茶;艾叶;八角茴香;八角莲;白扁豆;白果;白果叶;白花蛇舌草;败酱草;白蔹;白鲜皮;半边莲;板蓝根;半夏;半枝莲;北沙参;北五味子;荜澄茄;蓖麻子;遍地锦;扁桃;萹蓄;布渣叶;苍耳子;草果;侧柏叶;柴胡;车前子;沉香;秤杆升麻;柽柳;重楼排草;川八角莲;川楝子;川牛膝;穿心莲;垂盆草;椿皮;刺五加;醋柳果;大白顶草;大风子;大花红景天;大花紫薇;大蓟;大金钱草;大菟丝子;大叶蛇葡萄;大枣;大皂荚;丹参;单条草;灯台叶;灯心草;地耳草;地肤子;地锦草;地梢瓜;地榆;丁香;冬葵果;豆蔻;独一味;杜仲;杜仲叶;多舌飞蓬;/;鹅不食草;儿茶;翻白草;分心木;蜂胶;凤尾草;凤尾蕨;凤仙透骨草;凤眼草;佛甲草;覆盆子;甘草;干姜;橄榄;高良姜;葛花;枸骨叶;枸杞子;钩藤;谷精草;关黄柏;贯叶金丝桃;贯叶连翘;广藿香;广枣;鬼箭羽;鬼臼;鬼针草;海藻;荷叶;红车轴草;红旱莲;…	Fructus Amomi;Acacia nilotica;Ardisiae japonicae;Folium Artemisiae Argyi;Fructus Anisi Stellati;/;Semen Lablab Album;Semen Ginkgo;Ginkgo biloba;Herba Hedyotis Diffusae;Herba Patriniae;Radix Ampelopsis;/;Herba Lobeliae Chinensis;Radix Isatidis seu Baphicacanthi;Rhizoma Pinelliae;Herba Scutellariae barbatae;Radix Glehniae;/;/;Semen Ricini;Hypericum wightianum;Mangifera persiciformis;Herba Polygoni …	3.91			301.036	348.8	1	NEG	[M-H]-	level1	Quercetin	52.2269	0.269591	0	0	-2.33462	ARSA_HUMAN	P15289	ARSA
Quercetin	槲皮素	C15H10O7	117-39-5	REFJWTPEDVJJIY-UHFFFAOYSA-N	C00389	HMDB0005794	5280343	Shikimates and Phenylpropanoids	莽草酸及苯丙酸类	Flavonoids	黄酮类	Flavonols	黄酮醇类	HERB004853;HERB000018;HERB000036;HERB000066;HERB000137;HERB000139;HERB000161;HERB000186;HERB000189;HERB000208;HERB000221;HERB000237;HERB000286;HERB000312;HERB000323;HERB000330;HERB000338;HERB000403;HERB000409;HERB000418;HERB000432;HERB000448;HERB000469;HERB000472;HERB000553;HERB000580;HERB000594;HERB000614;HERB000638;HERB000770;HERB000777;HERB000780;HERB000783;HERB000819;HERB000847;HERB000868;HER…	砂仁;阿拉伯胶金合欢;矮地茶;艾叶;八角茴香;八角莲;白扁豆;白果;白果叶;白花蛇舌草;败酱草;白蔹;白鲜皮;半边莲;板蓝根;半夏;半枝莲;北沙参;北五味子;荜澄茄;蓖麻子;遍地锦;扁桃;萹蓄;布渣叶;苍耳子;草果;侧柏叶;柴胡;车前子;沉香;秤杆升麻;柽柳;重楼排草;川八角莲;川楝子;川牛膝;穿心莲;垂盆草;椿皮;刺五加;醋柳果;大白顶草;大风子;大花红景天;大花紫薇;大蓟;大金钱草;大菟丝子;大叶蛇葡萄;大枣;大皂荚;丹参;单条草;灯台叶;灯心草;地耳草;地肤子;地锦草;地梢瓜;地榆;丁香;冬葵果;豆蔻;独一味;杜仲;杜仲叶;多舌飞蓬;/;鹅不食草;儿茶;翻白草;分心木;蜂胶;凤尾草;凤尾蕨;凤仙透骨草;凤眼草;佛甲草;覆盆子;甘草;干姜;橄榄;高良姜;葛花;枸骨叶;枸杞子;钩藤;谷精草;关黄柏;贯叶金丝桃;贯叶连翘;广藿香;广枣;鬼箭羽;鬼臼;鬼针草;海藻;荷叶;红车轴草;红旱莲;…	Fructus Amomi;Acacia nilotica;Ardisiae japonicae;Folium Artemisiae Argyi;Fructus Anisi Stellati;/;Semen Lablab Album;Semen Ginkgo;Ginkgo biloba;Herba Hedyotis Diffusae;Herba Patriniae;Radix Ampelopsis;/;Herba Lobeliae Chinensis;Radix Isatidis seu Baphicacanthi;Rhizoma Pinelliae;Herba Scutellariae barbatae;Radix Glehniae;/;/;Semen Ricini;Hypericum wightianum;Mangifera persiciformis;Herba Polygoni …	3.91			301.036	348.8	1	NEG	[M-H]-	level1	Quercetin	52.2269	0.269591	0	0	-2.33462	MBNL1_HUMAN	Q9NR56	MBNL1
Quercetin	槲皮素	C15H10O7	117-39-5	REFJWTPEDVJJIY-UHFFFAOYSA-N	C00389	HMDB0005794	5280343	Shikimates and Phenylpropanoids	莽草酸及苯丙酸类	Flavonoids	黄酮类	Flavonols	黄酮醇类	HERB004853;HERB000018;HERB000036;HERB000066;HERB000137;HERB000139;HERB000161;HERB000186;HERB000189;HERB000208;HERB000221;HERB000237;HERB000286;HERB000312;HERB000323;HERB000330;HERB000338;HERB000403;HERB000409;HERB000418;HERB000432;HERB000448;HERB000469;HERB000472;HERB000553;HERB000580;HERB000594;HERB000614;HERB000638;HERB000770;HERB000777;HERB000780;HERB000783;HERB000819;HERB000847;HERB000868;HER…	砂仁;阿拉伯胶金合欢;矮地茶;艾叶;八角茴香;八角莲;白扁豆;白果;白果叶;白花蛇舌草;败酱草;白蔹;白鲜皮;半边莲;板蓝根;半夏;半枝莲;北沙参;北五味子;荜澄茄;蓖麻子;遍地锦;扁桃;萹蓄;布渣叶;苍耳子;草果;侧柏叶;柴胡;车前子;沉香;秤杆升麻;柽柳;重楼排草;川八角莲;川楝子;川牛膝;穿心莲;垂盆草;椿皮;刺五加;醋柳果;大白顶草;大风子;大花红景天;大花紫薇;大蓟;大金钱草;大菟丝子;大叶蛇葡萄;大枣;大皂荚;丹参;单条草;灯台叶;灯心草;地耳草;地肤子;地锦草;地梢瓜;地榆;丁香;冬葵果;豆蔻;独一味;杜仲;杜仲叶;多舌飞蓬;/;鹅不食草;儿茶;翻白草;分心木;蜂胶;凤尾草;凤尾蕨;凤仙透骨草;凤眼草;佛甲草;覆盆子;甘草;干姜;橄榄;高良姜;葛花;枸骨叶;枸杞子;钩藤;谷精草;关黄柏;贯叶金丝桃;贯叶连翘;广藿香;广枣;鬼箭羽;鬼臼;鬼针草;海藻;荷叶;红车轴草;红旱莲;…	Fructus Amomi;Acacia nilotica;Ardisiae japonicae;Folium Artemisiae Argyi;Fructus Anisi Stellati;/;Semen Lablab Album;Semen Ginkgo;Ginkgo biloba;Herba Hedyotis Diffusae;Herba Patriniae;Radix Ampelopsis;/;Herba Lobeliae Chinensis;Radix Isatidis seu Baphicacanthi;Rhizoma Pinelliae;Herba Scutellariae barbatae;Radix Glehniae;/;/;Semen Ricini;Hypericum wightianum;Mangifera persiciformis;Herba Polygoni …	3.91			301.036	348.8	1	NEG	[M-H]-	level1	Quercetin	52.2269	0.269591	0	0	-2.33462	HYES_HUMAN	P34913	EPHX2
Quercetin	槲皮素	C15H10O7	117-39-5	REFJWTPEDVJJIY-UHFFFAOYSA-N	C00389	HMDB0005794	5280343	Shikimates and Phenylpropanoids	莽草酸及苯丙酸类	Flavonoids	黄酮类	Flavonols	黄酮醇类	HERB004853;HERB000018;HERB000036;HERB000066;HERB000137;HERB000139;HERB000161;HERB000186;HERB000189;HERB000208;HERB000221;HERB000237;HERB000286;HERB000312;HERB000323;HERB000330;HERB000338;HERB000403;HERB000409;HERB000418;HERB000432;HERB000448;HERB000469;HERB000472;HERB000553;HERB000580;HERB000594;HERB000614;HERB000638;HERB000770;HERB000777;HERB000780;HERB000783;HERB000819;HERB000847;HERB000868;HER…	砂仁;阿拉伯胶金合欢;矮地茶;艾叶;八角茴香;八角莲;白扁豆;白果;白果叶;白花蛇舌草;败酱草;白蔹;白鲜皮;半边莲;板蓝根;半夏;半枝莲;北沙参;北五味子;荜澄茄;蓖麻子;遍地锦;扁桃;萹蓄;布渣叶;苍耳子;草果;侧柏叶;柴胡;车前子;沉香;秤杆升麻;柽柳;重楼排草;川八角莲;川楝子;川牛膝;穿心莲;垂盆草;椿皮;刺五加;醋柳果;大白顶草;大风子;大花红景天;大花紫薇;大蓟;大金钱草;大菟丝子;大叶蛇葡萄;大枣;大皂荚;丹参;单条草;灯台叶;灯心草;地耳草;地肤子;地锦草;地梢瓜;地榆;丁香;冬葵果;豆蔻;独一味;杜仲;杜仲叶;多舌飞蓬;/;鹅不食草;儿茶;翻白草;分心木;蜂胶;凤尾草;凤尾蕨;凤仙透骨草;凤眼草;佛甲草;覆盆子;甘草;干姜;橄榄;高良姜;葛花;枸骨叶;枸杞子;钩藤;谷精草;关黄柏;贯叶金丝桃;贯叶连翘;广藿香;广枣;鬼箭羽;鬼臼;鬼针草;海藻;荷叶;红车轴草;红旱莲;…	Fructus Amomi;Acacia nilotica;Ardisiae japonicae;Folium Artemisiae Argyi;Fructus Anisi Stellati;/;Semen Lablab Album;Semen Ginkgo;Ginkgo biloba;Herba Hedyotis Diffusae;Herba Patriniae;Radix Ampelopsis;/;Herba Lobeliae Chinensis;Radix Isatidis seu Baphicacanthi;Rhizoma Pinelliae;Herba Scutellariae barbatae;Radix Glehniae;/;/;Semen Ricini;Hypericum wightianum;Mangifera persiciformis;Herba Polygoni …	3.91			301.036	348.8	1	NEG	[M-H]-	level1	Quercetin	52.2269	0.269591	0	0	-2.33462	PYGL_HUMAN	P06737	PYGL
Quercetin	槲皮素	C15H10O7	117-39-5	REFJWTPEDVJJIY-UHFFFAOYSA-N	C00389	HMDB0005794	5280343	Shikimates and Phenylpropanoids	莽草酸及苯丙酸类	Flavonoids	黄酮类	Flavonols	黄酮醇类	HERB004853;HERB000018;HERB000036;HERB000066;HERB000137;HERB000139;HERB000161;HERB000186;HERB000189;HERB000208;HERB000221;HERB000237;HERB000286;HERB000312;HERB000323;HERB000330;HERB000338;HERB000403;HERB000409;HERB000418;HERB000432;HERB000448;HERB000469;HERB000472;HERB000553;HERB000580;HERB000594;HERB000614;HERB000638;HERB000770;HERB000777;HERB000780;HERB000783;HERB000819;HERB000847;HERB000868;HER…	砂仁;阿拉伯胶金合欢;矮地茶;艾叶;八角茴香;八角莲;白扁豆;白果;白果叶;白花蛇舌草;败酱草;白蔹;白鲜皮;半边莲;板蓝根;半夏;半枝莲;北沙参;北五味子;荜澄茄;蓖麻子;遍地锦;扁桃;萹蓄;布渣叶;苍耳子;草果;侧柏叶;柴胡;车前子;沉香;秤杆升麻;柽柳;重楼排草;川八角莲;川楝子;川牛膝;穿心莲;垂盆草;椿皮;刺五加;醋柳果;大白顶草;大风子;大花红景天;大花紫薇;大蓟;大金钱草;大菟丝子;大叶蛇葡萄;大枣;大皂荚;丹参;单条草;灯台叶;灯心草;地耳草;地肤子;地锦草;地梢瓜;地榆;丁香;冬葵果;豆蔻;独一味;杜仲;杜仲叶;多舌飞蓬;/;鹅不食草;儿茶;翻白草;分心木;蜂胶;凤尾草;凤尾蕨;凤仙透骨草;凤眼草;佛甲草;覆盆子;甘草;干姜;橄榄;高良姜;葛花;枸骨叶;枸杞子;钩藤;谷精草;关黄柏;贯叶金丝桃;贯叶连翘;广藿香;广枣;鬼箭羽;鬼臼;鬼针草;海藻;荷叶;红车轴草;红旱莲;…	Fructus Amomi;Acacia nilotica;Ardisiae japonicae;Folium Artemisiae Argyi;Fructus Anisi Stellati;/;Semen Lablab Album;Semen Ginkgo;Ginkgo biloba;Herba Hedyotis Diffusae;Herba Patriniae;Radix Ampelopsis;/;Herba Lobeliae Chinensis;Radix Isatidis seu Baphicacanthi;Rhizoma Pinelliae;Herba Scutellariae barbatae;Radix Glehniae;/;/;Semen Ricini;Hypericum wightianum;Mangifera persiciformis;Herba Polygoni …	3.91			301.036	348.8	1	NEG	[M-H]-	level1	Quercetin	52.2269	0.269591	0	0	-2.33462	PK3CG_HUMAN	P48736	PIK3CG
Quercetin	槲皮素	C15H10O7	117-39-5	REFJWTPEDVJJIY-UHFFFAOYSA-N	C00389	HMDB0005794	5280343	Shikimates and Phenylpropanoids	莽草酸及苯丙酸类	Flavonoids	黄酮类	Flavonols	黄酮醇类	HERB004853;HERB000018;HERB000036;HERB000066;HERB000137;HERB000139;HERB000161;HERB000186;HERB000189;HERB000208;HERB000221;HERB000237;HERB000286;HERB000312;HERB000323;HERB000330;HERB000338;HERB000403;HERB000409;HERB000418;HERB000432;HERB000448;HERB000469;HERB000472;HERB000553;HERB000580;HERB000594;HERB000614;HERB000638;HERB000770;HERB000777;HERB000780;HERB000783;HERB000819;HERB000847;HERB000868;HER…	砂仁;阿拉伯胶金合欢;矮地茶;艾叶;八角茴香;八角莲;白扁豆;白果;白果叶;白花蛇舌草;败酱草;白蔹;白鲜皮;半边莲;板蓝根;半夏;半枝莲;北沙参;北五味子;荜澄茄;蓖麻子;遍地锦;扁桃;萹蓄;布渣叶;苍耳子;草果;侧柏叶;柴胡;车前子;沉香;秤杆升麻;柽柳;重楼排草;川八角莲;川楝子;川牛膝;穿心莲;垂盆草;椿皮;刺五加;醋柳果;大白顶草;大风子;大花红景天;大花紫薇;大蓟;大金钱草;大菟丝子;大叶蛇葡萄;大枣;大皂荚;丹参;单条草;灯台叶;灯心草;地耳草;地肤子;地锦草;地梢瓜;地榆;丁香;冬葵果;豆蔻;独一味;杜仲;杜仲叶;多舌飞蓬;/;鹅不食草;儿茶;翻白草;分心木;蜂胶;凤尾草;凤尾蕨;凤仙透骨草;凤眼草;佛甲草;覆盆子;甘草;干姜;橄榄;高良姜;葛花;枸骨叶;枸杞子;钩藤;谷精草;关黄柏;贯叶金丝桃;贯叶连翘;广藿香;广枣;鬼箭羽;鬼臼;鬼针草;海藻;荷叶;红车轴草;红旱莲;…	Fructus Amomi;Acacia nilotica;Ardisiae japonicae;Folium Artemisiae Argyi;Fructus Anisi Stellati;/;Semen Lablab Album;Semen Ginkgo;Ginkgo biloba;Herba Hedyotis Diffusae;Herba Patriniae;Radix Ampelopsis;/;Herba Lobeliae Chinensis;Radix Isatidis seu Baphicacanthi;Rhizoma Pinelliae;Herba Scutellariae barbatae;Radix Glehniae;/;/;Semen Ricini;Hypericum wightianum;Mangifera persiciformis;Herba Polygoni …	3.91			301.036	348.8	1	NEG	[M-H]-	level1	Quercetin	52.2269	0.269591	0	0	-2.33462	3MG_HUMAN	P29372	MPG
Quercetin	槲皮素	C15H10O7	117-39-5	REFJWTPEDVJJIY-UHFFFAOYSA-N	C00389	HMDB0005794	5280343	Shikimates and Phenylpropanoids	莽草酸及苯丙酸类	Flavonoids	黄酮类	Flavonols	黄酮醇类	HERB004853;HERB000018;HERB000036;HERB000066;HERB000137;HERB000139;HERB000161;HERB000186;HERB000189;HERB000208;HERB000221;HERB000237;HERB000286;HERB000312;HERB000323;HERB000330;HERB000338;HERB000403;HERB000409;HERB000418;HERB000432;HERB000448;HERB000469;HERB000472;HERB000553;HERB000580;HERB000594;HERB000614;HERB000638;HERB000770;HERB000777;HERB000780;HERB000783;HERB000819;HERB000847;HERB000868;HER…	砂仁;阿拉伯胶金合欢;矮地茶;艾叶;八角茴香;八角莲;白扁豆;白果;白果叶;白花蛇舌草;败酱草;白蔹;白鲜皮;半边莲;板蓝根;半夏;半枝莲;北沙参;北五味子;荜澄茄;蓖麻子;遍地锦;扁桃;萹蓄;布渣叶;苍耳子;草果;侧柏叶;柴胡;车前子;沉香;秤杆升麻;柽柳;重楼排草;川八角莲;川楝子;川牛膝;穿心莲;垂盆草;椿皮;刺五加;醋柳果;大白顶草;大风子;大花红景天;大花紫薇;大蓟;大金钱草;大菟丝子;大叶蛇葡萄;大枣;大皂荚;丹参;单条草;灯台叶;灯心草;地耳草;地肤子;地锦草;地梢瓜;地榆;丁香;冬葵果;豆蔻;独一味;杜仲;杜仲叶;多舌飞蓬;/;鹅不食草;儿茶;翻白草;分心木;蜂胶;凤尾草;凤尾蕨;凤仙透骨草;凤眼草;佛甲草;覆盆子;甘草;干姜;橄榄;高良姜;葛花;枸骨叶;枸杞子;钩藤;谷精草;关黄柏;贯叶金丝桃;贯叶连翘;广藿香;广枣;鬼箭羽;鬼臼;鬼针草;海藻;荷叶;红车轴草;红旱莲;…	Fructus Amomi;Acacia nilotica;Ardisiae japonicae;Folium Artemisiae Argyi;Fructus Anisi Stellati;/;Semen Lablab Album;Semen Ginkgo;Ginkgo biloba;Herba Hedyotis Diffusae;Herba Patriniae;Radix Ampelopsis;/;Herba Lobeliae Chinensis;Radix Isatidis seu Baphicacanthi;Rhizoma Pinelliae;Herba Scutellariae barbatae;Radix Glehniae;/;/;Semen Ricini;Hypericum wightianum;Mangifera persiciformis;Herba Polygoni …	3.91			301.036	348.8	1	NEG	[M-H]-	level1	Quercetin	52.2269	0.269591	0	0	-2.33462	AAPK2_HUMAN	P54646	PRKAA2
Quercetin	槲皮素	C15H10O7	117-39-5	REFJWTPEDVJJIY-UHFFFAOYSA-N	C00389	HMDB0005794	5280343	Shikimates and Phenylpropanoids	莽草酸及苯丙酸类	Flavonoids	黄酮类	Flavonols	黄酮醇类	HERB004853;HERB000018;HERB000036;HERB000066;HERB000137;HERB000139;HERB000161;HERB000186;HERB000189;HERB000208;HERB000221;HERB000237;HERB000286;HERB000312;HERB000323;HERB000330;HERB000338;HERB000403;HERB000409;HERB000418;HERB000432;HERB000448;HERB000469;HERB000472;HERB000553;HERB000580;HERB000594;HERB000614;HERB000638;HERB000770;HERB000777;HERB000780;HERB000783;HERB000819;HERB000847;HERB000868;HER…	砂仁;阿拉伯胶金合欢;矮地茶;艾叶;八角茴香;八角莲;白扁豆;白果;白果叶;白花蛇舌草;败酱草;白蔹;白鲜皮;半边莲;板蓝根;半夏;半枝莲;北沙参;北五味子;荜澄茄;蓖麻子;遍地锦;扁桃;萹蓄;布渣叶;苍耳子;草果;侧柏叶;柴胡;车前子;沉香;秤杆升麻;柽柳;重楼排草;川八角莲;川楝子;川牛膝;穿心莲;垂盆草;椿皮;刺五加;醋柳果;大白顶草;大风子;大花红景天;大花紫薇;大蓟;大金钱草;大菟丝子;大叶蛇葡萄;大枣;大皂荚;丹参;单条草;灯台叶;灯心草;地耳草;地肤子;地锦草;地梢瓜;地榆;丁香;冬葵果;豆蔻;独一味;杜仲;杜仲叶;多舌飞蓬;/;鹅不食草;儿茶;翻白草;分心木;蜂胶;凤尾草;凤尾蕨;凤仙透骨草;凤眼草;佛甲草;覆盆子;甘草;干姜;橄榄;高良姜;葛花;枸骨叶;枸杞子;钩藤;谷精草;关黄柏;贯叶金丝桃;贯叶连翘;广藿香;广枣;鬼箭羽;鬼臼;鬼针草;海藻;荷叶;红车轴草;红旱莲;…	Fructus Amomi;Acacia nilotica;Ardisiae japonicae;Folium Artemisiae Argyi;Fructus Anisi Stellati;/;Semen Lablab Album;Semen Ginkgo;Ginkgo biloba;Herba Hedyotis Diffusae;Herba Patriniae;Radix Ampelopsis;/;Herba Lobeliae Chinensis;Radix Isatidis seu Baphicacanthi;Rhizoma Pinelliae;Herba Scutellariae barbatae;Radix Glehniae;/;/;Semen Ricini;Hypericum wightianum;Mangifera persiciformis;Herba Polygoni …	3.91			301.036	348.8	1	NEG	[M-H]-	level1	Quercetin	52.2269	0.269591	0	0	-2.33462	KCC1D_HUMAN	Q8IU85	CAMK1D
Quercetin	槲皮素	C15H10O7	117-39-5	REFJWTPEDVJJIY-UHFFFAOYSA-N	C00389	HMDB0005794	5280343	Shikimates and Phenylpropanoids	莽草酸及苯丙酸类	Flavonoids	黄酮类	Flavonols	黄酮醇类	HERB004853;HERB000018;HERB000036;HERB000066;HERB000137;HERB000139;HERB000161;HERB000186;HERB000189;HERB000208;HERB000221;HERB000237;HERB000286;HERB000312;HERB000323;HERB000330;HERB000338;HERB000403;HERB000409;HERB000418;HERB000432;HERB000448;HERB000469;HERB000472;HERB000553;HERB000580;HERB000594;HERB000614;HERB000638;HERB000770;HERB000777;HERB000780;HERB000783;HERB000819;HERB000847;HERB000868;HER…	砂仁;阿拉伯胶金合欢;矮地茶;艾叶;八角茴香;八角莲;白扁豆;白果;白果叶;白花蛇舌草;败酱草;白蔹;白鲜皮;半边莲;板蓝根;半夏;半枝莲;北沙参;北五味子;荜澄茄;蓖麻子;遍地锦;扁桃;萹蓄;布渣叶;苍耳子;草果;侧柏叶;柴胡;车前子;沉香;秤杆升麻;柽柳;重楼排草;川八角莲;川楝子;川牛膝;穿心莲;垂盆草;椿皮;刺五加;醋柳果;大白顶草;大风子;大花红景天;大花紫薇;大蓟;大金钱草;大菟丝子;大叶蛇葡萄;大枣;大皂荚;丹参;单条草;灯台叶;灯心草;地耳草;地肤子;地锦草;地梢瓜;地榆;丁香;冬葵果;豆蔻;独一味;杜仲;杜仲叶;多舌飞蓬;/;鹅不食草;儿茶;翻白草;分心木;蜂胶;凤尾草;凤尾蕨;凤仙透骨草;凤眼草;佛甲草;覆盆子;甘草;干姜;橄榄;高良姜;葛花;枸骨叶;枸杞子;钩藤;谷精草;关黄柏;贯叶金丝桃;贯叶连翘;广藿香;广枣;鬼箭羽;鬼臼;鬼针草;海藻;荷叶;红车轴草;红旱莲;…	Fructus Amomi;Acacia nilotica;Ardisiae japonicae;Folium Artemisiae Argyi;Fructus Anisi Stellati;/;Semen Lablab Album;Semen Ginkgo;Ginkgo biloba;Herba Hedyotis Diffusae;Herba Patriniae;Radix Ampelopsis;/;Herba Lobeliae Chinensis;Radix Isatidis seu Baphicacanthi;Rhizoma Pinelliae;Herba Scutellariae barbatae;Radix Glehniae;/;/;Semen Ricini;Hypericum wightianum;Mangifera persiciformis;Herba Polygoni …	3.91			301.036	348.8	1	NEG	[M-H]-	level1	Quercetin	52.2269	0.269591	0	0	-2.33462	KCC1G_HUMAN	Q96NX5	CAMK1G
Quercetin	槲皮素	C15H10O7	117-39-5	REFJWTPEDVJJIY-UHFFFAOYSA-N	C00389	HMDB0005794	5280343	Shikimates and Phenylpropanoids	莽草酸及苯丙酸类	Flavonoids	黄酮类	Flavonols	黄酮醇类	HERB004853;HERB000018;HERB000036;HERB000066;HERB000137;HERB000139;HERB000161;HERB000186;HERB000189;HERB000208;HERB000221;HERB000237;HERB000286;HERB000312;HERB000323;HERB000330;HERB000338;HERB000403;HERB000409;HERB000418;HERB000432;HERB000448;HERB000469;HERB000472;HERB000553;HERB000580;HERB000594;HERB000614;HERB000638;HERB000770;HERB000777;HERB000780;HERB000783;HERB000819;HERB000847;HERB000868;HER…	砂仁;阿拉伯胶金合欢;矮地茶;艾叶;八角茴香;八角莲;白扁豆;白果;白果叶;白花蛇舌草;败酱草;白蔹;白鲜皮;半边莲;板蓝根;半夏;半枝莲;北沙参;北五味子;荜澄茄;蓖麻子;遍地锦;扁桃;萹蓄;布渣叶;苍耳子;草果;侧柏叶;柴胡;车前子;沉香;秤杆升麻;柽柳;重楼排草;川八角莲;川楝子;川牛膝;穿心莲;垂盆草;椿皮;刺五加;醋柳果;大白顶草;大风子;大花红景天;大花紫薇;大蓟;大金钱草;大菟丝子;大叶蛇葡萄;大枣;大皂荚;丹参;单条草;灯台叶;灯心草;地耳草;地肤子;地锦草;地梢瓜;地榆;丁香;冬葵果;豆蔻;独一味;杜仲;杜仲叶;多舌飞蓬;/;鹅不食草;儿茶;翻白草;分心木;蜂胶;凤尾草;凤尾蕨;凤仙透骨草;凤眼草;佛甲草;覆盆子;甘草;干姜;橄榄;高良姜;葛花;枸骨叶;枸杞子;钩藤;谷精草;关黄柏;贯叶金丝桃;贯叶连翘;广藿香;广枣;鬼箭羽;鬼臼;鬼针草;海藻;荷叶;红车轴草;红旱莲;…	Fructus Amomi;Acacia nilotica;Ardisiae japonicae;Folium Artemisiae Argyi;Fructus Anisi Stellati;/;Semen Lablab Album;Semen Ginkgo;Ginkgo biloba;Herba Hedyotis Diffusae;Herba Patriniae;Radix Ampelopsis;/;Herba Lobeliae Chinensis;Radix Isatidis seu Baphicacanthi;Rhizoma Pinelliae;Herba Scutellariae barbatae;Radix Glehniae;/;/;Semen Ricini;Hypericum wightianum;Mangifera persiciformis;Herba Polygoni …	3.91			301.036	348.8	1	NEG	[M-H]-	level1	Quercetin	52.2269	0.269591	0	0	-2.33462	KCC2A_HUMAN	Q9UQM7	CAMK2A
Quercetin	槲皮素	C15H10O7	117-39-5	REFJWTPEDVJJIY-UHFFFAOYSA-N	C00389	HMDB0005794	5280343	Shikimates and Phenylpropanoids	莽草酸及苯丙酸类	Flavonoids	黄酮类	Flavonols	黄酮醇类	HERB004853;HERB000018;HERB000036;HERB000066;HERB000137;HERB000139;HERB000161;HERB000186;HERB000189;HERB000208;HERB000221;HERB000237;HERB000286;HERB000312;HERB000323;HERB000330;HERB000338;HERB000403;HERB000409;HERB000418;HERB000432;HERB000448;HERB000469;HERB000472;HERB000553;HERB000580;HERB000594;HERB000614;HERB000638;HERB000770;HERB000777;HERB000780;HERB000783;HERB000819;HERB000847;HERB000868;HER…	砂仁;阿拉伯胶金合欢;矮地茶;艾叶;八角茴香;八角莲;白扁豆;白果;白果叶;白花蛇舌草;败酱草;白蔹;白鲜皮;半边莲;板蓝根;半夏;半枝莲;北沙参;北五味子;荜澄茄;蓖麻子;遍地锦;扁桃;萹蓄;布渣叶;苍耳子;草果;侧柏叶;柴胡;车前子;沉香;秤杆升麻;柽柳;重楼排草;川八角莲;川楝子;川牛膝;穿心莲;垂盆草;椿皮;刺五加;醋柳果;大白顶草;大风子;大花红景天;大花紫薇;大蓟;大金钱草;大菟丝子;大叶蛇葡萄;大枣;大皂荚;丹参;单条草;灯台叶;灯心草;地耳草;地肤子;地锦草;地梢瓜;地榆;丁香;冬葵果;豆蔻;独一味;杜仲;杜仲叶;多舌飞蓬;/;鹅不食草;儿茶;翻白草;分心木;蜂胶;凤尾草;凤尾蕨;凤仙透骨草;凤眼草;佛甲草;覆盆子;甘草;干姜;橄榄;高良姜;葛花;枸骨叶;枸杞子;钩藤;谷精草;关黄柏;贯叶金丝桃;贯叶连翘;广藿香;广枣;鬼箭羽;鬼臼;鬼针草;海藻;荷叶;红车轴草;红旱莲;…	Fructus Amomi;Acacia nilotica;Ardisiae japonicae;Folium Artemisiae Argyi;Fructus Anisi Stellati;/;Semen Lablab Album;Semen Ginkgo;Ginkgo biloba;Herba Hedyotis Diffusae;Herba Patriniae;Radix Ampelopsis;/;Herba Lobeliae Chinensis;Radix Isatidis seu Baphicacanthi;Rhizoma Pinelliae;Herba Scutellariae barbatae;Radix Glehniae;/;/;Semen Ricini;Hypericum wightianum;Mangifera persiciformis;Herba Polygoni …	3.91			301.036	348.8	1	NEG	[M-H]-	level1	Quercetin	52.2269	0.269591	0	0	-2.33462	KCC2D_HUMAN	Q13557	CAMK2D
Quercetin	槲皮素	C15H10O7	117-39-5	REFJWTPEDVJJIY-UHFFFAOYSA-N	C00389	HMDB0005794	5280343	Shikimates and Phenylpropanoids	莽草酸及苯丙酸类	Flavonoids	黄酮类	Flavonols	黄酮醇类	HERB004853;HERB000018;HERB000036;HERB000066;HERB000137;HERB000139;HERB000161;HERB000186;HERB000189;HERB000208;HERB000221;HERB000237;HERB000286;HERB000312;HERB000323;HERB000330;HERB000338;HERB000403;HERB000409;HERB000418;HERB000432;HERB000448;HERB000469;HERB000472;HERB000553;HERB000580;HERB000594;HERB000614;HERB000638;HERB000770;HERB000777;HERB000780;HERB000783;HERB000819;HERB000847;HERB000868;HER…	砂仁;阿拉伯胶金合欢;矮地茶;艾叶;八角茴香;八角莲;白扁豆;白果;白果叶;白花蛇舌草;败酱草;白蔹;白鲜皮;半边莲;板蓝根;半夏;半枝莲;北沙参;北五味子;荜澄茄;蓖麻子;遍地锦;扁桃;萹蓄;布渣叶;苍耳子;草果;侧柏叶;柴胡;车前子;沉香;秤杆升麻;柽柳;重楼排草;川八角莲;川楝子;川牛膝;穿心莲;垂盆草;椿皮;刺五加;醋柳果;大白顶草;大风子;大花红景天;大花紫薇;大蓟;大金钱草;大菟丝子;大叶蛇葡萄;大枣;大皂荚;丹参;单条草;灯台叶;灯心草;地耳草;地肤子;地锦草;地梢瓜;地榆;丁香;冬葵果;豆蔻;独一味;杜仲;杜仲叶;多舌飞蓬;/;鹅不食草;儿茶;翻白草;分心木;蜂胶;凤尾草;凤尾蕨;凤仙透骨草;凤眼草;佛甲草;覆盆子;甘草;干姜;橄榄;高良姜;葛花;枸骨叶;枸杞子;钩藤;谷精草;关黄柏;贯叶金丝桃;贯叶连翘;广藿香;广枣;鬼箭羽;鬼臼;鬼针草;海藻;荷叶;红车轴草;红旱莲;…	Fructus Amomi;Acacia nilotica;Ardisiae japonicae;Folium Artemisiae Argyi;Fructus Anisi Stellati;/;Semen Lablab Album;Semen Ginkgo;Ginkgo biloba;Herba Hedyotis Diffusae;Herba Patriniae;Radix Ampelopsis;/;Herba Lobeliae Chinensis;Radix Isatidis seu Baphicacanthi;Rhizoma Pinelliae;Herba Scutellariae barbatae;Radix Glehniae;/;/;Semen Ricini;Hypericum wightianum;Mangifera persiciformis;Herba Polygoni …	3.91			301.036	348.8	1	NEG	[M-H]-	level1	Quercetin	52.2269	0.269591	0	0	-2.33462	KCC2G_HUMAN	Q13555	CAMK2G
Quercetin	槲皮素	C15H10O7	117-39-5	REFJWTPEDVJJIY-UHFFFAOYSA-N	C00389	HMDB0005794	5280343	Shikimates and Phenylpropanoids	莽草酸及苯丙酸类	Flavonoids	黄酮类	Flavonols	黄酮醇类	HERB004853;HERB000018;HERB000036;HERB000066;HERB000137;HERB000139;HERB000161;HERB000186;HERB000189;HERB000208;HERB000221;HERB000237;HERB000286;HERB000312;HERB000323;HERB000330;HERB000338;HERB000403;HERB000409;HERB000418;HERB000432;HERB000448;HERB000469;HERB000472;HERB000553;HERB000580;HERB000594;HERB000614;HERB000638;HERB000770;HERB000777;HERB000780;HERB000783;HERB000819;HERB000847;HERB000868;HER…	砂仁;阿拉伯胶金合欢;矮地茶;艾叶;八角茴香;八角莲;白扁豆;白果;白果叶;白花蛇舌草;败酱草;白蔹;白鲜皮;半边莲;板蓝根;半夏;半枝莲;北沙参;北五味子;荜澄茄;蓖麻子;遍地锦;扁桃;萹蓄;布渣叶;苍耳子;草果;侧柏叶;柴胡;车前子;沉香;秤杆升麻;柽柳;重楼排草;川八角莲;川楝子;川牛膝;穿心莲;垂盆草;椿皮;刺五加;醋柳果;大白顶草;大风子;大花红景天;大花紫薇;大蓟;大金钱草;大菟丝子;大叶蛇葡萄;大枣;大皂荚;丹参;单条草;灯台叶;灯心草;地耳草;地肤子;地锦草;地梢瓜;地榆;丁香;冬葵果;豆蔻;独一味;杜仲;杜仲叶;多舌飞蓬;/;鹅不食草;儿茶;翻白草;分心木;蜂胶;凤尾草;凤尾蕨;凤仙透骨草;凤眼草;佛甲草;覆盆子;甘草;干姜;橄榄;高良姜;葛花;枸骨叶;枸杞子;钩藤;谷精草;关黄柏;贯叶金丝桃;贯叶连翘;广藿香;广枣;鬼箭羽;鬼臼;鬼针草;海藻;荷叶;红车轴草;红旱莲;…	Fructus Amomi;Acacia nilotica;Ardisiae japonicae;Folium Artemisiae Argyi;Fructus Anisi Stellati;/;Semen Lablab Album;Semen Ginkgo;Ginkgo biloba;Herba Hedyotis Diffusae;Herba Patriniae;Radix Ampelopsis;/;Herba Lobeliae Chinensis;Radix Isatidis seu Baphicacanthi;Rhizoma Pinelliae;Herba Scutellariae barbatae;Radix Glehniae;/;/;Semen Ricini;Hypericum wightianum;Mangifera persiciformis;Herba Polygoni …	3.91			301.036	348.8	1	NEG	[M-H]-	level1	Quercetin	52.2269	0.269591	0	0	-2.33462	KCC4_HUMAN	Q16566	CAMK4
Quercetin	槲皮素	C15H10O7	117-39-5	REFJWTPEDVJJIY-UHFFFAOYSA-N	C00389	HMDB0005794	5280343	Shikimates and Phenylpropanoids	莽草酸及苯丙酸类	Flavonoids	黄酮类	Flavonols	黄酮醇类	HERB004853;HERB000018;HERB000036;HERB000066;HERB000137;HERB000139;HERB000161;HERB000186;HERB000189;HERB000208;HERB000221;HERB000237;HERB000286;HERB000312;HERB000323;HERB000330;HERB000338;HERB000403;HERB000409;HERB000418;HERB000432;HERB000448;HERB000469;HERB000472;HERB000553;HERB000580;HERB000594;HERB000614;HERB000638;HERB000770;HERB000777;HERB000780;HERB000783;HERB000819;HERB000847;HERB000868;HER…	砂仁;阿拉伯胶金合欢;矮地茶;艾叶;八角茴香;八角莲;白扁豆;白果;白果叶;白花蛇舌草;败酱草;白蔹;白鲜皮;半边莲;板蓝根;半夏;半枝莲;北沙参;北五味子;荜澄茄;蓖麻子;遍地锦;扁桃;萹蓄;布渣叶;苍耳子;草果;侧柏叶;柴胡;车前子;沉香;秤杆升麻;柽柳;重楼排草;川八角莲;川楝子;川牛膝;穿心莲;垂盆草;椿皮;刺五加;醋柳果;大白顶草;大风子;大花红景天;大花紫薇;大蓟;大金钱草;大菟丝子;大叶蛇葡萄;大枣;大皂荚;丹参;单条草;灯台叶;灯心草;地耳草;地肤子;地锦草;地梢瓜;地榆;丁香;冬葵果;豆蔻;独一味;杜仲;杜仲叶;多舌飞蓬;/;鹅不食草;儿茶;翻白草;分心木;蜂胶;凤尾草;凤尾蕨;凤仙透骨草;凤眼草;佛甲草;覆盆子;甘草;干姜;橄榄;高良姜;葛花;枸骨叶;枸杞子;钩藤;谷精草;关黄柏;贯叶金丝桃;贯叶连翘;广藿香;广枣;鬼箭羽;鬼臼;鬼针草;海藻;荷叶;红车轴草;红旱莲;…	Fructus Amomi;Acacia nilotica;Ardisiae japonicae;Folium Artemisiae Argyi;Fructus Anisi Stellati;/;Semen Lablab Album;Semen Ginkgo;Ginkgo biloba;Herba Hedyotis Diffusae;Herba Patriniae;Radix Ampelopsis;/;Herba Lobeliae Chinensis;Radix Isatidis seu Baphicacanthi;Rhizoma Pinelliae;Herba Scutellariae barbatae;Radix Glehniae;/;/;Semen Ricini;Hypericum wightianum;Mangifera persiciformis;Herba Polygoni …	3.91			301.036	348.8	1	NEG	[M-H]-	level1	Quercetin	52.2269	0.269591	0	0	-2.33462	KKCC2_HUMAN	Q96RR4	CAMKK2
Quercetin	槲皮素	C15H10O7	117-39-5	REFJWTPEDVJJIY-UHFFFAOYSA-N	C00389	HMDB0005794	5280343	Shikimates and Phenylpropanoids	莽草酸及苯丙酸类	Flavonoids	黄酮类	Flavonols	黄酮醇类	HERB004853;HERB000018;HERB000036;HERB000066;HERB000137;HERB000139;HERB000161;HERB000186;HERB000189;HERB000208;HERB000221;HERB000237;HERB000286;HERB000312;HERB000323;HERB000330;HERB000338;HERB000403;HERB000409;HERB000418;HERB000432;HERB000448;HERB000469;HERB000472;HERB000553;HERB000580;HERB000594;HERB000614;HERB000638;HERB000770;HERB000777;HERB000780;HERB000783;HERB000819;HERB000847;HERB000868;HER…	砂仁;阿拉伯胶金合欢;矮地茶;艾叶;八角茴香;八角莲;白扁豆;白果;白果叶;白花蛇舌草;败酱草;白蔹;白鲜皮;半边莲;板蓝根;半夏;半枝莲;北沙参;北五味子;荜澄茄;蓖麻子;遍地锦;扁桃;萹蓄;布渣叶;苍耳子;草果;侧柏叶;柴胡;车前子;沉香;秤杆升麻;柽柳;重楼排草;川八角莲;川楝子;川牛膝;穿心莲;垂盆草;椿皮;刺五加;醋柳果;大白顶草;大风子;大花红景天;大花紫薇;大蓟;大金钱草;大菟丝子;大叶蛇葡萄;大枣;大皂荚;丹参;单条草;灯台叶;灯心草;地耳草;地肤子;地锦草;地梢瓜;地榆;丁香;冬葵果;豆蔻;独一味;杜仲;杜仲叶;多舌飞蓬;/;鹅不食草;儿茶;翻白草;分心木;蜂胶;凤尾草;凤尾蕨;凤仙透骨草;凤眼草;佛甲草;覆盆子;甘草;干姜;橄榄;高良姜;葛花;枸骨叶;枸杞子;钩藤;谷精草;关黄柏;贯叶金丝桃;贯叶连翘;广藿香;广枣;鬼箭羽;鬼臼;鬼针草;海藻;荷叶;红车轴草;红旱莲;…	Fructus Amomi;Acacia nilotica;Ardisiae japonicae;Folium Artemisiae Argyi;Fructus Anisi Stellati;/;Semen Lablab Album;Semen Ginkgo;Ginkgo biloba;Herba Hedyotis Diffusae;Herba Patriniae;Radix Ampelopsis;/;Herba Lobeliae Chinensis;Radix Isatidis seu Baphicacanthi;Rhizoma Pinelliae;Herba Scutellariae barbatae;Radix Glehniae;/;/;Semen Ricini;Hypericum wightianum;Mangifera persiciformis;Herba Polygoni …	3.91			301.036	348.8	1	NEG	[M-H]-	level1	Quercetin	52.2269	0.269591	0	0	-2.33462	CDKL1_HUMAN	Q00532	CDKL1
Quercetin	槲皮素	C15H10O7	117-39-5	REFJWTPEDVJJIY-UHFFFAOYSA-N	C00389	HMDB0005794	5280343	Shikimates and Phenylpropanoids	莽草酸及苯丙酸类	Flavonoids	黄酮类	Flavonols	黄酮醇类	HERB004853;HERB000018;HERB000036;HERB000066;HERB000137;HERB000139;HERB000161;HERB000186;HERB000189;HERB000208;HERB000221;HERB000237;HERB000286;HERB000312;HERB000323;HERB000330;HERB000338;HERB000403;HERB000409;HERB000418;HERB000432;HERB000448;HERB000469;HERB000472;HERB000553;HERB000580;HERB000594;HERB000614;HERB000638;HERB000770;HERB000777;HERB000780;HERB000783;HERB000819;HERB000847;HERB000868;HER…	砂仁;阿拉伯胶金合欢;矮地茶;艾叶;八角茴香;八角莲;白扁豆;白果;白果叶;白花蛇舌草;败酱草;白蔹;白鲜皮;半边莲;板蓝根;半夏;半枝莲;北沙参;北五味子;荜澄茄;蓖麻子;遍地锦;扁桃;萹蓄;布渣叶;苍耳子;草果;侧柏叶;柴胡;车前子;沉香;秤杆升麻;柽柳;重楼排草;川八角莲;川楝子;川牛膝;穿心莲;垂盆草;椿皮;刺五加;醋柳果;大白顶草;大风子;大花红景天;大花紫薇;大蓟;大金钱草;大菟丝子;大叶蛇葡萄;大枣;大皂荚;丹参;单条草;灯台叶;灯心草;地耳草;地肤子;地锦草;地梢瓜;地榆;丁香;冬葵果;豆蔻;独一味;杜仲;杜仲叶;多舌飞蓬;/;鹅不食草;儿茶;翻白草;分心木;蜂胶;凤尾草;凤尾蕨;凤仙透骨草;凤眼草;佛甲草;覆盆子;甘草;干姜;橄榄;高良姜;葛花;枸骨叶;枸杞子;钩藤;谷精草;关黄柏;贯叶金丝桃;贯叶连翘;广藿香;广枣;鬼箭羽;鬼臼;鬼针草;海藻;荷叶;红车轴草;红旱莲;…	Fructus Amomi;Acacia nilotica;Ardisiae japonicae;Folium Artemisiae Argyi;Fructus Anisi Stellati;/;Semen Lablab Album;Semen Ginkgo;Ginkgo biloba;Herba Hedyotis Diffusae;Herba Patriniae;Radix Ampelopsis;/;Herba Lobeliae Chinensis;Radix Isatidis seu Baphicacanthi;Rhizoma Pinelliae;Herba Scutellariae barbatae;Radix Glehniae;/;/;Semen Ricini;Hypericum wightianum;Mangifera persiciformis;Herba Polygoni …	3.91			301.036	348.8	1	NEG	[M-H]-	level1	Quercetin	52.2269	0.269591	0	0	-2.33462	CHK2_HUMAN	O96017	CHEK2
Quercetin	槲皮素	C15H10O7	117-39-5	REFJWTPEDVJJIY-UHFFFAOYSA-N	C00389	HMDB0005794	5280343	Shikimates and Phenylpropanoids	莽草酸及苯丙酸类	Flavonoids	黄酮类	Flavonols	黄酮醇类	HERB004853;HERB000018;HERB000036;HERB000066;HERB000137;HERB000139;HERB000161;HERB000186;HERB000189;HERB000208;HERB000221;HERB000237;HERB000286;HERB000312;HERB000323;HERB000330;HERB000338;HERB000403;HERB000409;HERB000418;HERB000432;HERB000448;HERB000469;HERB000472;HERB000553;HERB000580;HERB000594;HERB000614;HERB000638;HERB000770;HERB000777;HERB000780;HERB000783;HERB000819;HERB000847;HERB000868;HER…	砂仁;阿拉伯胶金合欢;矮地茶;艾叶;八角茴香;八角莲;白扁豆;白果;白果叶;白花蛇舌草;败酱草;白蔹;白鲜皮;半边莲;板蓝根;半夏;半枝莲;北沙参;北五味子;荜澄茄;蓖麻子;遍地锦;扁桃;萹蓄;布渣叶;苍耳子;草果;侧柏叶;柴胡;车前子;沉香;秤杆升麻;柽柳;重楼排草;川八角莲;川楝子;川牛膝;穿心莲;垂盆草;椿皮;刺五加;醋柳果;大白顶草;大风子;大花红景天;大花紫薇;大蓟;大金钱草;大菟丝子;大叶蛇葡萄;大枣;大皂荚;丹参;单条草;灯台叶;灯心草;地耳草;地肤子;地锦草;地梢瓜;地榆;丁香;冬葵果;豆蔻;独一味;杜仲;杜仲叶;多舌飞蓬;/;鹅不食草;儿茶;翻白草;分心木;蜂胶;凤尾草;凤尾蕨;凤仙透骨草;凤眼草;佛甲草;覆盆子;甘草;干姜;橄榄;高良姜;葛花;枸骨叶;枸杞子;钩藤;谷精草;关黄柏;贯叶金丝桃;贯叶连翘;广藿香;广枣;鬼箭羽;鬼臼;鬼针草;海藻;荷叶;红车轴草;红旱莲;…	Fructus Amomi;Acacia nilotica;Ardisiae japonicae;Folium Artemisiae Argyi;Fructus Anisi Stellati;/;Semen Lablab Album;Semen Ginkgo;Ginkgo biloba;Herba Hedyotis Diffusae;Herba Patriniae;Radix Ampelopsis;/;Herba Lobeliae Chinensis;Radix Isatidis seu Baphicacanthi;Rhizoma Pinelliae;Herba Scutellariae barbatae;Radix Glehniae;/;/;Semen Ricini;Hypericum wightianum;Mangifera persiciformis;Herba Polygoni …	3.91			301.036	348.8	1	NEG	[M-H]-	level1	Quercetin	52.2269	0.269591	0	0	-2.33462	CLK1_HUMAN	P49759	CLK1
Quercetin	槲皮素	C15H10O7	117-39-5	REFJWTPEDVJJIY-UHFFFAOYSA-N	C00389	HMDB0005794	5280343	Shikimates and Phenylpropanoids	莽草酸及苯丙酸类	Flavonoids	黄酮类	Flavonols	黄酮醇类	HERB004853;HERB000018;HERB000036;HERB000066;HERB000137;HERB000139;HERB000161;HERB000186;HERB000189;HERB000208;HERB000221;HERB000237;HERB000286;HERB000312;HERB000323;HERB000330;HERB000338;HERB000403;HERB000409;HERB000418;HERB000432;HERB000448;HERB000469;HERB000472;HERB000553;HERB000580;HERB000594;HERB000614;HERB000638;HERB000770;HERB000777;HERB000780;HERB000783;HERB000819;HERB000847;HERB000868;HER…	砂仁;阿拉伯胶金合欢;矮地茶;艾叶;八角茴香;八角莲;白扁豆;白果;白果叶;白花蛇舌草;败酱草;白蔹;白鲜皮;半边莲;板蓝根;半夏;半枝莲;北沙参;北五味子;荜澄茄;蓖麻子;遍地锦;扁桃;萹蓄;布渣叶;苍耳子;草果;侧柏叶;柴胡;车前子;沉香;秤杆升麻;柽柳;重楼排草;川八角莲;川楝子;川牛膝;穿心莲;垂盆草;椿皮;刺五加;醋柳果;大白顶草;大风子;大花红景天;大花紫薇;大蓟;大金钱草;大菟丝子;大叶蛇葡萄;大枣;大皂荚;丹参;单条草;灯台叶;灯心草;地耳草;地肤子;地锦草;地梢瓜;地榆;丁香;冬葵果;豆蔻;独一味;杜仲;杜仲叶;多舌飞蓬;/;鹅不食草;儿茶;翻白草;分心木;蜂胶;凤尾草;凤尾蕨;凤仙透骨草;凤眼草;佛甲草;覆盆子;甘草;干姜;橄榄;高良姜;葛花;枸骨叶;枸杞子;钩藤;谷精草;关黄柏;贯叶金丝桃;贯叶连翘;广藿香;广枣;鬼箭羽;鬼臼;鬼针草;海藻;荷叶;红车轴草;红旱莲;…	Fructus Amomi;Acacia nilotica;Ardisiae japonicae;Folium Artemisiae Argyi;Fructus Anisi Stellati;/;Semen Lablab Album;Semen Ginkgo;Ginkgo biloba;Herba Hedyotis Diffusae;Herba Patriniae;Radix Ampelopsis;/;Herba Lobeliae Chinensis;Radix Isatidis seu Baphicacanthi;Rhizoma Pinelliae;Herba Scutellariae barbatae;Radix Glehniae;/;/;Semen Ricini;Hypericum wightianum;Mangifera persiciformis;Herba Polygoni …	3.91			301.036	348.8	1	NEG	[M-H]-	level1	Quercetin	52.2269	0.269591	0	0	-2.33462	CLK2_HUMAN	P49760	CLK2
Quercetin	槲皮素	C15H10O7	117-39-5	REFJWTPEDVJJIY-UHFFFAOYSA-N	C00389	HMDB0005794	5280343	Shikimates and Phenylpropanoids	莽草酸及苯丙酸类	Flavonoids	黄酮类	Flavonols	黄酮醇类	HERB004853;HERB000018;HERB000036;HERB000066;HERB000137;HERB000139;HERB000161;HERB000186;HERB000189;HERB000208;HERB000221;HERB000237;HERB000286;HERB000312;HERB000323;HERB000330;HERB000338;HERB000403;HERB000409;HERB000418;HERB000432;HERB000448;HERB000469;HERB000472;HERB000553;HERB000580;HERB000594;HERB000614;HERB000638;HERB000770;HERB000777;HERB000780;HERB000783;HERB000819;HERB000847;HERB000868;HER…	砂仁;阿拉伯胶金合欢;矮地茶;艾叶;八角茴香;八角莲;白扁豆;白果;白果叶;白花蛇舌草;败酱草;白蔹;白鲜皮;半边莲;板蓝根;半夏;半枝莲;北沙参;北五味子;荜澄茄;蓖麻子;遍地锦;扁桃;萹蓄;布渣叶;苍耳子;草果;侧柏叶;柴胡;车前子;沉香;秤杆升麻;柽柳;重楼排草;川八角莲;川楝子;川牛膝;穿心莲;垂盆草;椿皮;刺五加;醋柳果;大白顶草;大风子;大花红景天;大花紫薇;大蓟;大金钱草;大菟丝子;大叶蛇葡萄;大枣;大皂荚;丹参;单条草;灯台叶;灯心草;地耳草;地肤子;地锦草;地梢瓜;地榆;丁香;冬葵果;豆蔻;独一味;杜仲;杜仲叶;多舌飞蓬;/;鹅不食草;儿茶;翻白草;分心木;蜂胶;凤尾草;凤尾蕨;凤仙透骨草;凤眼草;佛甲草;覆盆子;甘草;干姜;橄榄;高良姜;葛花;枸骨叶;枸杞子;钩藤;谷精草;关黄柏;贯叶金丝桃;贯叶连翘;广藿香;广枣;鬼箭羽;鬼臼;鬼针草;海藻;荷叶;红车轴草;红旱莲;…	Fructus Amomi;Acacia nilotica;Ardisiae japonicae;Folium Artemisiae Argyi;Fructus Anisi Stellati;/;Semen Lablab Album;Semen Ginkgo;Ginkgo biloba;Herba Hedyotis Diffusae;Herba Patriniae;Radix Ampelopsis;/;Herba Lobeliae Chinensis;Radix Isatidis seu Baphicacanthi;Rhizoma Pinelliae;Herba Scutellariae barbatae;Radix Glehniae;/;/;Semen Ricini;Hypericum wightianum;Mangifera persiciformis;Herba Polygoni …	3.91			301.036	348.8	1	NEG	[M-H]-	level1	Quercetin	52.2269	0.269591	0	0	-2.33462	CLK3_HUMAN	P49761	CLK3
Quercetin	槲皮素	C15H10O7	117-39-5	REFJWTPEDVJJIY-UHFFFAOYSA-N	C00389	HMDB0005794	5280343	Shikimates and Phenylpropanoids	莽草酸及苯丙酸类	Flavonoids	黄酮类	Flavonols	黄酮醇类	HERB004853;HERB000018;HERB000036;HERB000066;HERB000137;HERB000139;HERB000161;HERB000186;HERB000189;HERB000208;HERB000221;HERB000237;HERB000286;HERB000312;HERB000323;HERB000330;HERB000338;HERB000403;HERB000409;HERB000418;HERB000432;HERB000448;HERB000469;HERB000472;HERB000553;HERB000580;HERB000594;HERB000614;HERB000638;HERB000770;HERB000777;HERB000780;HERB000783;HERB000819;HERB000847;HERB000868;HER…	砂仁;阿拉伯胶金合欢;矮地茶;艾叶;八角茴香;八角莲;白扁豆;白果;白果叶;白花蛇舌草;败酱草;白蔹;白鲜皮;半边莲;板蓝根;半夏;半枝莲;北沙参;北五味子;荜澄茄;蓖麻子;遍地锦;扁桃;萹蓄;布渣叶;苍耳子;草果;侧柏叶;柴胡;车前子;沉香;秤杆升麻;柽柳;重楼排草;川八角莲;川楝子;川牛膝;穿心莲;垂盆草;椿皮;刺五加;醋柳果;大白顶草;大风子;大花红景天;大花紫薇;大蓟;大金钱草;大菟丝子;大叶蛇葡萄;大枣;大皂荚;丹参;单条草;灯台叶;灯心草;地耳草;地肤子;地锦草;地梢瓜;地榆;丁香;冬葵果;豆蔻;独一味;杜仲;杜仲叶;多舌飞蓬;/;鹅不食草;儿茶;翻白草;分心木;蜂胶;凤尾草;凤尾蕨;凤仙透骨草;凤眼草;佛甲草;覆盆子;甘草;干姜;橄榄;高良姜;葛花;枸骨叶;枸杞子;钩藤;谷精草;关黄柏;贯叶金丝桃;贯叶连翘;广藿香;广枣;鬼箭羽;鬼臼;鬼针草;海藻;荷叶;红车轴草;红旱莲;…	Fructus Amomi;Acacia nilotica;Ardisiae japonicae;Folium Artemisiae Argyi;Fructus Anisi Stellati;/;Semen Lablab Album;Semen Ginkgo;Ginkgo biloba;Herba Hedyotis Diffusae;Herba Patriniae;Radix Ampelopsis;/;Herba Lobeliae Chinensis;Radix Isatidis seu Baphicacanthi;Rhizoma Pinelliae;Herba Scutellariae barbatae;Radix Glehniae;/;/;Semen Ricini;Hypericum wightianum;Mangifera persiciformis;Herba Polygoni …	3.91			301.036	348.8	1	NEG	[M-H]-	level1	Quercetin	52.2269	0.269591	0	0	-2.33462	KC1G1_HUMAN	Q9HCP0	CSNK1G1
Quercetin	槲皮素	C15H10O7	117-39-5	REFJWTPEDVJJIY-UHFFFAOYSA-N	C00389	HMDB0005794	5280343	Shikimates and Phenylpropanoids	莽草酸及苯丙酸类	Flavonoids	黄酮类	Flavonols	黄酮醇类	HERB004853;HERB000018;HERB000036;HERB000066;HERB000137;HERB000139;HERB000161;HERB000186;HERB000189;HERB000208;HERB000221;HERB000237;HERB000286;HERB000312;HERB000323;HERB000330;HERB000338;HERB000403;HERB000409;HERB000418;HERB000432;HERB000448;HERB000469;HERB000472;HERB000553;HERB000580;HERB000594;HERB000614;HERB000638;HERB000770;HERB000777;HERB000780;HERB000783;HERB000819;HERB000847;HERB000868;HER…	砂仁;阿拉伯胶金合欢;矮地茶;艾叶;八角茴香;八角莲;白扁豆;白果;白果叶;白花蛇舌草;败酱草;白蔹;白鲜皮;半边莲;板蓝根;半夏;半枝莲;北沙参;北五味子;荜澄茄;蓖麻子;遍地锦;扁桃;萹蓄;布渣叶;苍耳子;草果;侧柏叶;柴胡;车前子;沉香;秤杆升麻;柽柳;重楼排草;川八角莲;川楝子;川牛膝;穿心莲;垂盆草;椿皮;刺五加;醋柳果;大白顶草;大风子;大花红景天;大花紫薇;大蓟;大金钱草;大菟丝子;大叶蛇葡萄;大枣;大皂荚;丹参;单条草;灯台叶;灯心草;地耳草;地肤子;地锦草;地梢瓜;地榆;丁香;冬葵果;豆蔻;独一味;杜仲;杜仲叶;多舌飞蓬;/;鹅不食草;儿茶;翻白草;分心木;蜂胶;凤尾草;凤尾蕨;凤仙透骨草;凤眼草;佛甲草;覆盆子;甘草;干姜;橄榄;高良姜;葛花;枸骨叶;枸杞子;钩藤;谷精草;关黄柏;贯叶金丝桃;贯叶连翘;广藿香;广枣;鬼箭羽;鬼臼;鬼针草;海藻;荷叶;红车轴草;红旱莲;…	Fructus Amomi;Acacia nilotica;Ardisiae japonicae;Folium Artemisiae Argyi;Fructus Anisi Stellati;/;Semen Lablab Album;Semen Ginkgo;Ginkgo biloba;Herba Hedyotis Diffusae;Herba Patriniae;Radix Ampelopsis;/;Herba Lobeliae Chinensis;Radix Isatidis seu Baphicacanthi;Rhizoma Pinelliae;Herba Scutellariae barbatae;Radix Glehniae;/;/;Semen Ricini;Hypericum wightianum;Mangifera persiciformis;Herba Polygoni …	3.91			301.036	348.8	1	NEG	[M-H]-	level1	Quercetin	52.2269	0.269591	0	0	-2.33462	KC1G2_HUMAN	P78368	CSNK1G2
Quercetin	槲皮素	C15H10O7	117-39-5	REFJWTPEDVJJIY-UHFFFAOYSA-N	C00389	HMDB0005794	5280343	Shikimates and Phenylpropanoids	莽草酸及苯丙酸类	Flavonoids	黄酮类	Flavonols	黄酮醇类	HERB004853;HERB000018;HERB000036;HERB000066;HERB000137;HERB000139;HERB000161;HERB000186;HERB000189;HERB000208;HERB000221;HERB000237;HERB000286;HERB000312;HERB000323;HERB000330;HERB000338;HERB000403;HERB000409;HERB000418;HERB000432;HERB000448;HERB000469;HERB000472;HERB000553;HERB000580;HERB000594;HERB000614;HERB000638;HERB000770;HERB000777;HERB000780;HERB000783;HERB000819;HERB000847;HERB000868;HER…	砂仁;阿拉伯胶金合欢;矮地茶;艾叶;八角茴香;八角莲;白扁豆;白果;白果叶;白花蛇舌草;败酱草;白蔹;白鲜皮;半边莲;板蓝根;半夏;半枝莲;北沙参;北五味子;荜澄茄;蓖麻子;遍地锦;扁桃;萹蓄;布渣叶;苍耳子;草果;侧柏叶;柴胡;车前子;沉香;秤杆升麻;柽柳;重楼排草;川八角莲;川楝子;川牛膝;穿心莲;垂盆草;椿皮;刺五加;醋柳果;大白顶草;大风子;大花红景天;大花紫薇;大蓟;大金钱草;大菟丝子;大叶蛇葡萄;大枣;大皂荚;丹参;单条草;灯台叶;灯心草;地耳草;地肤子;地锦草;地梢瓜;地榆;丁香;冬葵果;豆蔻;独一味;杜仲;杜仲叶;多舌飞蓬;/;鹅不食草;儿茶;翻白草;分心木;蜂胶;凤尾草;凤尾蕨;凤仙透骨草;凤眼草;佛甲草;覆盆子;甘草;干姜;橄榄;高良姜;葛花;枸骨叶;枸杞子;钩藤;谷精草;关黄柏;贯叶金丝桃;贯叶连翘;广藿香;广枣;鬼箭羽;鬼臼;鬼针草;海藻;荷叶;红车轴草;红旱莲;…	Fructus Amomi;Acacia nilotica;Ardisiae japonicae;Folium Artemisiae Argyi;Fructus Anisi Stellati;/;Semen Lablab Album;Semen Ginkgo;Ginkgo biloba;Herba Hedyotis Diffusae;Herba Patriniae;Radix Ampelopsis;/;Herba Lobeliae Chinensis;Radix Isatidis seu Baphicacanthi;Rhizoma Pinelliae;Herba Scutellariae barbatae;Radix Glehniae;/;/;Semen Ricini;Hypericum wightianum;Mangifera persiciformis;Herba Polygoni …	3.91			301.036	348.8	1	NEG	[M-H]-	level1	Quercetin	52.2269	0.269591	0	0	-2.33462	KC1G3_HUMAN	Q9Y6M4	CSNK1G3
Quercetin	槲皮素	C15H10O7	117-39-5	REFJWTPEDVJJIY-UHFFFAOYSA-N	C00389	HMDB0005794	5280343	Shikimates and Phenylpropanoids	莽草酸及苯丙酸类	Flavonoids	黄酮类	Flavonols	黄酮醇类	HERB004853;HERB000018;HERB000036;HERB000066;HERB000137;HERB000139;HERB000161;HERB000186;HERB000189;HERB000208;HERB000221;HERB000237;HERB000286;HERB000312;HERB000323;HERB000330;HERB000338;HERB000403;HERB000409;HERB000418;HERB000432;HERB000448;HERB000469;HERB000472;HERB000553;HERB000580;HERB000594;HERB000614;HERB000638;HERB000770;HERB000777;HERB000780;HERB000783;HERB000819;HERB000847;HERB000868;HER…	砂仁;阿拉伯胶金合欢;矮地茶;艾叶;八角茴香;八角莲;白扁豆;白果;白果叶;白花蛇舌草;败酱草;白蔹;白鲜皮;半边莲;板蓝根;半夏;半枝莲;北沙参;北五味子;荜澄茄;蓖麻子;遍地锦;扁桃;萹蓄;布渣叶;苍耳子;草果;侧柏叶;柴胡;车前子;沉香;秤杆升麻;柽柳;重楼排草;川八角莲;川楝子;川牛膝;穿心莲;垂盆草;椿皮;刺五加;醋柳果;大白顶草;大风子;大花红景天;大花紫薇;大蓟;大金钱草;大菟丝子;大叶蛇葡萄;大枣;大皂荚;丹参;单条草;灯台叶;灯心草;地耳草;地肤子;地锦草;地梢瓜;地榆;丁香;冬葵果;豆蔻;独一味;杜仲;杜仲叶;多舌飞蓬;/;鹅不食草;儿茶;翻白草;分心木;蜂胶;凤尾草;凤尾蕨;凤仙透骨草;凤眼草;佛甲草;覆盆子;甘草;干姜;橄榄;高良姜;葛花;枸骨叶;枸杞子;钩藤;谷精草;关黄柏;贯叶金丝桃;贯叶连翘;广藿香;广枣;鬼箭羽;鬼臼;鬼针草;海藻;荷叶;红车轴草;红旱莲;…	Fructus Amomi;Acacia nilotica;Ardisiae japonicae;Folium Artemisiae Argyi;Fructus Anisi Stellati;/;Semen Lablab Album;Semen Ginkgo;Ginkgo biloba;Herba Hedyotis Diffusae;Herba Patriniae;Radix Ampelopsis;/;Herba Lobeliae Chinensis;Radix Isatidis seu Baphicacanthi;Rhizoma Pinelliae;Herba Scutellariae barbatae;Radix Glehniae;/;/;Semen Ricini;Hypericum wightianum;Mangifera persiciformis;Herba Polygoni …	3.91			301.036	348.8	1	NEG	[M-H]-	level1	Quercetin	52.2269	0.269591	0	0	-2.33462	DAPK3_HUMAN	O43293	DAPK3
Quercetin	槲皮素	C15H10O7	117-39-5	REFJWTPEDVJJIY-UHFFFAOYSA-N	C00389	HMDB0005794	5280343	Shikimates and Phenylpropanoids	莽草酸及苯丙酸类	Flavonoids	黄酮类	Flavonols	黄酮醇类	HERB004853;HERB000018;HERB000036;HERB000066;HERB000137;HERB000139;HERB000161;HERB000186;HERB000189;HERB000208;HERB000221;HERB000237;HERB000286;HERB000312;HERB000323;HERB000330;HERB000338;HERB000403;HERB000409;HERB000418;HERB000432;HERB000448;HERB000469;HERB000472;HERB000553;HERB000580;HERB000594;HERB000614;HERB000638;HERB000770;HERB000777;HERB000780;HERB000783;HERB000819;HERB000847;HERB000868;HER…	砂仁;阿拉伯胶金合欢;矮地茶;艾叶;八角茴香;八角莲;白扁豆;白果;白果叶;白花蛇舌草;败酱草;白蔹;白鲜皮;半边莲;板蓝根;半夏;半枝莲;北沙参;北五味子;荜澄茄;蓖麻子;遍地锦;扁桃;萹蓄;布渣叶;苍耳子;草果;侧柏叶;柴胡;车前子;沉香;秤杆升麻;柽柳;重楼排草;川八角莲;川楝子;川牛膝;穿心莲;垂盆草;椿皮;刺五加;醋柳果;大白顶草;大风子;大花红景天;大花紫薇;大蓟;大金钱草;大菟丝子;大叶蛇葡萄;大枣;大皂荚;丹参;单条草;灯台叶;灯心草;地耳草;地肤子;地锦草;地梢瓜;地榆;丁香;冬葵果;豆蔻;独一味;杜仲;杜仲叶;多舌飞蓬;/;鹅不食草;儿茶;翻白草;分心木;蜂胶;凤尾草;凤尾蕨;凤仙透骨草;凤眼草;佛甲草;覆盆子;甘草;干姜;橄榄;高良姜;葛花;枸骨叶;枸杞子;钩藤;谷精草;关黄柏;贯叶金丝桃;贯叶连翘;广藿香;广枣;鬼箭羽;鬼臼;鬼针草;海藻;荷叶;红车轴草;红旱莲;…	Fructus Amomi;Acacia nilotica;Ardisiae japonicae;Folium Artemisiae Argyi;Fructus Anisi Stellati;/;Semen Lablab Album;Semen Ginkgo;Ginkgo biloba;Herba Hedyotis Diffusae;Herba Patriniae;Radix Ampelopsis;/;Herba Lobeliae Chinensis;Radix Isatidis seu Baphicacanthi;Rhizoma Pinelliae;Herba Scutellariae barbatae;Radix Glehniae;/;/;Semen Ricini;Hypericum wightianum;Mangifera persiciformis;Herba Polygoni …	3.91			301.036	348.8	1	NEG	[M-H]-	level1	Quercetin	52.2269	0.269591	0	0	-2.33462	DMPK_HUMAN	Q09013	DMPK
Quercetin	槲皮素	C15H10O7	117-39-5	REFJWTPEDVJJIY-UHFFFAOYSA-N	C00389	HMDB0005794	5280343	Shikimates and Phenylpropanoids	莽草酸及苯丙酸类	Flavonoids	黄酮类	Flavonols	黄酮醇类	HERB004853;HERB000018;HERB000036;HERB000066;HERB000137;HERB000139;HERB000161;HERB000186;HERB000189;HERB000208;HERB000221;HERB000237;HERB000286;HERB000312;HERB000323;HERB000330;HERB000338;HERB000403;HERB000409;HERB000418;HERB000432;HERB000448;HERB000469;HERB000472;HERB000553;HERB000580;HERB000594;HERB000614;HERB000638;HERB000770;HERB000777;HERB000780;HERB000783;HERB000819;HERB000847;HERB000868;HER…	砂仁;阿拉伯胶金合欢;矮地茶;艾叶;八角茴香;八角莲;白扁豆;白果;白果叶;白花蛇舌草;败酱草;白蔹;白鲜皮;半边莲;板蓝根;半夏;半枝莲;北沙参;北五味子;荜澄茄;蓖麻子;遍地锦;扁桃;萹蓄;布渣叶;苍耳子;草果;侧柏叶;柴胡;车前子;沉香;秤杆升麻;柽柳;重楼排草;川八角莲;川楝子;川牛膝;穿心莲;垂盆草;椿皮;刺五加;醋柳果;大白顶草;大风子;大花红景天;大花紫薇;大蓟;大金钱草;大菟丝子;大叶蛇葡萄;大枣;大皂荚;丹参;单条草;灯台叶;灯心草;地耳草;地肤子;地锦草;地梢瓜;地榆;丁香;冬葵果;豆蔻;独一味;杜仲;杜仲叶;多舌飞蓬;/;鹅不食草;儿茶;翻白草;分心木;蜂胶;凤尾草;凤尾蕨;凤仙透骨草;凤眼草;佛甲草;覆盆子;甘草;干姜;橄榄;高良姜;葛花;枸骨叶;枸杞子;钩藤;谷精草;关黄柏;贯叶金丝桃;贯叶连翘;广藿香;广枣;鬼箭羽;鬼臼;鬼针草;海藻;荷叶;红车轴草;红旱莲;…	Fructus Amomi;Acacia nilotica;Ardisiae japonicae;Folium Artemisiae Argyi;Fructus Anisi Stellati;/;Semen Lablab Album;Semen Ginkgo;Ginkgo biloba;Herba Hedyotis Diffusae;Herba Patriniae;Radix Ampelopsis;/;Herba Lobeliae Chinensis;Radix Isatidis seu Baphicacanthi;Rhizoma Pinelliae;Herba Scutellariae barbatae;Radix Glehniae;/;/;Semen Ricini;Hypericum wightianum;Mangifera persiciformis;Herba Polygoni …	3.91			301.036	348.8	1	NEG	[M-H]-	level1	Quercetin	52.2269	0.269591	0	0	-2.33462	JAK1_HUMAN	P23458	JAK1
Quercetin	槲皮素	C15H10O7	117-39-5	REFJWTPEDVJJIY-UHFFFAOYSA-N	C00389	HMDB0005794	5280343	Shikimates and Phenylpropanoids	莽草酸及苯丙酸类	Flavonoids	黄酮类	Flavonols	黄酮醇类	HERB004853;HERB000018;HERB000036;HERB000066;HERB000137;HERB000139;HERB000161;HERB000186;HERB000189;HERB000208;HERB000221;HERB000237;HERB000286;HERB000312;HERB000323;HERB000330;HERB000338;HERB000403;HERB000409;HERB000418;HERB000432;HERB000448;HERB000469;HERB000472;HERB000553;HERB000580;HERB000594;HERB000614;HERB000638;HERB000770;HERB000777;HERB000780;HERB000783;HERB000819;HERB000847;HERB000868;HER…	砂仁;阿拉伯胶金合欢;矮地茶;艾叶;八角茴香;八角莲;白扁豆;白果;白果叶;白花蛇舌草;败酱草;白蔹;白鲜皮;半边莲;板蓝根;半夏;半枝莲;北沙参;北五味子;荜澄茄;蓖麻子;遍地锦;扁桃;萹蓄;布渣叶;苍耳子;草果;侧柏叶;柴胡;车前子;沉香;秤杆升麻;柽柳;重楼排草;川八角莲;川楝子;川牛膝;穿心莲;垂盆草;椿皮;刺五加;醋柳果;大白顶草;大风子;大花红景天;大花紫薇;大蓟;大金钱草;大菟丝子;大叶蛇葡萄;大枣;大皂荚;丹参;单条草;灯台叶;灯心草;地耳草;地肤子;地锦草;地梢瓜;地榆;丁香;冬葵果;豆蔻;独一味;杜仲;杜仲叶;多舌飞蓬;/;鹅不食草;儿茶;翻白草;分心木;蜂胶;凤尾草;凤尾蕨;凤仙透骨草;凤眼草;佛甲草;覆盆子;甘草;干姜;橄榄;高良姜;葛花;枸骨叶;枸杞子;钩藤;谷精草;关黄柏;贯叶金丝桃;贯叶连翘;广藿香;广枣;鬼箭羽;鬼臼;鬼针草;海藻;荷叶;红车轴草;红旱莲;…	Fructus Amomi;Acacia nilotica;Ardisiae japonicae;Folium Artemisiae Argyi;Fructus Anisi Stellati;/;Semen Lablab Album;Semen Ginkgo;Ginkgo biloba;Herba Hedyotis Diffusae;Herba Patriniae;Radix Ampelopsis;/;Herba Lobeliae Chinensis;Radix Isatidis seu Baphicacanthi;Rhizoma Pinelliae;Herba Scutellariae barbatae;Radix Glehniae;/;/;Semen Ricini;Hypericum wightianum;Mangifera persiciformis;Herba Polygoni …	3.91			301.036	348.8	1	NEG	[M-H]-	level1	Quercetin	52.2269	0.269591	0	0	-2.33462	MP2K2_HUMAN	P36507	MAP2K2
Quercetin	槲皮素	C15H10O7	117-39-5	REFJWTPEDVJJIY-UHFFFAOYSA-N	C00389	HMDB0005794	5280343	Shikimates and Phenylpropanoids	莽草酸及苯丙酸类	Flavonoids	黄酮类	Flavonols	黄酮醇类	HERB004853;HERB000018;HERB000036;HERB000066;HERB000137;HERB000139;HERB000161;HERB000186;HERB000189;HERB000208;HERB000221;HERB000237;HERB000286;HERB000312;HERB000323;HERB000330;HERB000338;HERB000403;HERB000409;HERB000418;HERB000432;HERB000448;HERB000469;HERB000472;HERB000553;HERB000580;HERB000594;HERB000614;HERB000638;HERB000770;HERB000777;HERB000780;HERB000783;HERB000819;HERB000847;HERB000868;HER…	砂仁;阿拉伯胶金合欢;矮地茶;艾叶;八角茴香;八角莲;白扁豆;白果;白果叶;白花蛇舌草;败酱草;白蔹;白鲜皮;半边莲;板蓝根;半夏;半枝莲;北沙参;北五味子;荜澄茄;蓖麻子;遍地锦;扁桃;萹蓄;布渣叶;苍耳子;草果;侧柏叶;柴胡;车前子;沉香;秤杆升麻;柽柳;重楼排草;川八角莲;川楝子;川牛膝;穿心莲;垂盆草;椿皮;刺五加;醋柳果;大白顶草;大风子;大花红景天;大花紫薇;大蓟;大金钱草;大菟丝子;大叶蛇葡萄;大枣;大皂荚;丹参;单条草;灯台叶;灯心草;地耳草;地肤子;地锦草;地梢瓜;地榆;丁香;冬葵果;豆蔻;独一味;杜仲;杜仲叶;多舌飞蓬;/;鹅不食草;儿茶;翻白草;分心木;蜂胶;凤尾草;凤尾蕨;凤仙透骨草;凤眼草;佛甲草;覆盆子;甘草;干姜;橄榄;高良姜;葛花;枸骨叶;枸杞子;钩藤;谷精草;关黄柏;贯叶金丝桃;贯叶连翘;广藿香;广枣;鬼箭羽;鬼臼;鬼针草;海藻;荷叶;红车轴草;红旱莲;…	Fructus Amomi;Acacia nilotica;Ardisiae japonicae;Folium Artemisiae Argyi;Fructus Anisi Stellati;/;Semen Lablab Album;Semen Ginkgo;Ginkgo biloba;Herba Hedyotis Diffusae;Herba Patriniae;Radix Ampelopsis;/;Herba Lobeliae Chinensis;Radix Isatidis seu Baphicacanthi;Rhizoma Pinelliae;Herba Scutellariae barbatae;Radix Glehniae;/;/;Semen Ricini;Hypericum wightianum;Mangifera persiciformis;Herba Polygoni …	3.91			301.036	348.8	1	NEG	[M-H]-	level1	Quercetin	52.2269	0.269591	0	0	-2.33462	MP2K6_HUMAN	P52564	MAP2K6
Quercetin	槲皮素	C15H10O7	117-39-5	REFJWTPEDVJJIY-UHFFFAOYSA-N	C00389	HMDB0005794	5280343	Shikimates and Phenylpropanoids	莽草酸及苯丙酸类	Flavonoids	黄酮类	Flavonols	黄酮醇类	HERB004853;HERB000018;HERB000036;HERB000066;HERB000137;HERB000139;HERB000161;HERB000186;HERB000189;HERB000208;HERB000221;HERB000237;HERB000286;HERB000312;HERB000323;HERB000330;HERB000338;HERB000403;HERB000409;HERB000418;HERB000432;HERB000448;HERB000469;HERB000472;HERB000553;HERB000580;HERB000594;HERB000614;HERB000638;HERB000770;HERB000777;HERB000780;HERB000783;HERB000819;HERB000847;HERB000868;HER…	砂仁;阿拉伯胶金合欢;矮地茶;艾叶;八角茴香;八角莲;白扁豆;白果;白果叶;白花蛇舌草;败酱草;白蔹;白鲜皮;半边莲;板蓝根;半夏;半枝莲;北沙参;北五味子;荜澄茄;蓖麻子;遍地锦;扁桃;萹蓄;布渣叶;苍耳子;草果;侧柏叶;柴胡;车前子;沉香;秤杆升麻;柽柳;重楼排草;川八角莲;川楝子;川牛膝;穿心莲;垂盆草;椿皮;刺五加;醋柳果;大白顶草;大风子;大花红景天;大花紫薇;大蓟;大金钱草;大菟丝子;大叶蛇葡萄;大枣;大皂荚;丹参;单条草;灯台叶;灯心草;地耳草;地肤子;地锦草;地梢瓜;地榆;丁香;冬葵果;豆蔻;独一味;杜仲;杜仲叶;多舌飞蓬;/;鹅不食草;儿茶;翻白草;分心木;蜂胶;凤尾草;凤尾蕨;凤仙透骨草;凤眼草;佛甲草;覆盆子;甘草;干姜;橄榄;高良姜;葛花;枸骨叶;枸杞子;钩藤;谷精草;关黄柏;贯叶金丝桃;贯叶连翘;广藿香;广枣;鬼箭羽;鬼臼;鬼针草;海藻;荷叶;红车轴草;红旱莲;…	Fructus Amomi;Acacia nilotica;Ardisiae japonicae;Folium Artemisiae Argyi;Fructus Anisi Stellati;/;Semen Lablab Album;Semen Ginkgo;Ginkgo biloba;Herba Hedyotis Diffusae;Herba Patriniae;Radix Ampelopsis;/;Herba Lobeliae Chinensis;Radix Isatidis seu Baphicacanthi;Rhizoma Pinelliae;Herba Scutellariae barbatae;Radix Glehniae;/;/;Semen Ricini;Hypericum wightianum;Mangifera persiciformis;Herba Polygoni …	3.91			301.036	348.8	1	NEG	[M-H]-	level1	Quercetin	52.2269	0.269591	0	0	-2.33462	M3K5_HUMAN	Q99683	MAP3K5
Quercetin	槲皮素	C15H10O7	117-39-5	REFJWTPEDVJJIY-UHFFFAOYSA-N	C00389	HMDB0005794	5280343	Shikimates and Phenylpropanoids	莽草酸及苯丙酸类	Flavonoids	黄酮类	Flavonols	黄酮醇类	HERB004853;HERB000018;HERB000036;HERB000066;HERB000137;HERB000139;HERB000161;HERB000186;HERB000189;HERB000208;HERB000221;HERB000237;HERB000286;HERB000312;HERB000323;HERB000330;HERB000338;HERB000403;HERB000409;HERB000418;HERB000432;HERB000448;HERB000469;HERB000472;HERB000553;HERB000580;HERB000594;HERB000614;HERB000638;HERB000770;HERB000777;HERB000780;HERB000783;HERB000819;HERB000847;HERB000868;HER…	砂仁;阿拉伯胶金合欢;矮地茶;艾叶;八角茴香;八角莲;白扁豆;白果;白果叶;白花蛇舌草;败酱草;白蔹;白鲜皮;半边莲;板蓝根;半夏;半枝莲;北沙参;北五味子;荜澄茄;蓖麻子;遍地锦;扁桃;萹蓄;布渣叶;苍耳子;草果;侧柏叶;柴胡;车前子;沉香;秤杆升麻;柽柳;重楼排草;川八角莲;川楝子;川牛膝;穿心莲;垂盆草;椿皮;刺五加;醋柳果;大白顶草;大风子;大花红景天;大花紫薇;大蓟;大金钱草;大菟丝子;大叶蛇葡萄;大枣;大皂荚;丹参;单条草;灯台叶;灯心草;地耳草;地肤子;地锦草;地梢瓜;地榆;丁香;冬葵果;豆蔻;独一味;杜仲;杜仲叶;多舌飞蓬;/;鹅不食草;儿茶;翻白草;分心木;蜂胶;凤尾草;凤尾蕨;凤仙透骨草;凤眼草;佛甲草;覆盆子;甘草;干姜;橄榄;高良姜;葛花;枸骨叶;枸杞子;钩藤;谷精草;关黄柏;贯叶金丝桃;贯叶连翘;广藿香;广枣;鬼箭羽;鬼臼;鬼针草;海藻;荷叶;红车轴草;红旱莲;…	Fructus Amomi;Acacia nilotica;Ardisiae japonicae;Folium Artemisiae Argyi;Fructus Anisi Stellati;/;Semen Lablab Album;Semen Ginkgo;Ginkgo biloba;Herba Hedyotis Diffusae;Herba Patriniae;Radix Ampelopsis;/;Herba Lobeliae Chinensis;Radix Isatidis seu Baphicacanthi;Rhizoma Pinelliae;Herba Scutellariae barbatae;Radix Glehniae;/;/;Semen Ricini;Hypericum wightianum;Mangifera persiciformis;Herba Polygoni …	3.91			301.036	348.8	1	NEG	[M-H]-	level1	Quercetin	52.2269	0.269591	0	0	-2.33462	MK06_HUMAN	Q16659	MAPK6
Quercetin	槲皮素	C15H10O7	117-39-5	REFJWTPEDVJJIY-UHFFFAOYSA-N	C00389	HMDB0005794	5280343	Shikimates and Phenylpropanoids	莽草酸及苯丙酸类	Flavonoids	黄酮类	Flavonols	黄酮醇类	HERB004853;HERB000018;HERB000036;HERB000066;HERB000137;HERB000139;HERB000161;HERB000186;HERB000189;HERB000208;HERB000221;HERB000237;HERB000286;HERB000312;HERB000323;HERB000330;HERB000338;HERB000403;HERB000409;HERB000418;HERB000432;HERB000448;HERB000469;HERB000472;HERB000553;HERB000580;HERB000594;HERB000614;HERB000638;HERB000770;HERB000777;HERB000780;HERB000783;HERB000819;HERB000847;HERB000868;HER…	砂仁;阿拉伯胶金合欢;矮地茶;艾叶;八角茴香;八角莲;白扁豆;白果;白果叶;白花蛇舌草;败酱草;白蔹;白鲜皮;半边莲;板蓝根;半夏;半枝莲;北沙参;北五味子;荜澄茄;蓖麻子;遍地锦;扁桃;萹蓄;布渣叶;苍耳子;草果;侧柏叶;柴胡;车前子;沉香;秤杆升麻;柽柳;重楼排草;川八角莲;川楝子;川牛膝;穿心莲;垂盆草;椿皮;刺五加;醋柳果;大白顶草;大风子;大花红景天;大花紫薇;大蓟;大金钱草;大菟丝子;大叶蛇葡萄;大枣;大皂荚;丹参;单条草;灯台叶;灯心草;地耳草;地肤子;地锦草;地梢瓜;地榆;丁香;冬葵果;豆蔻;独一味;杜仲;杜仲叶;多舌飞蓬;/;鹅不食草;儿茶;翻白草;分心木;蜂胶;凤尾草;凤尾蕨;凤仙透骨草;凤眼草;佛甲草;覆盆子;甘草;干姜;橄榄;高良姜;葛花;枸骨叶;枸杞子;钩藤;谷精草;关黄柏;贯叶金丝桃;贯叶连翘;广藿香;广枣;鬼箭羽;鬼臼;鬼针草;海藻;荷叶;红车轴草;红旱莲;…	Fructus Amomi;Acacia nilotica;Ardisiae japonicae;Folium Artemisiae Argyi;Fructus Anisi Stellati;/;Semen Lablab Album;Semen Ginkgo;Ginkgo biloba;Herba Hedyotis Diffusae;Herba Patriniae;Radix Ampelopsis;/;Herba Lobeliae Chinensis;Radix Isatidis seu Baphicacanthi;Rhizoma Pinelliae;Herba Scutellariae barbatae;Radix Glehniae;/;/;Semen Ricini;Hypericum wightianum;Mangifera persiciformis;Herba Polygoni …	3.91			301.036	348.8	1	NEG	[M-H]-	level1	Quercetin	52.2269	0.269591	0	0	-2.33462	STK26_HUMAN	Q9P289	STK26
Quercetin	槲皮素	C15H10O7	117-39-5	REFJWTPEDVJJIY-UHFFFAOYSA-N	C00389	HMDB0005794	5280343	Shikimates and Phenylpropanoids	莽草酸及苯丙酸类	Flavonoids	黄酮类	Flavonols	黄酮醇类	HERB004853;HERB000018;HERB000036;HERB000066;HERB000137;HERB000139;HERB000161;HERB000186;HERB000189;HERB000208;HERB000221;HERB000237;HERB000286;HERB000312;HERB000323;HERB000330;HERB000338;HERB000403;HERB000409;HERB000418;HERB000432;HERB000448;HERB000469;HERB000472;HERB000553;HERB000580;HERB000594;HERB000614;HERB000638;HERB000770;HERB000777;HERB000780;HERB000783;HERB000819;HERB000847;HERB000868;HER…	砂仁;阿拉伯胶金合欢;矮地茶;艾叶;八角茴香;八角莲;白扁豆;白果;白果叶;白花蛇舌草;败酱草;白蔹;白鲜皮;半边莲;板蓝根;半夏;半枝莲;北沙参;北五味子;荜澄茄;蓖麻子;遍地锦;扁桃;萹蓄;布渣叶;苍耳子;草果;侧柏叶;柴胡;车前子;沉香;秤杆升麻;柽柳;重楼排草;川八角莲;川楝子;川牛膝;穿心莲;垂盆草;椿皮;刺五加;醋柳果;大白顶草;大风子;大花红景天;大花紫薇;大蓟;大金钱草;大菟丝子;大叶蛇葡萄;大枣;大皂荚;丹参;单条草;灯台叶;灯心草;地耳草;地肤子;地锦草;地梢瓜;地榆;丁香;冬葵果;豆蔻;独一味;杜仲;杜仲叶;多舌飞蓬;/;鹅不食草;儿茶;翻白草;分心木;蜂胶;凤尾草;凤尾蕨;凤仙透骨草;凤眼草;佛甲草;覆盆子;甘草;干姜;橄榄;高良姜;葛花;枸骨叶;枸杞子;钩藤;谷精草;关黄柏;贯叶金丝桃;贯叶连翘;广藿香;广枣;鬼箭羽;鬼臼;鬼针草;海藻;荷叶;红车轴草;红旱莲;…	Fructus Amomi;Acacia nilotica;Ardisiae japonicae;Folium Artemisiae Argyi;Fructus Anisi Stellati;/;Semen Lablab Album;Semen Ginkgo;Ginkgo biloba;Herba Hedyotis Diffusae;Herba Patriniae;Radix Ampelopsis;/;Herba Lobeliae Chinensis;Radix Isatidis seu Baphicacanthi;Rhizoma Pinelliae;Herba Scutellariae barbatae;Radix Glehniae;/;/;Semen Ricini;Hypericum wightianum;Mangifera persiciformis;Herba Polygoni …	3.91			301.036	348.8	1	NEG	[M-H]-	level1	Quercetin	52.2269	0.269591	0	0	-2.33462	OXSR1_HUMAN	O95747	OXSR1
Quercetin	槲皮素	C15H10O7	117-39-5	REFJWTPEDVJJIY-UHFFFAOYSA-N	C00389	HMDB0005794	5280343	Shikimates and Phenylpropanoids	莽草酸及苯丙酸类	Flavonoids	黄酮类	Flavonols	黄酮醇类	HERB004853;HERB000018;HERB000036;HERB000066;HERB000137;HERB000139;HERB000161;HERB000186;HERB000189;HERB000208;HERB000221;HERB000237;HERB000286;HERB000312;HERB000323;HERB000330;HERB000338;HERB000403;HERB000409;HERB000418;HERB000432;HERB000448;HERB000469;HERB000472;HERB000553;HERB000580;HERB000594;HERB000614;HERB000638;HERB000770;HERB000777;HERB000780;HERB000783;HERB000819;HERB000847;HERB000868;HER…	砂仁;阿拉伯胶金合欢;矮地茶;艾叶;八角茴香;八角莲;白扁豆;白果;白果叶;白花蛇舌草;败酱草;白蔹;白鲜皮;半边莲;板蓝根;半夏;半枝莲;北沙参;北五味子;荜澄茄;蓖麻子;遍地锦;扁桃;萹蓄;布渣叶;苍耳子;草果;侧柏叶;柴胡;车前子;沉香;秤杆升麻;柽柳;重楼排草;川八角莲;川楝子;川牛膝;穿心莲;垂盆草;椿皮;刺五加;醋柳果;大白顶草;大风子;大花红景天;大花紫薇;大蓟;大金钱草;大菟丝子;大叶蛇葡萄;大枣;大皂荚;丹参;单条草;灯台叶;灯心草;地耳草;地肤子;地锦草;地梢瓜;地榆;丁香;冬葵果;豆蔻;独一味;杜仲;杜仲叶;多舌飞蓬;/;鹅不食草;儿茶;翻白草;分心木;蜂胶;凤尾草;凤尾蕨;凤仙透骨草;凤眼草;佛甲草;覆盆子;甘草;干姜;橄榄;高良姜;葛花;枸骨叶;枸杞子;钩藤;谷精草;关黄柏;贯叶金丝桃;贯叶连翘;广藿香;广枣;鬼箭羽;鬼臼;鬼针草;海藻;荷叶;红车轴草;红旱莲;…	Fructus Amomi;Acacia nilotica;Ardisiae japonicae;Folium Artemisiae Argyi;Fructus Anisi Stellati;/;Semen Lablab Album;Semen Ginkgo;Ginkgo biloba;Herba Hedyotis Diffusae;Herba Patriniae;Radix Ampelopsis;/;Herba Lobeliae Chinensis;Radix Isatidis seu Baphicacanthi;Rhizoma Pinelliae;Herba Scutellariae barbatae;Radix Glehniae;/;/;Semen Ricini;Hypericum wightianum;Mangifera persiciformis;Herba Polygoni …	3.91			301.036	348.8	1	NEG	[M-H]-	level1	Quercetin	52.2269	0.269591	0	0	-2.33462	PAK4_HUMAN	O96013	PAK4
Quercetin	槲皮素	C15H10O7	117-39-5	REFJWTPEDVJJIY-UHFFFAOYSA-N	C00389	HMDB0005794	5280343	Shikimates and Phenylpropanoids	莽草酸及苯丙酸类	Flavonoids	黄酮类	Flavonols	黄酮醇类	HERB004853;HERB000018;HERB000036;HERB000066;HERB000137;HERB000139;HERB000161;HERB000186;HERB000189;HERB000208;HERB000221;HERB000237;HERB000286;HERB000312;HERB000323;HERB000330;HERB000338;HERB000403;HERB000409;HERB000418;HERB000432;HERB000448;HERB000469;HERB000472;HERB000553;HERB000580;HERB000594;HERB000614;HERB000638;HERB000770;HERB000777;HERB000780;HERB000783;HERB000819;HERB000847;HERB000868;HER…	砂仁;阿拉伯胶金合欢;矮地茶;艾叶;八角茴香;八角莲;白扁豆;白果;白果叶;白花蛇舌草;败酱草;白蔹;白鲜皮;半边莲;板蓝根;半夏;半枝莲;北沙参;北五味子;荜澄茄;蓖麻子;遍地锦;扁桃;萹蓄;布渣叶;苍耳子;草果;侧柏叶;柴胡;车前子;沉香;秤杆升麻;柽柳;重楼排草;川八角莲;川楝子;川牛膝;穿心莲;垂盆草;椿皮;刺五加;醋柳果;大白顶草;大风子;大花红景天;大花紫薇;大蓟;大金钱草;大菟丝子;大叶蛇葡萄;大枣;大皂荚;丹参;单条草;灯台叶;灯心草;地耳草;地肤子;地锦草;地梢瓜;地榆;丁香;冬葵果;豆蔻;独一味;杜仲;杜仲叶;多舌飞蓬;/;鹅不食草;儿茶;翻白草;分心木;蜂胶;凤尾草;凤尾蕨;凤仙透骨草;凤眼草;佛甲草;覆盆子;甘草;干姜;橄榄;高良姜;葛花;枸骨叶;枸杞子;钩藤;谷精草;关黄柏;贯叶金丝桃;贯叶连翘;广藿香;广枣;鬼箭羽;鬼臼;鬼针草;海藻;荷叶;红车轴草;红旱莲;…	Fructus Amomi;Acacia nilotica;Ardisiae japonicae;Folium Artemisiae Argyi;Fructus Anisi Stellati;/;Semen Lablab Album;Semen Ginkgo;Ginkgo biloba;Herba Hedyotis Diffusae;Herba Patriniae;Radix Ampelopsis;/;Herba Lobeliae Chinensis;Radix Isatidis seu Baphicacanthi;Rhizoma Pinelliae;Herba Scutellariae barbatae;Radix Glehniae;/;/;Semen Ricini;Hypericum wightianum;Mangifera persiciformis;Herba Polygoni …	3.91			301.036	348.8	1	NEG	[M-H]-	level1	Quercetin	52.2269	0.269591	0	0	-2.33462	PAK5_HUMAN	Q9P286	PAK5
Quercetin	槲皮素	C15H10O7	117-39-5	REFJWTPEDVJJIY-UHFFFAOYSA-N	C00389	HMDB0005794	5280343	Shikimates and Phenylpropanoids	莽草酸及苯丙酸类	Flavonoids	黄酮类	Flavonols	黄酮醇类	HERB004853;HERB000018;HERB000036;HERB000066;HERB000137;HERB000139;HERB000161;HERB000186;HERB000189;HERB000208;HERB000221;HERB000237;HERB000286;HERB000312;HERB000323;HERB000330;HERB000338;HERB000403;HERB000409;HERB000418;HERB000432;HERB000448;HERB000469;HERB000472;HERB000553;HERB000580;HERB000594;HERB000614;HERB000638;HERB000770;HERB000777;HERB000780;HERB000783;HERB000819;HERB000847;HERB000868;HER…	砂仁;阿拉伯胶金合欢;矮地茶;艾叶;八角茴香;八角莲;白扁豆;白果;白果叶;白花蛇舌草;败酱草;白蔹;白鲜皮;半边莲;板蓝根;半夏;半枝莲;北沙参;北五味子;荜澄茄;蓖麻子;遍地锦;扁桃;萹蓄;布渣叶;苍耳子;草果;侧柏叶;柴胡;车前子;沉香;秤杆升麻;柽柳;重楼排草;川八角莲;川楝子;川牛膝;穿心莲;垂盆草;椿皮;刺五加;醋柳果;大白顶草;大风子;大花红景天;大花紫薇;大蓟;大金钱草;大菟丝子;大叶蛇葡萄;大枣;大皂荚;丹参;单条草;灯台叶;灯心草;地耳草;地肤子;地锦草;地梢瓜;地榆;丁香;冬葵果;豆蔻;独一味;杜仲;杜仲叶;多舌飞蓬;/;鹅不食草;儿茶;翻白草;分心木;蜂胶;凤尾草;凤尾蕨;凤仙透骨草;凤眼草;佛甲草;覆盆子;甘草;干姜;橄榄;高良姜;葛花;枸骨叶;枸杞子;钩藤;谷精草;关黄柏;贯叶金丝桃;贯叶连翘;广藿香;广枣;鬼箭羽;鬼臼;鬼针草;海藻;荷叶;红车轴草;红旱莲;…	Fructus Amomi;Acacia nilotica;Ardisiae japonicae;Folium Artemisiae Argyi;Fructus Anisi Stellati;/;Semen Lablab Album;Semen Ginkgo;Ginkgo biloba;Herba Hedyotis Diffusae;Herba Patriniae;Radix Ampelopsis;/;Herba Lobeliae Chinensis;Radix Isatidis seu Baphicacanthi;Rhizoma Pinelliae;Herba Scutellariae barbatae;Radix Glehniae;/;/;Semen Ricini;Hypericum wightianum;Mangifera persiciformis;Herba Polygoni …	3.91			301.036	348.8	1	NEG	[M-H]-	level1	Quercetin	52.2269	0.269591	0	0	-2.33462	PAK6_HUMAN	Q9NQU5	PAK6
Quercetin	槲皮素	C15H10O7	117-39-5	REFJWTPEDVJJIY-UHFFFAOYSA-N	C00389	HMDB0005794	5280343	Shikimates and Phenylpropanoids	莽草酸及苯丙酸类	Flavonoids	黄酮类	Flavonols	黄酮醇类	HERB004853;HERB000018;HERB000036;HERB000066;HERB000137;HERB000139;HERB000161;HERB000186;HERB000189;HERB000208;HERB000221;HERB000237;HERB000286;HERB000312;HERB000323;HERB000330;HERB000338;HERB000403;HERB000409;HERB000418;HERB000432;HERB000448;HERB000469;HERB000472;HERB000553;HERB000580;HERB000594;HERB000614;HERB000638;HERB000770;HERB000777;HERB000780;HERB000783;HERB000819;HERB000847;HERB000868;HER…	砂仁;阿拉伯胶金合欢;矮地茶;艾叶;八角茴香;八角莲;白扁豆;白果;白果叶;白花蛇舌草;败酱草;白蔹;白鲜皮;半边莲;板蓝根;半夏;半枝莲;北沙参;北五味子;荜澄茄;蓖麻子;遍地锦;扁桃;萹蓄;布渣叶;苍耳子;草果;侧柏叶;柴胡;车前子;沉香;秤杆升麻;柽柳;重楼排草;川八角莲;川楝子;川牛膝;穿心莲;垂盆草;椿皮;刺五加;醋柳果;大白顶草;大风子;大花红景天;大花紫薇;大蓟;大金钱草;大菟丝子;大叶蛇葡萄;大枣;大皂荚;丹参;单条草;灯台叶;灯心草;地耳草;地肤子;地锦草;地梢瓜;地榆;丁香;冬葵果;豆蔻;独一味;杜仲;杜仲叶;多舌飞蓬;/;鹅不食草;儿茶;翻白草;分心木;蜂胶;凤尾草;凤尾蕨;凤仙透骨草;凤眼草;佛甲草;覆盆子;甘草;干姜;橄榄;高良姜;葛花;枸骨叶;枸杞子;钩藤;谷精草;关黄柏;贯叶金丝桃;贯叶连翘;广藿香;广枣;鬼箭羽;鬼臼;鬼针草;海藻;荷叶;红车轴草;红旱莲;…	Fructus Amomi;Acacia nilotica;Ardisiae japonicae;Folium Artemisiae Argyi;Fructus Anisi Stellati;/;Semen Lablab Album;Semen Ginkgo;Ginkgo biloba;Herba Hedyotis Diffusae;Herba Patriniae;Radix Ampelopsis;/;Herba Lobeliae Chinensis;Radix Isatidis seu Baphicacanthi;Rhizoma Pinelliae;Herba Scutellariae barbatae;Radix Glehniae;/;/;Semen Ricini;Hypericum wightianum;Mangifera persiciformis;Herba Polygoni …	3.91			301.036	348.8	1	NEG	[M-H]-	level1	Quercetin	52.2269	0.269591	0	0	-2.33462	CDK16_HUMAN	Q00536	CDK16
Quercetin	槲皮素	C15H10O7	117-39-5	REFJWTPEDVJJIY-UHFFFAOYSA-N	C00389	HMDB0005794	5280343	Shikimates and Phenylpropanoids	莽草酸及苯丙酸类	Flavonoids	黄酮类	Flavonols	黄酮醇类	HERB004853;HERB000018;HERB000036;HERB000066;HERB000137;HERB000139;HERB000161;HERB000186;HERB000189;HERB000208;HERB000221;HERB000237;HERB000286;HERB000312;HERB000323;HERB000330;HERB000338;HERB000403;HERB000409;HERB000418;HERB000432;HERB000448;HERB000469;HERB000472;HERB000553;HERB000580;HERB000594;HERB000614;HERB000638;HERB000770;HERB000777;HERB000780;HERB000783;HERB000819;HERB000847;HERB000868;HER…	砂仁;阿拉伯胶金合欢;矮地茶;艾叶;八角茴香;八角莲;白扁豆;白果;白果叶;白花蛇舌草;败酱草;白蔹;白鲜皮;半边莲;板蓝根;半夏;半枝莲;北沙参;北五味子;荜澄茄;蓖麻子;遍地锦;扁桃;萹蓄;布渣叶;苍耳子;草果;侧柏叶;柴胡;车前子;沉香;秤杆升麻;柽柳;重楼排草;川八角莲;川楝子;川牛膝;穿心莲;垂盆草;椿皮;刺五加;醋柳果;大白顶草;大风子;大花红景天;大花紫薇;大蓟;大金钱草;大菟丝子;大叶蛇葡萄;大枣;大皂荚;丹参;单条草;灯台叶;灯心草;地耳草;地肤子;地锦草;地梢瓜;地榆;丁香;冬葵果;豆蔻;独一味;杜仲;杜仲叶;多舌飞蓬;/;鹅不食草;儿茶;翻白草;分心木;蜂胶;凤尾草;凤尾蕨;凤仙透骨草;凤眼草;佛甲草;覆盆子;甘草;干姜;橄榄;高良姜;葛花;枸骨叶;枸杞子;钩藤;谷精草;关黄柏;贯叶金丝桃;贯叶连翘;广藿香;广枣;鬼箭羽;鬼臼;鬼针草;海藻;荷叶;红车轴草;红旱莲;…	Fructus Amomi;Acacia nilotica;Ardisiae japonicae;Folium Artemisiae Argyi;Fructus Anisi Stellati;/;Semen Lablab Album;Semen Ginkgo;Ginkgo biloba;Herba Hedyotis Diffusae;Herba Patriniae;Radix Ampelopsis;/;Herba Lobeliae Chinensis;Radix Isatidis seu Baphicacanthi;Rhizoma Pinelliae;Herba Scutellariae barbatae;Radix Glehniae;/;/;Semen Ricini;Hypericum wightianum;Mangifera persiciformis;Herba Polygoni …	3.91			301.036	348.8	1	NEG	[M-H]-	level1	Quercetin	52.2269	0.269591	0	0	-2.33462	PDPK1_HUMAN	O15530	PDPK1
Quercetin	槲皮素	C15H10O7	117-39-5	REFJWTPEDVJJIY-UHFFFAOYSA-N	C00389	HMDB0005794	5280343	Shikimates and Phenylpropanoids	莽草酸及苯丙酸类	Flavonoids	黄酮类	Flavonols	黄酮醇类	HERB004853;HERB000018;HERB000036;HERB000066;HERB000137;HERB000139;HERB000161;HERB000186;HERB000189;HERB000208;HERB000221;HERB000237;HERB000286;HERB000312;HERB000323;HERB000330;HERB000338;HERB000403;HERB000409;HERB000418;HERB000432;HERB000448;HERB000469;HERB000472;HERB000553;HERB000580;HERB000594;HERB000614;HERB000638;HERB000770;HERB000777;HERB000780;HERB000783;HERB000819;HERB000847;HERB000868;HER…	砂仁;阿拉伯胶金合欢;矮地茶;艾叶;八角茴香;八角莲;白扁豆;白果;白果叶;白花蛇舌草;败酱草;白蔹;白鲜皮;半边莲;板蓝根;半夏;半枝莲;北沙参;北五味子;荜澄茄;蓖麻子;遍地锦;扁桃;萹蓄;布渣叶;苍耳子;草果;侧柏叶;柴胡;车前子;沉香;秤杆升麻;柽柳;重楼排草;川八角莲;川楝子;川牛膝;穿心莲;垂盆草;椿皮;刺五加;醋柳果;大白顶草;大风子;大花红景天;大花紫薇;大蓟;大金钱草;大菟丝子;大叶蛇葡萄;大枣;大皂荚;丹参;单条草;灯台叶;灯心草;地耳草;地肤子;地锦草;地梢瓜;地榆;丁香;冬葵果;豆蔻;独一味;杜仲;杜仲叶;多舌飞蓬;/;鹅不食草;儿茶;翻白草;分心木;蜂胶;凤尾草;凤尾蕨;凤仙透骨草;凤眼草;佛甲草;覆盆子;甘草;干姜;橄榄;高良姜;葛花;枸骨叶;枸杞子;钩藤;谷精草;关黄柏;贯叶金丝桃;贯叶连翘;广藿香;广枣;鬼箭羽;鬼臼;鬼针草;海藻;荷叶;红车轴草;红旱莲;…	Fructus Amomi;Acacia nilotica;Ardisiae japonicae;Folium Artemisiae Argyi;Fructus Anisi Stellati;/;Semen Lablab Album;Semen Ginkgo;Ginkgo biloba;Herba Hedyotis Diffusae;Herba Patriniae;Radix Ampelopsis;/;Herba Lobeliae Chinensis;Radix Isatidis seu Baphicacanthi;Rhizoma Pinelliae;Herba Scutellariae barbatae;Radix Glehniae;/;/;Semen Ricini;Hypericum wightianum;Mangifera persiciformis;Herba Polygoni …	3.91			301.036	348.8	1	NEG	[M-H]-	level1	Quercetin	52.2269	0.269591	0	0	-2.33462	PIM2_HUMAN	Q9P1W9	PIM2
Quercetin	槲皮素	C15H10O7	117-39-5	REFJWTPEDVJJIY-UHFFFAOYSA-N	C00389	HMDB0005794	5280343	Shikimates and Phenylpropanoids	莽草酸及苯丙酸类	Flavonoids	黄酮类	Flavonols	黄酮醇类	HERB004853;HERB000018;HERB000036;HERB000066;HERB000137;HERB000139;HERB000161;HERB000186;HERB000189;HERB000208;HERB000221;HERB000237;HERB000286;HERB000312;HERB000323;HERB000330;HERB000338;HERB000403;HERB000409;HERB000418;HERB000432;HERB000448;HERB000469;HERB000472;HERB000553;HERB000580;HERB000594;HERB000614;HERB000638;HERB000770;HERB000777;HERB000780;HERB000783;HERB000819;HERB000847;HERB000868;HER…	砂仁;阿拉伯胶金合欢;矮地茶;艾叶;八角茴香;八角莲;白扁豆;白果;白果叶;白花蛇舌草;败酱草;白蔹;白鲜皮;半边莲;板蓝根;半夏;半枝莲;北沙参;北五味子;荜澄茄;蓖麻子;遍地锦;扁桃;萹蓄;布渣叶;苍耳子;草果;侧柏叶;柴胡;车前子;沉香;秤杆升麻;柽柳;重楼排草;川八角莲;川楝子;川牛膝;穿心莲;垂盆草;椿皮;刺五加;醋柳果;大白顶草;大风子;大花红景天;大花紫薇;大蓟;大金钱草;大菟丝子;大叶蛇葡萄;大枣;大皂荚;丹参;单条草;灯台叶;灯心草;地耳草;地肤子;地锦草;地梢瓜;地榆;丁香;冬葵果;豆蔻;独一味;杜仲;杜仲叶;多舌飞蓬;/;鹅不食草;儿茶;翻白草;分心木;蜂胶;凤尾草;凤尾蕨;凤仙透骨草;凤眼草;佛甲草;覆盆子;甘草;干姜;橄榄;高良姜;葛花;枸骨叶;枸杞子;钩藤;谷精草;关黄柏;贯叶金丝桃;贯叶连翘;广藿香;广枣;鬼箭羽;鬼臼;鬼针草;海藻;荷叶;红车轴草;红旱莲;…	Fructus Amomi;Acacia nilotica;Ardisiae japonicae;Folium Artemisiae Argyi;Fructus Anisi Stellati;/;Semen Lablab Album;Semen Ginkgo;Ginkgo biloba;Herba Hedyotis Diffusae;Herba Patriniae;Radix Ampelopsis;/;Herba Lobeliae Chinensis;Radix Isatidis seu Baphicacanthi;Rhizoma Pinelliae;Herba Scutellariae barbatae;Radix Glehniae;/;/;Semen Ricini;Hypericum wightianum;Mangifera persiciformis;Herba Polygoni …	3.91			301.036	348.8	1	NEG	[M-H]-	level1	Quercetin	52.2269	0.269591	0	0	-2.33462	PIM3_HUMAN	Q86V86	PIM3
Quercetin	槲皮素	C15H10O7	117-39-5	REFJWTPEDVJJIY-UHFFFAOYSA-N	C00389	HMDB0005794	5280343	Shikimates and Phenylpropanoids	莽草酸及苯丙酸类	Flavonoids	黄酮类	Flavonols	黄酮醇类	HERB004853;HERB000018;HERB000036;HERB000066;HERB000137;HERB000139;HERB000161;HERB000186;HERB000189;HERB000208;HERB000221;HERB000237;HERB000286;HERB000312;HERB000323;HERB000330;HERB000338;HERB000403;HERB000409;HERB000418;HERB000432;HERB000448;HERB000469;HERB000472;HERB000553;HERB000580;HERB000594;HERB000614;HERB000638;HERB000770;HERB000777;HERB000780;HERB000783;HERB000819;HERB000847;HERB000868;HER…	砂仁;阿拉伯胶金合欢;矮地茶;艾叶;八角茴香;八角莲;白扁豆;白果;白果叶;白花蛇舌草;败酱草;白蔹;白鲜皮;半边莲;板蓝根;半夏;半枝莲;北沙参;北五味子;荜澄茄;蓖麻子;遍地锦;扁桃;萹蓄;布渣叶;苍耳子;草果;侧柏叶;柴胡;车前子;沉香;秤杆升麻;柽柳;重楼排草;川八角莲;川楝子;川牛膝;穿心莲;垂盆草;椿皮;刺五加;醋柳果;大白顶草;大风子;大花红景天;大花紫薇;大蓟;大金钱草;大菟丝子;大叶蛇葡萄;大枣;大皂荚;丹参;单条草;灯台叶;灯心草;地耳草;地肤子;地锦草;地梢瓜;地榆;丁香;冬葵果;豆蔻;独一味;杜仲;杜仲叶;多舌飞蓬;/;鹅不食草;儿茶;翻白草;分心木;蜂胶;凤尾草;凤尾蕨;凤仙透骨草;凤眼草;佛甲草;覆盆子;甘草;干姜;橄榄;高良姜;葛花;枸骨叶;枸杞子;钩藤;谷精草;关黄柏;贯叶金丝桃;贯叶连翘;广藿香;广枣;鬼箭羽;鬼臼;鬼针草;海藻;荷叶;红车轴草;红旱莲;…	Fructus Amomi;Acacia nilotica;Ardisiae japonicae;Folium Artemisiae Argyi;Fructus Anisi Stellati;/;Semen Lablab Album;Semen Ginkgo;Ginkgo biloba;Herba Hedyotis Diffusae;Herba Patriniae;Radix Ampelopsis;/;Herba Lobeliae Chinensis;Radix Isatidis seu Baphicacanthi;Rhizoma Pinelliae;Herba Scutellariae barbatae;Radix Glehniae;/;/;Semen Ricini;Hypericum wightianum;Mangifera persiciformis;Herba Polygoni …	3.91			301.036	348.8	1	NEG	[M-H]-	level1	Quercetin	52.2269	0.269591	0	0	-2.33462	PLK4_HUMAN	O00444	PLK4
Quercetin	槲皮素	C15H10O7	117-39-5	REFJWTPEDVJJIY-UHFFFAOYSA-N	C00389	HMDB0005794	5280343	Shikimates and Phenylpropanoids	莽草酸及苯丙酸类	Flavonoids	黄酮类	Flavonols	黄酮醇类	HERB004853;HERB000018;HERB000036;HERB000066;HERB000137;HERB000139;HERB000161;HERB000186;HERB000189;HERB000208;HERB000221;HERB000237;HERB000286;HERB000312;HERB000323;HERB000330;HERB000338;HERB000403;HERB000409;HERB000418;HERB000432;HERB000448;HERB000469;HERB000472;HERB000553;HERB000580;HERB000594;HERB000614;HERB000638;HERB000770;HERB000777;HERB000780;HERB000783;HERB000819;HERB000847;HERB000868;HER…	砂仁;阿拉伯胶金合欢;矮地茶;艾叶;八角茴香;八角莲;白扁豆;白果;白果叶;白花蛇舌草;败酱草;白蔹;白鲜皮;半边莲;板蓝根;半夏;半枝莲;北沙参;北五味子;荜澄茄;蓖麻子;遍地锦;扁桃;萹蓄;布渣叶;苍耳子;草果;侧柏叶;柴胡;车前子;沉香;秤杆升麻;柽柳;重楼排草;川八角莲;川楝子;川牛膝;穿心莲;垂盆草;椿皮;刺五加;醋柳果;大白顶草;大风子;大花红景天;大花紫薇;大蓟;大金钱草;大菟丝子;大叶蛇葡萄;大枣;大皂荚;丹参;单条草;灯台叶;灯心草;地耳草;地肤子;地锦草;地梢瓜;地榆;丁香;冬葵果;豆蔻;独一味;杜仲;杜仲叶;多舌飞蓬;/;鹅不食草;儿茶;翻白草;分心木;蜂胶;凤尾草;凤尾蕨;凤仙透骨草;凤眼草;佛甲草;覆盆子;甘草;干姜;橄榄;高良姜;葛花;枸骨叶;枸杞子;钩藤;谷精草;关黄柏;贯叶金丝桃;贯叶连翘;广藿香;广枣;鬼箭羽;鬼臼;鬼针草;海藻;荷叶;红车轴草;红旱莲;…	Fructus Amomi;Acacia nilotica;Ardisiae japonicae;Folium Artemisiae Argyi;Fructus Anisi Stellati;/;Semen Lablab Album;Semen Ginkgo;Ginkgo biloba;Herba Hedyotis Diffusae;Herba Patriniae;Radix Ampelopsis;/;Herba Lobeliae Chinensis;Radix Isatidis seu Baphicacanthi;Rhizoma Pinelliae;Herba Scutellariae barbatae;Radix Glehniae;/;/;Semen Ricini;Hypericum wightianum;Mangifera persiciformis;Herba Polygoni …	3.91			301.036	348.8	1	NEG	[M-H]-	level1	Quercetin	52.2269	0.269591	0	0	-2.33462	KAPCA_HUMAN	P17612	PRKACA
Quercetin	槲皮素	C15H10O7	117-39-5	REFJWTPEDVJJIY-UHFFFAOYSA-N	C00389	HMDB0005794	5280343	Shikimates and Phenylpropanoids	莽草酸及苯丙酸类	Flavonoids	黄酮类	Flavonols	黄酮醇类	HERB004853;HERB000018;HERB000036;HERB000066;HERB000137;HERB000139;HERB000161;HERB000186;HERB000189;HERB000208;HERB000221;HERB000237;HERB000286;HERB000312;HERB000323;HERB000330;HERB000338;HERB000403;HERB000409;HERB000418;HERB000432;HERB000448;HERB000469;HERB000472;HERB000553;HERB000580;HERB000594;HERB000614;HERB000638;HERB000770;HERB000777;HERB000780;HERB000783;HERB000819;HERB000847;HERB000868;HER…	砂仁;阿拉伯胶金合欢;矮地茶;艾叶;八角茴香;八角莲;白扁豆;白果;白果叶;白花蛇舌草;败酱草;白蔹;白鲜皮;半边莲;板蓝根;半夏;半枝莲;北沙参;北五味子;荜澄茄;蓖麻子;遍地锦;扁桃;萹蓄;布渣叶;苍耳子;草果;侧柏叶;柴胡;车前子;沉香;秤杆升麻;柽柳;重楼排草;川八角莲;川楝子;川牛膝;穿心莲;垂盆草;椿皮;刺五加;醋柳果;大白顶草;大风子;大花红景天;大花紫薇;大蓟;大金钱草;大菟丝子;大叶蛇葡萄;大枣;大皂荚;丹参;单条草;灯台叶;灯心草;地耳草;地肤子;地锦草;地梢瓜;地榆;丁香;冬葵果;豆蔻;独一味;杜仲;杜仲叶;多舌飞蓬;/;鹅不食草;儿茶;翻白草;分心木;蜂胶;凤尾草;凤尾蕨;凤仙透骨草;凤眼草;佛甲草;覆盆子;甘草;干姜;橄榄;高良姜;葛花;枸骨叶;枸杞子;钩藤;谷精草;关黄柏;贯叶金丝桃;贯叶连翘;广藿香;广枣;鬼箭羽;鬼臼;鬼针草;海藻;荷叶;红车轴草;红旱莲;…	Fructus Amomi;Acacia nilotica;Ardisiae japonicae;Folium Artemisiae Argyi;Fructus Anisi Stellati;/;Semen Lablab Album;Semen Ginkgo;Ginkgo biloba;Herba Hedyotis Diffusae;Herba Patriniae;Radix Ampelopsis;/;Herba Lobeliae Chinensis;Radix Isatidis seu Baphicacanthi;Rhizoma Pinelliae;Herba Scutellariae barbatae;Radix Glehniae;/;/;Semen Ricini;Hypericum wightianum;Mangifera persiciformis;Herba Polygoni …	3.91			301.036	348.8	1	NEG	[M-H]-	level1	Quercetin	52.2269	0.269591	0	0	-2.33462	RIOK2_HUMAN	Q9BVS4	RIOK2
Quercetin	槲皮素	C15H10O7	117-39-5	REFJWTPEDVJJIY-UHFFFAOYSA-N	C00389	HMDB0005794	5280343	Shikimates and Phenylpropanoids	莽草酸及苯丙酸类	Flavonoids	黄酮类	Flavonols	黄酮醇类	HERB004853;HERB000018;HERB000036;HERB000066;HERB000137;HERB000139;HERB000161;HERB000186;HERB000189;HERB000208;HERB000221;HERB000237;HERB000286;HERB000312;HERB000323;HERB000330;HERB000338;HERB000403;HERB000409;HERB000418;HERB000432;HERB000448;HERB000469;HERB000472;HERB000553;HERB000580;HERB000594;HERB000614;HERB000638;HERB000770;HERB000777;HERB000780;HERB000783;HERB000819;HERB000847;HERB000868;HER…	砂仁;阿拉伯胶金合欢;矮地茶;艾叶;八角茴香;八角莲;白扁豆;白果;白果叶;白花蛇舌草;败酱草;白蔹;白鲜皮;半边莲;板蓝根;半夏;半枝莲;北沙参;北五味子;荜澄茄;蓖麻子;遍地锦;扁桃;萹蓄;布渣叶;苍耳子;草果;侧柏叶;柴胡;车前子;沉香;秤杆升麻;柽柳;重楼排草;川八角莲;川楝子;川牛膝;穿心莲;垂盆草;椿皮;刺五加;醋柳果;大白顶草;大风子;大花红景天;大花紫薇;大蓟;大金钱草;大菟丝子;大叶蛇葡萄;大枣;大皂荚;丹参;单条草;灯台叶;灯心草;地耳草;地肤子;地锦草;地梢瓜;地榆;丁香;冬葵果;豆蔻;独一味;杜仲;杜仲叶;多舌飞蓬;/;鹅不食草;儿茶;翻白草;分心木;蜂胶;凤尾草;凤尾蕨;凤仙透骨草;凤眼草;佛甲草;覆盆子;甘草;干姜;橄榄;高良姜;葛花;枸骨叶;枸杞子;钩藤;谷精草;关黄柏;贯叶金丝桃;贯叶连翘;广藿香;广枣;鬼箭羽;鬼臼;鬼针草;海藻;荷叶;红车轴草;红旱莲;…	Fructus Amomi;Acacia nilotica;Ardisiae japonicae;Folium Artemisiae Argyi;Fructus Anisi Stellati;/;Semen Lablab Album;Semen Ginkgo;Ginkgo biloba;Herba Hedyotis Diffusae;Herba Patriniae;Radix Ampelopsis;/;Herba Lobeliae Chinensis;Radix Isatidis seu Baphicacanthi;Rhizoma Pinelliae;Herba Scutellariae barbatae;Radix Glehniae;/;/;Semen Ricini;Hypericum wightianum;Mangifera persiciformis;Herba Polygoni …	3.91			301.036	348.8	1	NEG	[M-H]-	level1	Quercetin	52.2269	0.269591	0	0	-2.33462	KS6A3_HUMAN	P51812	RPS6KA3
Quercetin	槲皮素	C15H10O7	117-39-5	REFJWTPEDVJJIY-UHFFFAOYSA-N	C00389	HMDB0005794	5280343	Shikimates and Phenylpropanoids	莽草酸及苯丙酸类	Flavonoids	黄酮类	Flavonols	黄酮醇类	HERB004853;HERB000018;HERB000036;HERB000066;HERB000137;HERB000139;HERB000161;HERB000186;HERB000189;HERB000208;HERB000221;HERB000237;HERB000286;HERB000312;HERB000323;HERB000330;HERB000338;HERB000403;HERB000409;HERB000418;HERB000432;HERB000448;HERB000469;HERB000472;HERB000553;HERB000580;HERB000594;HERB000614;HERB000638;HERB000770;HERB000777;HERB000780;HERB000783;HERB000819;HERB000847;HERB000868;HER…	砂仁;阿拉伯胶金合欢;矮地茶;艾叶;八角茴香;八角莲;白扁豆;白果;白果叶;白花蛇舌草;败酱草;白蔹;白鲜皮;半边莲;板蓝根;半夏;半枝莲;北沙参;北五味子;荜澄茄;蓖麻子;遍地锦;扁桃;萹蓄;布渣叶;苍耳子;草果;侧柏叶;柴胡;车前子;沉香;秤杆升麻;柽柳;重楼排草;川八角莲;川楝子;川牛膝;穿心莲;垂盆草;椿皮;刺五加;醋柳果;大白顶草;大风子;大花红景天;大花紫薇;大蓟;大金钱草;大菟丝子;大叶蛇葡萄;大枣;大皂荚;丹参;单条草;灯台叶;灯心草;地耳草;地肤子;地锦草;地梢瓜;地榆;丁香;冬葵果;豆蔻;独一味;杜仲;杜仲叶;多舌飞蓬;/;鹅不食草;儿茶;翻白草;分心木;蜂胶;凤尾草;凤尾蕨;凤仙透骨草;凤眼草;佛甲草;覆盆子;甘草;干姜;橄榄;高良姜;葛花;枸骨叶;枸杞子;钩藤;谷精草;关黄柏;贯叶金丝桃;贯叶连翘;广藿香;广枣;鬼箭羽;鬼臼;鬼针草;海藻;荷叶;红车轴草;红旱莲;…	Fructus Amomi;Acacia nilotica;Ardisiae japonicae;Folium Artemisiae Argyi;Fructus Anisi Stellati;/;Semen Lablab Album;Semen Ginkgo;Ginkgo biloba;Herba Hedyotis Diffusae;Herba Patriniae;Radix Ampelopsis;/;Herba Lobeliae Chinensis;Radix Isatidis seu Baphicacanthi;Rhizoma Pinelliae;Herba Scutellariae barbatae;Radix Glehniae;/;/;Semen Ricini;Hypericum wightianum;Mangifera persiciformis;Herba Polygoni …	3.91			301.036	348.8	1	NEG	[M-H]-	level1	Quercetin	52.2269	0.269591	0	0	-2.33462	SLK_HUMAN	Q9H2G2	SLK
Quercetin	槲皮素	C15H10O7	117-39-5	REFJWTPEDVJJIY-UHFFFAOYSA-N	C00389	HMDB0005794	5280343	Shikimates and Phenylpropanoids	莽草酸及苯丙酸类	Flavonoids	黄酮类	Flavonols	黄酮醇类	HERB004853;HERB000018;HERB000036;HERB000066;HERB000137;HERB000139;HERB000161;HERB000186;HERB000189;HERB000208;HERB000221;HERB000237;HERB000286;HERB000312;HERB000323;HERB000330;HERB000338;HERB000403;HERB000409;HERB000418;HERB000432;HERB000448;HERB000469;HERB000472;HERB000553;HERB000580;HERB000594;HERB000614;HERB000638;HERB000770;HERB000777;HERB000780;HERB000783;HERB000819;HERB000847;HERB000868;HER…	砂仁;阿拉伯胶金合欢;矮地茶;艾叶;八角茴香;八角莲;白扁豆;白果;白果叶;白花蛇舌草;败酱草;白蔹;白鲜皮;半边莲;板蓝根;半夏;半枝莲;北沙参;北五味子;荜澄茄;蓖麻子;遍地锦;扁桃;萹蓄;布渣叶;苍耳子;草果;侧柏叶;柴胡;车前子;沉香;秤杆升麻;柽柳;重楼排草;川八角莲;川楝子;川牛膝;穿心莲;垂盆草;椿皮;刺五加;醋柳果;大白顶草;大风子;大花红景天;大花紫薇;大蓟;大金钱草;大菟丝子;大叶蛇葡萄;大枣;大皂荚;丹参;单条草;灯台叶;灯心草;地耳草;地肤子;地锦草;地梢瓜;地榆;丁香;冬葵果;豆蔻;独一味;杜仲;杜仲叶;多舌飞蓬;/;鹅不食草;儿茶;翻白草;分心木;蜂胶;凤尾草;凤尾蕨;凤仙透骨草;凤眼草;佛甲草;覆盆子;甘草;干姜;橄榄;高良姜;葛花;枸骨叶;枸杞子;钩藤;谷精草;关黄柏;贯叶金丝桃;贯叶连翘;广藿香;广枣;鬼箭羽;鬼臼;鬼针草;海藻;荷叶;红车轴草;红旱莲;…	Fructus Amomi;Acacia nilotica;Ardisiae japonicae;Folium Artemisiae Argyi;Fructus Anisi Stellati;/;Semen Lablab Album;Semen Ginkgo;Ginkgo biloba;Herba Hedyotis Diffusae;Herba Patriniae;Radix Ampelopsis;/;Herba Lobeliae Chinensis;Radix Isatidis seu Baphicacanthi;Rhizoma Pinelliae;Herba Scutellariae barbatae;Radix Glehniae;/;/;Semen Ricini;Hypericum wightianum;Mangifera persiciformis;Herba Polygoni …	3.91			301.036	348.8	1	NEG	[M-H]-	level1	Quercetin	52.2269	0.269591	0	0	-2.33462	STK10_HUMAN	O94804	STK10
Quercetin	槲皮素	C15H10O7	117-39-5	REFJWTPEDVJJIY-UHFFFAOYSA-N	C00389	HMDB0005794	5280343	Shikimates and Phenylpropanoids	莽草酸及苯丙酸类	Flavonoids	黄酮类	Flavonols	黄酮醇类	HERB004853;HERB000018;HERB000036;HERB000066;HERB000137;HERB000139;HERB000161;HERB000186;HERB000189;HERB000208;HERB000221;HERB000237;HERB000286;HERB000312;HERB000323;HERB000330;HERB000338;HERB000403;HERB000409;HERB000418;HERB000432;HERB000448;HERB000469;HERB000472;HERB000553;HERB000580;HERB000594;HERB000614;HERB000638;HERB000770;HERB000777;HERB000780;HERB000783;HERB000819;HERB000847;HERB000868;HER…	砂仁;阿拉伯胶金合欢;矮地茶;艾叶;八角茴香;八角莲;白扁豆;白果;白果叶;白花蛇舌草;败酱草;白蔹;白鲜皮;半边莲;板蓝根;半夏;半枝莲;北沙参;北五味子;荜澄茄;蓖麻子;遍地锦;扁桃;萹蓄;布渣叶;苍耳子;草果;侧柏叶;柴胡;车前子;沉香;秤杆升麻;柽柳;重楼排草;川八角莲;川楝子;川牛膝;穿心莲;垂盆草;椿皮;刺五加;醋柳果;大白顶草;大风子;大花红景天;大花紫薇;大蓟;大金钱草;大菟丝子;大叶蛇葡萄;大枣;大皂荚;丹参;单条草;灯台叶;灯心草;地耳草;地肤子;地锦草;地梢瓜;地榆;丁香;冬葵果;豆蔻;独一味;杜仲;杜仲叶;多舌飞蓬;/;鹅不食草;儿茶;翻白草;分心木;蜂胶;凤尾草;凤尾蕨;凤仙透骨草;凤眼草;佛甲草;覆盆子;甘草;干姜;橄榄;高良姜;葛花;枸骨叶;枸杞子;钩藤;谷精草;关黄柏;贯叶金丝桃;贯叶连翘;广藿香;广枣;鬼箭羽;鬼臼;鬼针草;海藻;荷叶;红车轴草;红旱莲;…	Fructus Amomi;Acacia nilotica;Ardisiae japonicae;Folium Artemisiae Argyi;Fructus Anisi Stellati;/;Semen Lablab Album;Semen Ginkgo;Ginkgo biloba;Herba Hedyotis Diffusae;Herba Patriniae;Radix Ampelopsis;/;Herba Lobeliae Chinensis;Radix Isatidis seu Baphicacanthi;Rhizoma Pinelliae;Herba Scutellariae barbatae;Radix Glehniae;/;/;Semen Ricini;Hypericum wightianum;Mangifera persiciformis;Herba Polygoni …	3.91			301.036	348.8	1	NEG	[M-H]-	level1	Quercetin	52.2269	0.269591	0	0	-2.33462	STK16_HUMAN	O75716	STK16
Quercetin	槲皮素	C15H10O7	117-39-5	REFJWTPEDVJJIY-UHFFFAOYSA-N	C00389	HMDB0005794	5280343	Shikimates and Phenylpropanoids	莽草酸及苯丙酸类	Flavonoids	黄酮类	Flavonols	黄酮醇类	HERB004853;HERB000018;HERB000036;HERB000066;HERB000137;HERB000139;HERB000161;HERB000186;HERB000189;HERB000208;HERB000221;HERB000237;HERB000286;HERB000312;HERB000323;HERB000330;HERB000338;HERB000403;HERB000409;HERB000418;HERB000432;HERB000448;HERB000469;HERB000472;HERB000553;HERB000580;HERB000594;HERB000614;HERB000638;HERB000770;HERB000777;HERB000780;HERB000783;HERB000819;HERB000847;HERB000868;HER…	砂仁;阿拉伯胶金合欢;矮地茶;艾叶;八角茴香;八角莲;白扁豆;白果;白果叶;白花蛇舌草;败酱草;白蔹;白鲜皮;半边莲;板蓝根;半夏;半枝莲;北沙参;北五味子;荜澄茄;蓖麻子;遍地锦;扁桃;萹蓄;布渣叶;苍耳子;草果;侧柏叶;柴胡;车前子;沉香;秤杆升麻;柽柳;重楼排草;川八角莲;川楝子;川牛膝;穿心莲;垂盆草;椿皮;刺五加;醋柳果;大白顶草;大风子;大花红景天;大花紫薇;大蓟;大金钱草;大菟丝子;大叶蛇葡萄;大枣;大皂荚;丹参;单条草;灯台叶;灯心草;地耳草;地肤子;地锦草;地梢瓜;地榆;丁香;冬葵果;豆蔻;独一味;杜仲;杜仲叶;多舌飞蓬;/;鹅不食草;儿茶;翻白草;分心木;蜂胶;凤尾草;凤尾蕨;凤仙透骨草;凤眼草;佛甲草;覆盆子;甘草;干姜;橄榄;高良姜;葛花;枸骨叶;枸杞子;钩藤;谷精草;关黄柏;贯叶金丝桃;贯叶连翘;广藿香;广枣;鬼箭羽;鬼臼;鬼针草;海藻;荷叶;红车轴草;红旱莲;…	Fructus Amomi;Acacia nilotica;Ardisiae japonicae;Folium Artemisiae Argyi;Fructus Anisi Stellati;/;Semen Lablab Album;Semen Ginkgo;Ginkgo biloba;Herba Hedyotis Diffusae;Herba Patriniae;Radix Ampelopsis;/;Herba Lobeliae Chinensis;Radix Isatidis seu Baphicacanthi;Rhizoma Pinelliae;Herba Scutellariae barbatae;Radix Glehniae;/;/;Semen Ricini;Hypericum wightianum;Mangifera persiciformis;Herba Polygoni …	3.91			301.036	348.8	1	NEG	[M-H]-	level1	Quercetin	52.2269	0.269591	0	0	-2.33462	ST17A_HUMAN	Q9UEE5	STK17A
Quercetin	槲皮素	C15H10O7	117-39-5	REFJWTPEDVJJIY-UHFFFAOYSA-N	C00389	HMDB0005794	5280343	Shikimates and Phenylpropanoids	莽草酸及苯丙酸类	Flavonoids	黄酮类	Flavonols	黄酮醇类	HERB004853;HERB000018;HERB000036;HERB000066;HERB000137;HERB000139;HERB000161;HERB000186;HERB000189;HERB000208;HERB000221;HERB000237;HERB000286;HERB000312;HERB000323;HERB000330;HERB000338;HERB000403;HERB000409;HERB000418;HERB000432;HERB000448;HERB000469;HERB000472;HERB000553;HERB000580;HERB000594;HERB000614;HERB000638;HERB000770;HERB000777;HERB000780;HERB000783;HERB000819;HERB000847;HERB000868;HER…	砂仁;阿拉伯胶金合欢;矮地茶;艾叶;八角茴香;八角莲;白扁豆;白果;白果叶;白花蛇舌草;败酱草;白蔹;白鲜皮;半边莲;板蓝根;半夏;半枝莲;北沙参;北五味子;荜澄茄;蓖麻子;遍地锦;扁桃;萹蓄;布渣叶;苍耳子;草果;侧柏叶;柴胡;车前子;沉香;秤杆升麻;柽柳;重楼排草;川八角莲;川楝子;川牛膝;穿心莲;垂盆草;椿皮;刺五加;醋柳果;大白顶草;大风子;大花红景天;大花紫薇;大蓟;大金钱草;大菟丝子;大叶蛇葡萄;大枣;大皂荚;丹参;单条草;灯台叶;灯心草;地耳草;地肤子;地锦草;地梢瓜;地榆;丁香;冬葵果;豆蔻;独一味;杜仲;杜仲叶;多舌飞蓬;/;鹅不食草;儿茶;翻白草;分心木;蜂胶;凤尾草;凤尾蕨;凤仙透骨草;凤眼草;佛甲草;覆盆子;甘草;干姜;橄榄;高良姜;葛花;枸骨叶;枸杞子;钩藤;谷精草;关黄柏;贯叶金丝桃;贯叶连翘;广藿香;广枣;鬼箭羽;鬼臼;鬼针草;海藻;荷叶;红车轴草;红旱莲;…	Fructus Amomi;Acacia nilotica;Ardisiae japonicae;Folium Artemisiae Argyi;Fructus Anisi Stellati;/;Semen Lablab Album;Semen Ginkgo;Ginkgo biloba;Herba Hedyotis Diffusae;Herba Patriniae;Radix Ampelopsis;/;Herba Lobeliae Chinensis;Radix Isatidis seu Baphicacanthi;Rhizoma Pinelliae;Herba Scutellariae barbatae;Radix Glehniae;/;/;Semen Ricini;Hypericum wightianum;Mangifera persiciformis;Herba Polygoni …	3.91			301.036	348.8	1	NEG	[M-H]-	level1	Quercetin	52.2269	0.269591	0	0	-2.33462	STK38_HUMAN	Q15208	STK38
Quercetin	槲皮素	C15H10O7	117-39-5	REFJWTPEDVJJIY-UHFFFAOYSA-N	C00389	HMDB0005794	5280343	Shikimates and Phenylpropanoids	莽草酸及苯丙酸类	Flavonoids	黄酮类	Flavonols	黄酮醇类	HERB004853;HERB000018;HERB000036;HERB000066;HERB000137;HERB000139;HERB000161;HERB000186;HERB000189;HERB000208;HERB000221;HERB000237;HERB000286;HERB000312;HERB000323;HERB000330;HERB000338;HERB000403;HERB000409;HERB000418;HERB000432;HERB000448;HERB000469;HERB000472;HERB000553;HERB000580;HERB000594;HERB000614;HERB000638;HERB000770;HERB000777;HERB000780;HERB000783;HERB000819;HERB000847;HERB000868;HER…	砂仁;阿拉伯胶金合欢;矮地茶;艾叶;八角茴香;八角莲;白扁豆;白果;白果叶;白花蛇舌草;败酱草;白蔹;白鲜皮;半边莲;板蓝根;半夏;半枝莲;北沙参;北五味子;荜澄茄;蓖麻子;遍地锦;扁桃;萹蓄;布渣叶;苍耳子;草果;侧柏叶;柴胡;车前子;沉香;秤杆升麻;柽柳;重楼排草;川八角莲;川楝子;川牛膝;穿心莲;垂盆草;椿皮;刺五加;醋柳果;大白顶草;大风子;大花红景天;大花紫薇;大蓟;大金钱草;大菟丝子;大叶蛇葡萄;大枣;大皂荚;丹参;单条草;灯台叶;灯心草;地耳草;地肤子;地锦草;地梢瓜;地榆;丁香;冬葵果;豆蔻;独一味;杜仲;杜仲叶;多舌飞蓬;/;鹅不食草;儿茶;翻白草;分心木;蜂胶;凤尾草;凤尾蕨;凤仙透骨草;凤眼草;佛甲草;覆盆子;甘草;干姜;橄榄;高良姜;葛花;枸骨叶;枸杞子;钩藤;谷精草;关黄柏;贯叶金丝桃;贯叶连翘;广藿香;广枣;鬼箭羽;鬼臼;鬼针草;海藻;荷叶;红车轴草;红旱莲;…	Fructus Amomi;Acacia nilotica;Ardisiae japonicae;Folium Artemisiae Argyi;Fructus Anisi Stellati;/;Semen Lablab Album;Semen Ginkgo;Ginkgo biloba;Herba Hedyotis Diffusae;Herba Patriniae;Radix Ampelopsis;/;Herba Lobeliae Chinensis;Radix Isatidis seu Baphicacanthi;Rhizoma Pinelliae;Herba Scutellariae barbatae;Radix Glehniae;/;/;Semen Ricini;Hypericum wightianum;Mangifera persiciformis;Herba Polygoni …	3.91			301.036	348.8	1	NEG	[M-H]-	level1	Quercetin	52.2269	0.269591	0	0	-2.33462	STK4_HUMAN	Q13043	STK4
Quercetin	槲皮素	C15H10O7	117-39-5	REFJWTPEDVJJIY-UHFFFAOYSA-N	C00389	HMDB0005794	5280343	Shikimates and Phenylpropanoids	莽草酸及苯丙酸类	Flavonoids	黄酮类	Flavonols	黄酮醇类	HERB004853;HERB000018;HERB000036;HERB000066;HERB000137;HERB000139;HERB000161;HERB000186;HERB000189;HERB000208;HERB000221;HERB000237;HERB000286;HERB000312;HERB000323;HERB000330;HERB000338;HERB000403;HERB000409;HERB000418;HERB000432;HERB000448;HERB000469;HERB000472;HERB000553;HERB000580;HERB000594;HERB000614;HERB000638;HERB000770;HERB000777;HERB000780;HERB000783;HERB000819;HERB000847;HERB000868;HER…	砂仁;阿拉伯胶金合欢;矮地茶;艾叶;八角茴香;八角莲;白扁豆;白果;白果叶;白花蛇舌草;败酱草;白蔹;白鲜皮;半边莲;板蓝根;半夏;半枝莲;北沙参;北五味子;荜澄茄;蓖麻子;遍地锦;扁桃;萹蓄;布渣叶;苍耳子;草果;侧柏叶;柴胡;车前子;沉香;秤杆升麻;柽柳;重楼排草;川八角莲;川楝子;川牛膝;穿心莲;垂盆草;椿皮;刺五加;醋柳果;大白顶草;大风子;大花红景天;大花紫薇;大蓟;大金钱草;大菟丝子;大叶蛇葡萄;大枣;大皂荚;丹参;单条草;灯台叶;灯心草;地耳草;地肤子;地锦草;地梢瓜;地榆;丁香;冬葵果;豆蔻;独一味;杜仲;杜仲叶;多舌飞蓬;/;鹅不食草;儿茶;翻白草;分心木;蜂胶;凤尾草;凤尾蕨;凤仙透骨草;凤眼草;佛甲草;覆盆子;甘草;干姜;橄榄;高良姜;葛花;枸骨叶;枸杞子;钩藤;谷精草;关黄柏;贯叶金丝桃;贯叶连翘;广藿香;广枣;鬼箭羽;鬼臼;鬼针草;海藻;荷叶;红车轴草;红旱莲;…	Fructus Amomi;Acacia nilotica;Ardisiae japonicae;Folium Artemisiae Argyi;Fructus Anisi Stellati;/;Semen Lablab Album;Semen Ginkgo;Ginkgo biloba;Herba Hedyotis Diffusae;Herba Patriniae;Radix Ampelopsis;/;Herba Lobeliae Chinensis;Radix Isatidis seu Baphicacanthi;Rhizoma Pinelliae;Herba Scutellariae barbatae;Radix Glehniae;/;/;Semen Ricini;Hypericum wightianum;Mangifera persiciformis;Herba Polygoni …	3.91			301.036	348.8	1	NEG	[M-H]-	level1	Quercetin	52.2269	0.269591	0	0	-2.33462	TNIK_HUMAN	Q9UKE5	TNIK
Quercetin	槲皮素	C15H10O7	117-39-5	REFJWTPEDVJJIY-UHFFFAOYSA-N	C00389	HMDB0005794	5280343	Shikimates and Phenylpropanoids	莽草酸及苯丙酸类	Flavonoids	黄酮类	Flavonols	黄酮醇类	HERB004853;HERB000018;HERB000036;HERB000066;HERB000137;HERB000139;HERB000161;HERB000186;HERB000189;HERB000208;HERB000221;HERB000237;HERB000286;HERB000312;HERB000323;HERB000330;HERB000338;HERB000403;HERB000409;HERB000418;HERB000432;HERB000448;HERB000469;HERB000472;HERB000553;HERB000580;HERB000594;HERB000614;HERB000638;HERB000770;HERB000777;HERB000780;HERB000783;HERB000819;HERB000847;HERB000868;HER…	砂仁;阿拉伯胶金合欢;矮地茶;艾叶;八角茴香;八角莲;白扁豆;白果;白果叶;白花蛇舌草;败酱草;白蔹;白鲜皮;半边莲;板蓝根;半夏;半枝莲;北沙参;北五味子;荜澄茄;蓖麻子;遍地锦;扁桃;萹蓄;布渣叶;苍耳子;草果;侧柏叶;柴胡;车前子;沉香;秤杆升麻;柽柳;重楼排草;川八角莲;川楝子;川牛膝;穿心莲;垂盆草;椿皮;刺五加;醋柳果;大白顶草;大风子;大花红景天;大花紫薇;大蓟;大金钱草;大菟丝子;大叶蛇葡萄;大枣;大皂荚;丹参;单条草;灯台叶;灯心草;地耳草;地肤子;地锦草;地梢瓜;地榆;丁香;冬葵果;豆蔻;独一味;杜仲;杜仲叶;多舌飞蓬;/;鹅不食草;儿茶;翻白草;分心木;蜂胶;凤尾草;凤尾蕨;凤仙透骨草;凤眼草;佛甲草;覆盆子;甘草;干姜;橄榄;高良姜;葛花;枸骨叶;枸杞子;钩藤;谷精草;关黄柏;贯叶金丝桃;贯叶连翘;广藿香;广枣;鬼箭羽;鬼臼;鬼针草;海藻;荷叶;红车轴草;红旱莲;…	Fructus Amomi;Acacia nilotica;Ardisiae japonicae;Folium Artemisiae Argyi;Fructus Anisi Stellati;/;Semen Lablab Album;Semen Ginkgo;Ginkgo biloba;Herba Hedyotis Diffusae;Herba Patriniae;Radix Ampelopsis;/;Herba Lobeliae Chinensis;Radix Isatidis seu Baphicacanthi;Rhizoma Pinelliae;Herba Scutellariae barbatae;Radix Glehniae;/;/;Semen Ricini;Hypericum wightianum;Mangifera persiciformis;Herba Polygoni …	3.91			301.036	348.8	1	NEG	[M-H]-	level1	Quercetin	52.2269	0.269591	0	0	-2.33462	TOPK_HUMAN	Q96KB5	PBK
Quercetin	槲皮素	C15H10O7	117-39-5	REFJWTPEDVJJIY-UHFFFAOYSA-N	C00389	HMDB0005794	5280343	Shikimates and Phenylpropanoids	莽草酸及苯丙酸类	Flavonoids	黄酮类	Flavonols	黄酮醇类	HERB004853;HERB000018;HERB000036;HERB000066;HERB000137;HERB000139;HERB000161;HERB000186;HERB000189;HERB000208;HERB000221;HERB000237;HERB000286;HERB000312;HERB000323;HERB000330;HERB000338;HERB000403;HERB000409;HERB000418;HERB000432;HERB000448;HERB000469;HERB000472;HERB000553;HERB000580;HERB000594;HERB000614;HERB000638;HERB000770;HERB000777;HERB000780;HERB000783;HERB000819;HERB000847;HERB000868;HER…	砂仁;阿拉伯胶金合欢;矮地茶;艾叶;八角茴香;八角莲;白扁豆;白果;白果叶;白花蛇舌草;败酱草;白蔹;白鲜皮;半边莲;板蓝根;半夏;半枝莲;北沙参;北五味子;荜澄茄;蓖麻子;遍地锦;扁桃;萹蓄;布渣叶;苍耳子;草果;侧柏叶;柴胡;车前子;沉香;秤杆升麻;柽柳;重楼排草;川八角莲;川楝子;川牛膝;穿心莲;垂盆草;椿皮;刺五加;醋柳果;大白顶草;大风子;大花红景天;大花紫薇;大蓟;大金钱草;大菟丝子;大叶蛇葡萄;大枣;大皂荚;丹参;单条草;灯台叶;灯心草;地耳草;地肤子;地锦草;地梢瓜;地榆;丁香;冬葵果;豆蔻;独一味;杜仲;杜仲叶;多舌飞蓬;/;鹅不食草;儿茶;翻白草;分心木;蜂胶;凤尾草;凤尾蕨;凤仙透骨草;凤眼草;佛甲草;覆盆子;甘草;干姜;橄榄;高良姜;葛花;枸骨叶;枸杞子;钩藤;谷精草;关黄柏;贯叶金丝桃;贯叶连翘;广藿香;广枣;鬼箭羽;鬼臼;鬼针草;海藻;荷叶;红车轴草;红旱莲;…	Fructus Amomi;Acacia nilotica;Ardisiae japonicae;Folium Artemisiae Argyi;Fructus Anisi Stellati;/;Semen Lablab Album;Semen Ginkgo;Ginkgo biloba;Herba Hedyotis Diffusae;Herba Patriniae;Radix Ampelopsis;/;Herba Lobeliae Chinensis;Radix Isatidis seu Baphicacanthi;Rhizoma Pinelliae;Herba Scutellariae barbatae;Radix Glehniae;/;/;Semen Ricini;Hypericum wightianum;Mangifera persiciformis;Herba Polygoni …	3.91			301.036	348.8	1	NEG	[M-H]-	level1	Quercetin	52.2269	0.269591	0	0	-2.33462	VRK1_HUMAN	Q99986	VRK1
Quercetin	槲皮素	C15H10O7	117-39-5	REFJWTPEDVJJIY-UHFFFAOYSA-N	C00389	HMDB0005794	5280343	Shikimates and Phenylpropanoids	莽草酸及苯丙酸类	Flavonoids	黄酮类	Flavonols	黄酮醇类	HERB004853;HERB000018;HERB000036;HERB000066;HERB000137;HERB000139;HERB000161;HERB000186;HERB000189;HERB000208;HERB000221;HERB000237;HERB000286;HERB000312;HERB000323;HERB000330;HERB000338;HERB000403;HERB000409;HERB000418;HERB000432;HERB000448;HERB000469;HERB000472;HERB000553;HERB000580;HERB000594;HERB000614;HERB000638;HERB000770;HERB000777;HERB000780;HERB000783;HERB000819;HERB000847;HERB000868;HER…	砂仁;阿拉伯胶金合欢;矮地茶;艾叶;八角茴香;八角莲;白扁豆;白果;白果叶;白花蛇舌草;败酱草;白蔹;白鲜皮;半边莲;板蓝根;半夏;半枝莲;北沙参;北五味子;荜澄茄;蓖麻子;遍地锦;扁桃;萹蓄;布渣叶;苍耳子;草果;侧柏叶;柴胡;车前子;沉香;秤杆升麻;柽柳;重楼排草;川八角莲;川楝子;川牛膝;穿心莲;垂盆草;椿皮;刺五加;醋柳果;大白顶草;大风子;大花红景天;大花紫薇;大蓟;大金钱草;大菟丝子;大叶蛇葡萄;大枣;大皂荚;丹参;单条草;灯台叶;灯心草;地耳草;地肤子;地锦草;地梢瓜;地榆;丁香;冬葵果;豆蔻;独一味;杜仲;杜仲叶;多舌飞蓬;/;鹅不食草;儿茶;翻白草;分心木;蜂胶;凤尾草;凤尾蕨;凤仙透骨草;凤眼草;佛甲草;覆盆子;甘草;干姜;橄榄;高良姜;葛花;枸骨叶;枸杞子;钩藤;谷精草;关黄柏;贯叶金丝桃;贯叶连翘;广藿香;广枣;鬼箭羽;鬼臼;鬼针草;海藻;荷叶;红车轴草;红旱莲;…	Fructus Amomi;Acacia nilotica;Ardisiae japonicae;Folium Artemisiae Argyi;Fructus Anisi Stellati;/;Semen Lablab Album;Semen Ginkgo;Ginkgo biloba;Herba Hedyotis Diffusae;Herba Patriniae;Radix Ampelopsis;/;Herba Lobeliae Chinensis;Radix Isatidis seu Baphicacanthi;Rhizoma Pinelliae;Herba Scutellariae barbatae;Radix Glehniae;/;/;Semen Ricini;Hypericum wightianum;Mangifera persiciformis;Herba Polygoni …	3.91			301.036	348.8	1	NEG	[M-H]-	level1	Quercetin	52.2269	0.269591	0	0	-2.33462	VRK2_HUMAN	Q86Y07	VRK2
Quercetin	槲皮素	C15H10O7	117-39-5	REFJWTPEDVJJIY-UHFFFAOYSA-N	C00389	HMDB0005794	5280343	Shikimates and Phenylpropanoids	莽草酸及苯丙酸类	Flavonoids	黄酮类	Flavonols	黄酮醇类	HERB004853;HERB000018;HERB000036;HERB000066;HERB000137;HERB000139;HERB000161;HERB000186;HERB000189;HERB000208;HERB000221;HERB000237;HERB000286;HERB000312;HERB000323;HERB000330;HERB000338;HERB000403;HERB000409;HERB000418;HERB000432;HERB000448;HERB000469;HERB000472;HERB000553;HERB000580;HERB000594;HERB000614;HERB000638;HERB000770;HERB000777;HERB000780;HERB000783;HERB000819;HERB000847;HERB000868;HER…	砂仁;阿拉伯胶金合欢;矮地茶;艾叶;八角茴香;八角莲;白扁豆;白果;白果叶;白花蛇舌草;败酱草;白蔹;白鲜皮;半边莲;板蓝根;半夏;半枝莲;北沙参;北五味子;荜澄茄;蓖麻子;遍地锦;扁桃;萹蓄;布渣叶;苍耳子;草果;侧柏叶;柴胡;车前子;沉香;秤杆升麻;柽柳;重楼排草;川八角莲;川楝子;川牛膝;穿心莲;垂盆草;椿皮;刺五加;醋柳果;大白顶草;大风子;大花红景天;大花紫薇;大蓟;大金钱草;大菟丝子;大叶蛇葡萄;大枣;大皂荚;丹参;单条草;灯台叶;灯心草;地耳草;地肤子;地锦草;地梢瓜;地榆;丁香;冬葵果;豆蔻;独一味;杜仲;杜仲叶;多舌飞蓬;/;鹅不食草;儿茶;翻白草;分心木;蜂胶;凤尾草;凤尾蕨;凤仙透骨草;凤眼草;佛甲草;覆盆子;甘草;干姜;橄榄;高良姜;葛花;枸骨叶;枸杞子;钩藤;谷精草;关黄柏;贯叶金丝桃;贯叶连翘;广藿香;广枣;鬼箭羽;鬼臼;鬼针草;海藻;荷叶;红车轴草;红旱莲;…	Fructus Amomi;Acacia nilotica;Ardisiae japonicae;Folium Artemisiae Argyi;Fructus Anisi Stellati;/;Semen Lablab Album;Semen Ginkgo;Ginkgo biloba;Herba Hedyotis Diffusae;Herba Patriniae;Radix Ampelopsis;/;Herba Lobeliae Chinensis;Radix Isatidis seu Baphicacanthi;Rhizoma Pinelliae;Herba Scutellariae barbatae;Radix Glehniae;/;/;Semen Ricini;Hypericum wightianum;Mangifera persiciformis;Herba Polygoni …	3.91			301.036	348.8	1	NEG	[M-H]-	level1	Quercetin	52.2269	0.269591	0	0	-2.33462	VRK3_HUMAN	Q8IV63	VRK3
Quercetin	槲皮素	C15H10O7	117-39-5	REFJWTPEDVJJIY-UHFFFAOYSA-N	C00389	HMDB0005794	5280343	Shikimates and Phenylpropanoids	莽草酸及苯丙酸类	Flavonoids	黄酮类	Flavonols	黄酮醇类	HERB004853;HERB000018;HERB000036;HERB000066;HERB000137;HERB000139;HERB000161;HERB000186;HERB000189;HERB000208;HERB000221;HERB000237;HERB000286;HERB000312;HERB000323;HERB000330;HERB000338;HERB000403;HERB000409;HERB000418;HERB000432;HERB000448;HERB000469;HERB000472;HERB000553;HERB000580;HERB000594;HERB000614;HERB000638;HERB000770;HERB000777;HERB000780;HERB000783;HERB000819;HERB000847;HERB000868;HER…	砂仁;阿拉伯胶金合欢;矮地茶;艾叶;八角茴香;八角莲;白扁豆;白果;白果叶;白花蛇舌草;败酱草;白蔹;白鲜皮;半边莲;板蓝根;半夏;半枝莲;北沙参;北五味子;荜澄茄;蓖麻子;遍地锦;扁桃;萹蓄;布渣叶;苍耳子;草果;侧柏叶;柴胡;车前子;沉香;秤杆升麻;柽柳;重楼排草;川八角莲;川楝子;川牛膝;穿心莲;垂盆草;椿皮;刺五加;醋柳果;大白顶草;大风子;大花红景天;大花紫薇;大蓟;大金钱草;大菟丝子;大叶蛇葡萄;大枣;大皂荚;丹参;单条草;灯台叶;灯心草;地耳草;地肤子;地锦草;地梢瓜;地榆;丁香;冬葵果;豆蔻;独一味;杜仲;杜仲叶;多舌飞蓬;/;鹅不食草;儿茶;翻白草;分心木;蜂胶;凤尾草;凤尾蕨;凤仙透骨草;凤眼草;佛甲草;覆盆子;甘草;干姜;橄榄;高良姜;葛花;枸骨叶;枸杞子;钩藤;谷精草;关黄柏;贯叶金丝桃;贯叶连翘;广藿香;广枣;鬼箭羽;鬼臼;鬼针草;海藻;荷叶;红车轴草;红旱莲;…	Fructus Amomi;Acacia nilotica;Ardisiae japonicae;Folium Artemisiae Argyi;Fructus Anisi Stellati;/;Semen Lablab Album;Semen Ginkgo;Ginkgo biloba;Herba Hedyotis Diffusae;Herba Patriniae;Radix Ampelopsis;/;Herba Lobeliae Chinensis;Radix Isatidis seu Baphicacanthi;Rhizoma Pinelliae;Herba Scutellariae barbatae;Radix Glehniae;/;/;Semen Ricini;Hypericum wightianum;Mangifera persiciformis;Herba Polygoni …	3.91			301.036	348.8	1	NEG	[M-H]-	level1	Quercetin	52.2269	0.269591	0	0	-2.33462	STK25_HUMAN	O00506	STK25
Quercetin	槲皮素	C15H10O7	117-39-5	REFJWTPEDVJJIY-UHFFFAOYSA-N	C00389	HMDB0005794	5280343	Shikimates and Phenylpropanoids	莽草酸及苯丙酸类	Flavonoids	黄酮类	Flavonols	黄酮醇类	HERB004853;HERB000018;HERB000036;HERB000066;HERB000137;HERB000139;HERB000161;HERB000186;HERB000189;HERB000208;HERB000221;HERB000237;HERB000286;HERB000312;HERB000323;HERB000330;HERB000338;HERB000403;HERB000409;HERB000418;HERB000432;HERB000448;HERB000469;HERB000472;HERB000553;HERB000580;HERB000594;HERB000614;HERB000638;HERB000770;HERB000777;HERB000780;HERB000783;HERB000819;HERB000847;HERB000868;HER…	砂仁;阿拉伯胶金合欢;矮地茶;艾叶;八角茴香;八角莲;白扁豆;白果;白果叶;白花蛇舌草;败酱草;白蔹;白鲜皮;半边莲;板蓝根;半夏;半枝莲;北沙参;北五味子;荜澄茄;蓖麻子;遍地锦;扁桃;萹蓄;布渣叶;苍耳子;草果;侧柏叶;柴胡;车前子;沉香;秤杆升麻;柽柳;重楼排草;川八角莲;川楝子;川牛膝;穿心莲;垂盆草;椿皮;刺五加;醋柳果;大白顶草;大风子;大花红景天;大花紫薇;大蓟;大金钱草;大菟丝子;大叶蛇葡萄;大枣;大皂荚;丹参;单条草;灯台叶;灯心草;地耳草;地肤子;地锦草;地梢瓜;地榆;丁香;冬葵果;豆蔻;独一味;杜仲;杜仲叶;多舌飞蓬;/;鹅不食草;儿茶;翻白草;分心木;蜂胶;凤尾草;凤尾蕨;凤仙透骨草;凤眼草;佛甲草;覆盆子;甘草;干姜;橄榄;高良姜;葛花;枸骨叶;枸杞子;钩藤;谷精草;关黄柏;贯叶金丝桃;贯叶连翘;广藿香;广枣;鬼箭羽;鬼臼;鬼针草;海藻;荷叶;红车轴草;红旱莲;…	Fructus Amomi;Acacia nilotica;Ardisiae japonicae;Folium Artemisiae Argyi;Fructus Anisi Stellati;/;Semen Lablab Album;Semen Ginkgo;Ginkgo biloba;Herba Hedyotis Diffusae;Herba Patriniae;Radix Ampelopsis;/;Herba Lobeliae Chinensis;Radix Isatidis seu Baphicacanthi;Rhizoma Pinelliae;Herba Scutellariae barbatae;Radix Glehniae;/;/;Semen Ricini;Hypericum wightianum;Mangifera persiciformis;Herba Polygoni …	3.91			301.036	348.8	1	NEG	[M-H]-	level1	Quercetin	52.2269	0.269591	0	0	-2.33462	CP2J2_HUMAN	P51589	CYP2J2
Quercetin	槲皮素	C15H10O7	117-39-5	REFJWTPEDVJJIY-UHFFFAOYSA-N	C00389	HMDB0005794	5280343	Shikimates and Phenylpropanoids	莽草酸及苯丙酸类	Flavonoids	黄酮类	Flavonols	黄酮醇类	HERB004853;HERB000018;HERB000036;HERB000066;HERB000137;HERB000139;HERB000161;HERB000186;HERB000189;HERB000208;HERB000221;HERB000237;HERB000286;HERB000312;HERB000323;HERB000330;HERB000338;HERB000403;HERB000409;HERB000418;HERB000432;HERB000448;HERB000469;HERB000472;HERB000553;HERB000580;HERB000594;HERB000614;HERB000638;HERB000770;HERB000777;HERB000780;HERB000783;HERB000819;HERB000847;HERB000868;HER…	砂仁;阿拉伯胶金合欢;矮地茶;艾叶;八角茴香;八角莲;白扁豆;白果;白果叶;白花蛇舌草;败酱草;白蔹;白鲜皮;半边莲;板蓝根;半夏;半枝莲;北沙参;北五味子;荜澄茄;蓖麻子;遍地锦;扁桃;萹蓄;布渣叶;苍耳子;草果;侧柏叶;柴胡;车前子;沉香;秤杆升麻;柽柳;重楼排草;川八角莲;川楝子;川牛膝;穿心莲;垂盆草;椿皮;刺五加;醋柳果;大白顶草;大风子;大花红景天;大花紫薇;大蓟;大金钱草;大菟丝子;大叶蛇葡萄;大枣;大皂荚;丹参;单条草;灯台叶;灯心草;地耳草;地肤子;地锦草;地梢瓜;地榆;丁香;冬葵果;豆蔻;独一味;杜仲;杜仲叶;多舌飞蓬;/;鹅不食草;儿茶;翻白草;分心木;蜂胶;凤尾草;凤尾蕨;凤仙透骨草;凤眼草;佛甲草;覆盆子;甘草;干姜;橄榄;高良姜;葛花;枸骨叶;枸杞子;钩藤;谷精草;关黄柏;贯叶金丝桃;贯叶连翘;广藿香;广枣;鬼箭羽;鬼臼;鬼针草;海藻;荷叶;红车轴草;红旱莲;…	Fructus Amomi;Acacia nilotica;Ardisiae japonicae;Folium Artemisiae Argyi;Fructus Anisi Stellati;/;Semen Lablab Album;Semen Ginkgo;Ginkgo biloba;Herba Hedyotis Diffusae;Herba Patriniae;Radix Ampelopsis;/;Herba Lobeliae Chinensis;Radix Isatidis seu Baphicacanthi;Rhizoma Pinelliae;Herba Scutellariae barbatae;Radix Glehniae;/;/;Semen Ricini;Hypericum wightianum;Mangifera persiciformis;Herba Polygoni …	3.91			301.036	348.8	1	NEG	[M-H]-	level1	Quercetin	52.2269	0.269591	0	0	-2.33462	PLMN_HUMAN	P00747	PLG
Quercetin	槲皮素	C15H10O7	117-39-5	REFJWTPEDVJJIY-UHFFFAOYSA-N	C00389	HMDB0005794	5280343	Shikimates and Phenylpropanoids	莽草酸及苯丙酸类	Flavonoids	黄酮类	Flavonols	黄酮醇类	HERB004853;HERB000018;HERB000036;HERB000066;HERB000137;HERB000139;HERB000161;HERB000186;HERB000189;HERB000208;HERB000221;HERB000237;HERB000286;HERB000312;HERB000323;HERB000330;HERB000338;HERB000403;HERB000409;HERB000418;HERB000432;HERB000448;HERB000469;HERB000472;HERB000553;HERB000580;HERB000594;HERB000614;HERB000638;HERB000770;HERB000777;HERB000780;HERB000783;HERB000819;HERB000847;HERB000868;HER…	砂仁;阿拉伯胶金合欢;矮地茶;艾叶;八角茴香;八角莲;白扁豆;白果;白果叶;白花蛇舌草;败酱草;白蔹;白鲜皮;半边莲;板蓝根;半夏;半枝莲;北沙参;北五味子;荜澄茄;蓖麻子;遍地锦;扁桃;萹蓄;布渣叶;苍耳子;草果;侧柏叶;柴胡;车前子;沉香;秤杆升麻;柽柳;重楼排草;川八角莲;川楝子;川牛膝;穿心莲;垂盆草;椿皮;刺五加;醋柳果;大白顶草;大风子;大花红景天;大花紫薇;大蓟;大金钱草;大菟丝子;大叶蛇葡萄;大枣;大皂荚;丹参;单条草;灯台叶;灯心草;地耳草;地肤子;地锦草;地梢瓜;地榆;丁香;冬葵果;豆蔻;独一味;杜仲;杜仲叶;多舌飞蓬;/;鹅不食草;儿茶;翻白草;分心木;蜂胶;凤尾草;凤尾蕨;凤仙透骨草;凤眼草;佛甲草;覆盆子;甘草;干姜;橄榄;高良姜;葛花;枸骨叶;枸杞子;钩藤;谷精草;关黄柏;贯叶金丝桃;贯叶连翘;广藿香;广枣;鬼箭羽;鬼臼;鬼针草;海藻;荷叶;红车轴草;红旱莲;…	Fructus Amomi;Acacia nilotica;Ardisiae japonicae;Folium Artemisiae Argyi;Fructus Anisi Stellati;/;Semen Lablab Album;Semen Ginkgo;Ginkgo biloba;Herba Hedyotis Diffusae;Herba Patriniae;Radix Ampelopsis;/;Herba Lobeliae Chinensis;Radix Isatidis seu Baphicacanthi;Rhizoma Pinelliae;Herba Scutellariae barbatae;Radix Glehniae;/;/;Semen Ricini;Hypericum wightianum;Mangifera persiciformis;Herba Polygoni …	3.91			301.036	348.8	1	NEG	[M-H]-	level1	Quercetin	52.2269	0.269591	0	0	-2.33462	DAPK1_HUMAN	P53355	DAPK1
Quercetin	槲皮素	C15H10O7	117-39-5	REFJWTPEDVJJIY-UHFFFAOYSA-N	C00389	HMDB0005794	5280343	Shikimates and Phenylpropanoids	莽草酸及苯丙酸类	Flavonoids	黄酮类	Flavonols	黄酮醇类	HERB004853;HERB000018;HERB000036;HERB000066;HERB000137;HERB000139;HERB000161;HERB000186;HERB000189;HERB000208;HERB000221;HERB000237;HERB000286;HERB000312;HERB000323;HERB000330;HERB000338;HERB000403;HERB000409;HERB000418;HERB000432;HERB000448;HERB000469;HERB000472;HERB000553;HERB000580;HERB000594;HERB000614;HERB000638;HERB000770;HERB000777;HERB000780;HERB000783;HERB000819;HERB000847;HERB000868;HER…	砂仁;阿拉伯胶金合欢;矮地茶;艾叶;八角茴香;八角莲;白扁豆;白果;白果叶;白花蛇舌草;败酱草;白蔹;白鲜皮;半边莲;板蓝根;半夏;半枝莲;北沙参;北五味子;荜澄茄;蓖麻子;遍地锦;扁桃;萹蓄;布渣叶;苍耳子;草果;侧柏叶;柴胡;车前子;沉香;秤杆升麻;柽柳;重楼排草;川八角莲;川楝子;川牛膝;穿心莲;垂盆草;椿皮;刺五加;醋柳果;大白顶草;大风子;大花红景天;大花紫薇;大蓟;大金钱草;大菟丝子;大叶蛇葡萄;大枣;大皂荚;丹参;单条草;灯台叶;灯心草;地耳草;地肤子;地锦草;地梢瓜;地榆;丁香;冬葵果;豆蔻;独一味;杜仲;杜仲叶;多舌飞蓬;/;鹅不食草;儿茶;翻白草;分心木;蜂胶;凤尾草;凤尾蕨;凤仙透骨草;凤眼草;佛甲草;覆盆子;甘草;干姜;橄榄;高良姜;葛花;枸骨叶;枸杞子;钩藤;谷精草;关黄柏;贯叶金丝桃;贯叶连翘;广藿香;广枣;鬼箭羽;鬼臼;鬼针草;海藻;荷叶;红车轴草;红旱莲;…	Fructus Amomi;Acacia nilotica;Ardisiae japonicae;Folium Artemisiae Argyi;Fructus Anisi Stellati;/;Semen Lablab Album;Semen Ginkgo;Ginkgo biloba;Herba Hedyotis Diffusae;Herba Patriniae;Radix Ampelopsis;/;Herba Lobeliae Chinensis;Radix Isatidis seu Baphicacanthi;Rhizoma Pinelliae;Herba Scutellariae barbatae;Radix Glehniae;/;/;Semen Ricini;Hypericum wightianum;Mangifera persiciformis;Herba Polygoni …	3.91			301.036	348.8	1	NEG	[M-H]-	level1	Quercetin	52.2269	0.269591	0	0	-2.33462	AK1BA_HUMAN	O60218	AKR1B10
Quercetin	槲皮素	C15H10O7	117-39-5	REFJWTPEDVJJIY-UHFFFAOYSA-N	C00389	HMDB0005794	5280343	Shikimates and Phenylpropanoids	莽草酸及苯丙酸类	Flavonoids	黄酮类	Flavonols	黄酮醇类	HERB004853;HERB000018;HERB000036;HERB000066;HERB000137;HERB000139;HERB000161;HERB000186;HERB000189;HERB000208;HERB000221;HERB000237;HERB000286;HERB000312;HERB000323;HERB000330;HERB000338;HERB000403;HERB000409;HERB000418;HERB000432;HERB000448;HERB000469;HERB000472;HERB000553;HERB000580;HERB000594;HERB000614;HERB000638;HERB000770;HERB000777;HERB000780;HERB000783;HERB000819;HERB000847;HERB000868;HER…	砂仁;阿拉伯胶金合欢;矮地茶;艾叶;八角茴香;八角莲;白扁豆;白果;白果叶;白花蛇舌草;败酱草;白蔹;白鲜皮;半边莲;板蓝根;半夏;半枝莲;北沙参;北五味子;荜澄茄;蓖麻子;遍地锦;扁桃;萹蓄;布渣叶;苍耳子;草果;侧柏叶;柴胡;车前子;沉香;秤杆升麻;柽柳;重楼排草;川八角莲;川楝子;川牛膝;穿心莲;垂盆草;椿皮;刺五加;醋柳果;大白顶草;大风子;大花红景天;大花紫薇;大蓟;大金钱草;大菟丝子;大叶蛇葡萄;大枣;大皂荚;丹参;单条草;灯台叶;灯心草;地耳草;地肤子;地锦草;地梢瓜;地榆;丁香;冬葵果;豆蔻;独一味;杜仲;杜仲叶;多舌飞蓬;/;鹅不食草;儿茶;翻白草;分心木;蜂胶;凤尾草;凤尾蕨;凤仙透骨草;凤眼草;佛甲草;覆盆子;甘草;干姜;橄榄;高良姜;葛花;枸骨叶;枸杞子;钩藤;谷精草;关黄柏;贯叶金丝桃;贯叶连翘;广藿香;广枣;鬼箭羽;鬼臼;鬼针草;海藻;荷叶;红车轴草;红旱莲;…	Fructus Amomi;Acacia nilotica;Ardisiae japonicae;Folium Artemisiae Argyi;Fructus Anisi Stellati;/;Semen Lablab Album;Semen Ginkgo;Ginkgo biloba;Herba Hedyotis Diffusae;Herba Patriniae;Radix Ampelopsis;/;Herba Lobeliae Chinensis;Radix Isatidis seu Baphicacanthi;Rhizoma Pinelliae;Herba Scutellariae barbatae;Radix Glehniae;/;/;Semen Ricini;Hypericum wightianum;Mangifera persiciformis;Herba Polygoni …	3.91			301.036	348.8	1	NEG	[M-H]-	level1	Quercetin	52.2269	0.269591	0	0	-2.33462	A4_HUMAN	P05067	APP
Quercetin	槲皮素	C15H10O7	117-39-5	REFJWTPEDVJJIY-UHFFFAOYSA-N	C00389	HMDB0005794	5280343	Shikimates and Phenylpropanoids	莽草酸及苯丙酸类	Flavonoids	黄酮类	Flavonols	黄酮醇类	HERB004853;HERB000018;HERB000036;HERB000066;HERB000137;HERB000139;HERB000161;HERB000186;HERB000189;HERB000208;HERB000221;HERB000237;HERB000286;HERB000312;HERB000323;HERB000330;HERB000338;HERB000403;HERB000409;HERB000418;HERB000432;HERB000448;HERB000469;HERB000472;HERB000553;HERB000580;HERB000594;HERB000614;HERB000638;HERB000770;HERB000777;HERB000780;HERB000783;HERB000819;HERB000847;HERB000868;HER…	砂仁;阿拉伯胶金合欢;矮地茶;艾叶;八角茴香;八角莲;白扁豆;白果;白果叶;白花蛇舌草;败酱草;白蔹;白鲜皮;半边莲;板蓝根;半夏;半枝莲;北沙参;北五味子;荜澄茄;蓖麻子;遍地锦;扁桃;萹蓄;布渣叶;苍耳子;草果;侧柏叶;柴胡;车前子;沉香;秤杆升麻;柽柳;重楼排草;川八角莲;川楝子;川牛膝;穿心莲;垂盆草;椿皮;刺五加;醋柳果;大白顶草;大风子;大花红景天;大花紫薇;大蓟;大金钱草;大菟丝子;大叶蛇葡萄;大枣;大皂荚;丹参;单条草;灯台叶;灯心草;地耳草;地肤子;地锦草;地梢瓜;地榆;丁香;冬葵果;豆蔻;独一味;杜仲;杜仲叶;多舌飞蓬;/;鹅不食草;儿茶;翻白草;分心木;蜂胶;凤尾草;凤尾蕨;凤仙透骨草;凤眼草;佛甲草;覆盆子;甘草;干姜;橄榄;高良姜;葛花;枸骨叶;枸杞子;钩藤;谷精草;关黄柏;贯叶金丝桃;贯叶连翘;广藿香;广枣;鬼箭羽;鬼臼;鬼针草;海藻;荷叶;红车轴草;红旱莲;…	Fructus Amomi;Acacia nilotica;Ardisiae japonicae;Folium Artemisiae Argyi;Fructus Anisi Stellati;/;Semen Lablab Album;Semen Ginkgo;Ginkgo biloba;Herba Hedyotis Diffusae;Herba Patriniae;Radix Ampelopsis;/;Herba Lobeliae Chinensis;Radix Isatidis seu Baphicacanthi;Rhizoma Pinelliae;Herba Scutellariae barbatae;Radix Glehniae;/;/;Semen Ricini;Hypericum wightianum;Mangifera persiciformis;Herba Polygoni …	3.91			301.036	348.8	1	NEG	[M-H]-	level1	Quercetin	52.2269	0.269591	0	0	-2.33462	GTR2_HUMAN	P11168	SLC2A2
Quercetin	槲皮素	C15H10O7	117-39-5	REFJWTPEDVJJIY-UHFFFAOYSA-N	C00389	HMDB0005794	5280343	Shikimates and Phenylpropanoids	莽草酸及苯丙酸类	Flavonoids	黄酮类	Flavonols	黄酮醇类	HERB004853;HERB000018;HERB000036;HERB000066;HERB000137;HERB000139;HERB000161;HERB000186;HERB000189;HERB000208;HERB000221;HERB000237;HERB000286;HERB000312;HERB000323;HERB000330;HERB000338;HERB000403;HERB000409;HERB000418;HERB000432;HERB000448;HERB000469;HERB000472;HERB000553;HERB000580;HERB000594;HERB000614;HERB000638;HERB000770;HERB000777;HERB000780;HERB000783;HERB000819;HERB000847;HERB000868;HER…	砂仁;阿拉伯胶金合欢;矮地茶;艾叶;八角茴香;八角莲;白扁豆;白果;白果叶;白花蛇舌草;败酱草;白蔹;白鲜皮;半边莲;板蓝根;半夏;半枝莲;北沙参;北五味子;荜澄茄;蓖麻子;遍地锦;扁桃;萹蓄;布渣叶;苍耳子;草果;侧柏叶;柴胡;车前子;沉香;秤杆升麻;柽柳;重楼排草;川八角莲;川楝子;川牛膝;穿心莲;垂盆草;椿皮;刺五加;醋柳果;大白顶草;大风子;大花红景天;大花紫薇;大蓟;大金钱草;大菟丝子;大叶蛇葡萄;大枣;大皂荚;丹参;单条草;灯台叶;灯心草;地耳草;地肤子;地锦草;地梢瓜;地榆;丁香;冬葵果;豆蔻;独一味;杜仲;杜仲叶;多舌飞蓬;/;鹅不食草;儿茶;翻白草;分心木;蜂胶;凤尾草;凤尾蕨;凤仙透骨草;凤眼草;佛甲草;覆盆子;甘草;干姜;橄榄;高良姜;葛花;枸骨叶;枸杞子;钩藤;谷精草;关黄柏;贯叶金丝桃;贯叶连翘;广藿香;广枣;鬼箭羽;鬼臼;鬼针草;海藻;荷叶;红车轴草;红旱莲;…	Fructus Amomi;Acacia nilotica;Ardisiae japonicae;Folium Artemisiae Argyi;Fructus Anisi Stellati;/;Semen Lablab Album;Semen Ginkgo;Ginkgo biloba;Herba Hedyotis Diffusae;Herba Patriniae;Radix Ampelopsis;/;Herba Lobeliae Chinensis;Radix Isatidis seu Baphicacanthi;Rhizoma Pinelliae;Herba Scutellariae barbatae;Radix Glehniae;/;/;Semen Ricini;Hypericum wightianum;Mangifera persiciformis;Herba Polygoni …	3.91			301.036	348.8	1	NEG	[M-H]-	level1	Quercetin	52.2269	0.269591	0	0	-2.33462	ABCBB_HUMAN	O95342	ABCB11
Quercetin	槲皮素	C15H10O7	117-39-5	REFJWTPEDVJJIY-UHFFFAOYSA-N	C00389	HMDB0005794	5280343	Shikimates and Phenylpropanoids	莽草酸及苯丙酸类	Flavonoids	黄酮类	Flavonols	黄酮醇类	HERB004853;HERB000018;HERB000036;HERB000066;HERB000137;HERB000139;HERB000161;HERB000186;HERB000189;HERB000208;HERB000221;HERB000237;HERB000286;HERB000312;HERB000323;HERB000330;HERB000338;HERB000403;HERB000409;HERB000418;HERB000432;HERB000448;HERB000469;HERB000472;HERB000553;HERB000580;HERB000594;HERB000614;HERB000638;HERB000770;HERB000777;HERB000780;HERB000783;HERB000819;HERB000847;HERB000868;HER…	砂仁;阿拉伯胶金合欢;矮地茶;艾叶;八角茴香;八角莲;白扁豆;白果;白果叶;白花蛇舌草;败酱草;白蔹;白鲜皮;半边莲;板蓝根;半夏;半枝莲;北沙参;北五味子;荜澄茄;蓖麻子;遍地锦;扁桃;萹蓄;布渣叶;苍耳子;草果;侧柏叶;柴胡;车前子;沉香;秤杆升麻;柽柳;重楼排草;川八角莲;川楝子;川牛膝;穿心莲;垂盆草;椿皮;刺五加;醋柳果;大白顶草;大风子;大花红景天;大花紫薇;大蓟;大金钱草;大菟丝子;大叶蛇葡萄;大枣;大皂荚;丹参;单条草;灯台叶;灯心草;地耳草;地肤子;地锦草;地梢瓜;地榆;丁香;冬葵果;豆蔻;独一味;杜仲;杜仲叶;多舌飞蓬;/;鹅不食草;儿茶;翻白草;分心木;蜂胶;凤尾草;凤尾蕨;凤仙透骨草;凤眼草;佛甲草;覆盆子;甘草;干姜;橄榄;高良姜;葛花;枸骨叶;枸杞子;钩藤;谷精草;关黄柏;贯叶金丝桃;贯叶连翘;广藿香;广枣;鬼箭羽;鬼臼;鬼针草;海藻;荷叶;红车轴草;红旱莲;…	Fructus Amomi;Acacia nilotica;Ardisiae japonicae;Folium Artemisiae Argyi;Fructus Anisi Stellati;/;Semen Lablab Album;Semen Ginkgo;Ginkgo biloba;Herba Hedyotis Diffusae;Herba Patriniae;Radix Ampelopsis;/;Herba Lobeliae Chinensis;Radix Isatidis seu Baphicacanthi;Rhizoma Pinelliae;Herba Scutellariae barbatae;Radix Glehniae;/;/;Semen Ricini;Hypericum wightianum;Mangifera persiciformis;Herba Polygoni …	3.91			301.036	348.8	1	NEG	[M-H]-	level1	Quercetin	52.2269	0.269591	0	0	-2.33462	ELAV1_HUMAN	Q15717	ELAVL1
Quercetin	槲皮素	C15H10O7	117-39-5	REFJWTPEDVJJIY-UHFFFAOYSA-N	C00389	HMDB0005794	5280343	Shikimates and Phenylpropanoids	莽草酸及苯丙酸类	Flavonoids	黄酮类	Flavonols	黄酮醇类	HERB004853;HERB000018;HERB000036;HERB000066;HERB000137;HERB000139;HERB000161;HERB000186;HERB000189;HERB000208;HERB000221;HERB000237;HERB000286;HERB000312;HERB000323;HERB000330;HERB000338;HERB000403;HERB000409;HERB000418;HERB000432;HERB000448;HERB000469;HERB000472;HERB000553;HERB000580;HERB000594;HERB000614;HERB000638;HERB000770;HERB000777;HERB000780;HERB000783;HERB000819;HERB000847;HERB000868;HER…	砂仁;阿拉伯胶金合欢;矮地茶;艾叶;八角茴香;八角莲;白扁豆;白果;白果叶;白花蛇舌草;败酱草;白蔹;白鲜皮;半边莲;板蓝根;半夏;半枝莲;北沙参;北五味子;荜澄茄;蓖麻子;遍地锦;扁桃;萹蓄;布渣叶;苍耳子;草果;侧柏叶;柴胡;车前子;沉香;秤杆升麻;柽柳;重楼排草;川八角莲;川楝子;川牛膝;穿心莲;垂盆草;椿皮;刺五加;醋柳果;大白顶草;大风子;大花红景天;大花紫薇;大蓟;大金钱草;大菟丝子;大叶蛇葡萄;大枣;大皂荚;丹参;单条草;灯台叶;灯心草;地耳草;地肤子;地锦草;地梢瓜;地榆;丁香;冬葵果;豆蔻;独一味;杜仲;杜仲叶;多舌飞蓬;/;鹅不食草;儿茶;翻白草;分心木;蜂胶;凤尾草;凤尾蕨;凤仙透骨草;凤眼草;佛甲草;覆盆子;甘草;干姜;橄榄;高良姜;葛花;枸骨叶;枸杞子;钩藤;谷精草;关黄柏;贯叶金丝桃;贯叶连翘;广藿香;广枣;鬼箭羽;鬼臼;鬼针草;海藻;荷叶;红车轴草;红旱莲;…	Fructus Amomi;Acacia nilotica;Ardisiae japonicae;Folium Artemisiae Argyi;Fructus Anisi Stellati;/;Semen Lablab Album;Semen Ginkgo;Ginkgo biloba;Herba Hedyotis Diffusae;Herba Patriniae;Radix Ampelopsis;/;Herba Lobeliae Chinensis;Radix Isatidis seu Baphicacanthi;Rhizoma Pinelliae;Herba Scutellariae barbatae;Radix Glehniae;/;/;Semen Ricini;Hypericum wightianum;Mangifera persiciformis;Herba Polygoni …	3.91			301.036	348.8	1	NEG	[M-H]-	level1	Quercetin	52.2269	0.269591	0	0	-2.33462	ELAV3_HUMAN	Q14576	ELAVL3
Quercetin	槲皮素	C15H10O7	117-39-5	REFJWTPEDVJJIY-UHFFFAOYSA-N	C00389	HMDB0005794	5280343	Shikimates and Phenylpropanoids	莽草酸及苯丙酸类	Flavonoids	黄酮类	Flavonols	黄酮醇类	HERB004853;HERB000018;HERB000036;HERB000066;HERB000137;HERB000139;HERB000161;HERB000186;HERB000189;HERB000208;HERB000221;HERB000237;HERB000286;HERB000312;HERB000323;HERB000330;HERB000338;HERB000403;HERB000409;HERB000418;HERB000432;HERB000448;HERB000469;HERB000472;HERB000553;HERB000580;HERB000594;HERB000614;HERB000638;HERB000770;HERB000777;HERB000780;HERB000783;HERB000819;HERB000847;HERB000868;HER…	砂仁;阿拉伯胶金合欢;矮地茶;艾叶;八角茴香;八角莲;白扁豆;白果;白果叶;白花蛇舌草;败酱草;白蔹;白鲜皮;半边莲;板蓝根;半夏;半枝莲;北沙参;北五味子;荜澄茄;蓖麻子;遍地锦;扁桃;萹蓄;布渣叶;苍耳子;草果;侧柏叶;柴胡;车前子;沉香;秤杆升麻;柽柳;重楼排草;川八角莲;川楝子;川牛膝;穿心莲;垂盆草;椿皮;刺五加;醋柳果;大白顶草;大风子;大花红景天;大花紫薇;大蓟;大金钱草;大菟丝子;大叶蛇葡萄;大枣;大皂荚;丹参;单条草;灯台叶;灯心草;地耳草;地肤子;地锦草;地梢瓜;地榆;丁香;冬葵果;豆蔻;独一味;杜仲;杜仲叶;多舌飞蓬;/;鹅不食草;儿茶;翻白草;分心木;蜂胶;凤尾草;凤尾蕨;凤仙透骨草;凤眼草;佛甲草;覆盆子;甘草;干姜;橄榄;高良姜;葛花;枸骨叶;枸杞子;钩藤;谷精草;关黄柏;贯叶金丝桃;贯叶连翘;广藿香;广枣;鬼箭羽;鬼臼;鬼针草;海藻;荷叶;红车轴草;红旱莲;…	Fructus Amomi;Acacia nilotica;Ardisiae japonicae;Folium Artemisiae Argyi;Fructus Anisi Stellati;/;Semen Lablab Album;Semen Ginkgo;Ginkgo biloba;Herba Hedyotis Diffusae;Herba Patriniae;Radix Ampelopsis;/;Herba Lobeliae Chinensis;Radix Isatidis seu Baphicacanthi;Rhizoma Pinelliae;Herba Scutellariae barbatae;Radix Glehniae;/;/;Semen Ricini;Hypericum wightianum;Mangifera persiciformis;Herba Polygoni …	3.91			301.036	348.8	1	NEG	[M-H]-	level1	Quercetin	52.2269	0.269591	0	0	-2.33462	MRP3_HUMAN	O15438	ABCC3
Quercetin	槲皮素	C15H10O7	117-39-5	REFJWTPEDVJJIY-UHFFFAOYSA-N	C00389	HMDB0005794	5280343	Shikimates and Phenylpropanoids	莽草酸及苯丙酸类	Flavonoids	黄酮类	Flavonols	黄酮醇类	HERB004853;HERB000018;HERB000036;HERB000066;HERB000137;HERB000139;HERB000161;HERB000186;HERB000189;HERB000208;HERB000221;HERB000237;HERB000286;HERB000312;HERB000323;HERB000330;HERB000338;HERB000403;HERB000409;HERB000418;HERB000432;HERB000448;HERB000469;HERB000472;HERB000553;HERB000580;HERB000594;HERB000614;HERB000638;HERB000770;HERB000777;HERB000780;HERB000783;HERB000819;HERB000847;HERB000868;HER…	砂仁;阿拉伯胶金合欢;矮地茶;艾叶;八角茴香;八角莲;白扁豆;白果;白果叶;白花蛇舌草;败酱草;白蔹;白鲜皮;半边莲;板蓝根;半夏;半枝莲;北沙参;北五味子;荜澄茄;蓖麻子;遍地锦;扁桃;萹蓄;布渣叶;苍耳子;草果;侧柏叶;柴胡;车前子;沉香;秤杆升麻;柽柳;重楼排草;川八角莲;川楝子;川牛膝;穿心莲;垂盆草;椿皮;刺五加;醋柳果;大白顶草;大风子;大花红景天;大花紫薇;大蓟;大金钱草;大菟丝子;大叶蛇葡萄;大枣;大皂荚;丹参;单条草;灯台叶;灯心草;地耳草;地肤子;地锦草;地梢瓜;地榆;丁香;冬葵果;豆蔻;独一味;杜仲;杜仲叶;多舌飞蓬;/;鹅不食草;儿茶;翻白草;分心木;蜂胶;凤尾草;凤尾蕨;凤仙透骨草;凤眼草;佛甲草;覆盆子;甘草;干姜;橄榄;高良姜;葛花;枸骨叶;枸杞子;钩藤;谷精草;关黄柏;贯叶金丝桃;贯叶连翘;广藿香;广枣;鬼箭羽;鬼臼;鬼针草;海藻;荷叶;红车轴草;红旱莲;…	Fructus Amomi;Acacia nilotica;Ardisiae japonicae;Folium Artemisiae Argyi;Fructus Anisi Stellati;/;Semen Lablab Album;Semen Ginkgo;Ginkgo biloba;Herba Hedyotis Diffusae;Herba Patriniae;Radix Ampelopsis;/;Herba Lobeliae Chinensis;Radix Isatidis seu Baphicacanthi;Rhizoma Pinelliae;Herba Scutellariae barbatae;Radix Glehniae;/;/;Semen Ricini;Hypericum wightianum;Mangifera persiciformis;Herba Polygoni …	3.91			301.036	348.8	1	NEG	[M-H]-	level1	Quercetin	52.2269	0.269591	0	0	-2.33462	MRP4_HUMAN	O15439	ABCC4
Quercetin	槲皮素	C15H10O7	117-39-5	REFJWTPEDVJJIY-UHFFFAOYSA-N	C00389	HMDB0005794	5280343	Shikimates and Phenylpropanoids	莽草酸及苯丙酸类	Flavonoids	黄酮类	Flavonols	黄酮醇类	HERB004853;HERB000018;HERB000036;HERB000066;HERB000137;HERB000139;HERB000161;HERB000186;HERB000189;HERB000208;HERB000221;HERB000237;HERB000286;HERB000312;HERB000323;HERB000330;HERB000338;HERB000403;HERB000409;HERB000418;HERB000432;HERB000448;HERB000469;HERB000472;HERB000553;HERB000580;HERB000594;HERB000614;HERB000638;HERB000770;HERB000777;HERB000780;HERB000783;HERB000819;HERB000847;HERB000868;HER…	砂仁;阿拉伯胶金合欢;矮地茶;艾叶;八角茴香;八角莲;白扁豆;白果;白果叶;白花蛇舌草;败酱草;白蔹;白鲜皮;半边莲;板蓝根;半夏;半枝莲;北沙参;北五味子;荜澄茄;蓖麻子;遍地锦;扁桃;萹蓄;布渣叶;苍耳子;草果;侧柏叶;柴胡;车前子;沉香;秤杆升麻;柽柳;重楼排草;川八角莲;川楝子;川牛膝;穿心莲;垂盆草;椿皮;刺五加;醋柳果;大白顶草;大风子;大花红景天;大花紫薇;大蓟;大金钱草;大菟丝子;大叶蛇葡萄;大枣;大皂荚;丹参;单条草;灯台叶;灯心草;地耳草;地肤子;地锦草;地梢瓜;地榆;丁香;冬葵果;豆蔻;独一味;杜仲;杜仲叶;多舌飞蓬;/;鹅不食草;儿茶;翻白草;分心木;蜂胶;凤尾草;凤尾蕨;凤仙透骨草;凤眼草;佛甲草;覆盆子;甘草;干姜;橄榄;高良姜;葛花;枸骨叶;枸杞子;钩藤;谷精草;关黄柏;贯叶金丝桃;贯叶连翘;广藿香;广枣;鬼箭羽;鬼臼;鬼针草;海藻;荷叶;红车轴草;红旱莲;…	Fructus Amomi;Acacia nilotica;Ardisiae japonicae;Folium Artemisiae Argyi;Fructus Anisi Stellati;/;Semen Lablab Album;Semen Ginkgo;Ginkgo biloba;Herba Hedyotis Diffusae;Herba Patriniae;Radix Ampelopsis;/;Herba Lobeliae Chinensis;Radix Isatidis seu Baphicacanthi;Rhizoma Pinelliae;Herba Scutellariae barbatae;Radix Glehniae;/;/;Semen Ricini;Hypericum wightianum;Mangifera persiciformis;Herba Polygoni …	3.91			301.036	348.8	1	NEG	[M-H]-	level1	Quercetin	52.2269	0.269591	0	0	-2.33462	ELNE_HUMAN	P08246	ELANE
Quercetin	槲皮素	C15H10O7	117-39-5	REFJWTPEDVJJIY-UHFFFAOYSA-N	C00389	HMDB0005794	5280343	Shikimates and Phenylpropanoids	莽草酸及苯丙酸类	Flavonoids	黄酮类	Flavonols	黄酮醇类	HERB004853;HERB000018;HERB000036;HERB000066;HERB000137;HERB000139;HERB000161;HERB000186;HERB000189;HERB000208;HERB000221;HERB000237;HERB000286;HERB000312;HERB000323;HERB000330;HERB000338;HERB000403;HERB000409;HERB000418;HERB000432;HERB000448;HERB000469;HERB000472;HERB000553;HERB000580;HERB000594;HERB000614;HERB000638;HERB000770;HERB000777;HERB000780;HERB000783;HERB000819;HERB000847;HERB000868;HER…	砂仁;阿拉伯胶金合欢;矮地茶;艾叶;八角茴香;八角莲;白扁豆;白果;白果叶;白花蛇舌草;败酱草;白蔹;白鲜皮;半边莲;板蓝根;半夏;半枝莲;北沙参;北五味子;荜澄茄;蓖麻子;遍地锦;扁桃;萹蓄;布渣叶;苍耳子;草果;侧柏叶;柴胡;车前子;沉香;秤杆升麻;柽柳;重楼排草;川八角莲;川楝子;川牛膝;穿心莲;垂盆草;椿皮;刺五加;醋柳果;大白顶草;大风子;大花红景天;大花紫薇;大蓟;大金钱草;大菟丝子;大叶蛇葡萄;大枣;大皂荚;丹参;单条草;灯台叶;灯心草;地耳草;地肤子;地锦草;地梢瓜;地榆;丁香;冬葵果;豆蔻;独一味;杜仲;杜仲叶;多舌飞蓬;/;鹅不食草;儿茶;翻白草;分心木;蜂胶;凤尾草;凤尾蕨;凤仙透骨草;凤眼草;佛甲草;覆盆子;甘草;干姜;橄榄;高良姜;葛花;枸骨叶;枸杞子;钩藤;谷精草;关黄柏;贯叶金丝桃;贯叶连翘;广藿香;广枣;鬼箭羽;鬼臼;鬼针草;海藻;荷叶;红车轴草;红旱莲;…	Fructus Amomi;Acacia nilotica;Ardisiae japonicae;Folium Artemisiae Argyi;Fructus Anisi Stellati;/;Semen Lablab Album;Semen Ginkgo;Ginkgo biloba;Herba Hedyotis Diffusae;Herba Patriniae;Radix Ampelopsis;/;Herba Lobeliae Chinensis;Radix Isatidis seu Baphicacanthi;Rhizoma Pinelliae;Herba Scutellariae barbatae;Radix Glehniae;/;/;Semen Ricini;Hypericum wightianum;Mangifera persiciformis;Herba Polygoni …	3.91			301.036	348.8	1	NEG	[M-H]-	level1	Quercetin	52.2269	0.269591	0	0	-2.33462	RET_HUMAN	P07949	RET
Quercetin	槲皮素	C15H10O7	117-39-5	REFJWTPEDVJJIY-UHFFFAOYSA-N	C00389	HMDB0005794	5280343	Shikimates and Phenylpropanoids	莽草酸及苯丙酸类	Flavonoids	黄酮类	Flavonols	黄酮醇类	HERB004853;HERB000018;HERB000036;HERB000066;HERB000137;HERB000139;HERB000161;HERB000186;HERB000189;HERB000208;HERB000221;HERB000237;HERB000286;HERB000312;HERB000323;HERB000330;HERB000338;HERB000403;HERB000409;HERB000418;HERB000432;HERB000448;HERB000469;HERB000472;HERB000553;HERB000580;HERB000594;HERB000614;HERB000638;HERB000770;HERB000777;HERB000780;HERB000783;HERB000819;HERB000847;HERB000868;HER…	砂仁;阿拉伯胶金合欢;矮地茶;艾叶;八角茴香;八角莲;白扁豆;白果;白果叶;白花蛇舌草;败酱草;白蔹;白鲜皮;半边莲;板蓝根;半夏;半枝莲;北沙参;北五味子;荜澄茄;蓖麻子;遍地锦;扁桃;萹蓄;布渣叶;苍耳子;草果;侧柏叶;柴胡;车前子;沉香;秤杆升麻;柽柳;重楼排草;川八角莲;川楝子;川牛膝;穿心莲;垂盆草;椿皮;刺五加;醋柳果;大白顶草;大风子;大花红景天;大花紫薇;大蓟;大金钱草;大菟丝子;大叶蛇葡萄;大枣;大皂荚;丹参;单条草;灯台叶;灯心草;地耳草;地肤子;地锦草;地梢瓜;地榆;丁香;冬葵果;豆蔻;独一味;杜仲;杜仲叶;多舌飞蓬;/;鹅不食草;儿茶;翻白草;分心木;蜂胶;凤尾草;凤尾蕨;凤仙透骨草;凤眼草;佛甲草;覆盆子;甘草;干姜;橄榄;高良姜;葛花;枸骨叶;枸杞子;钩藤;谷精草;关黄柏;贯叶金丝桃;贯叶连翘;广藿香;广枣;鬼箭羽;鬼臼;鬼针草;海藻;荷叶;红车轴草;红旱莲;…	Fructus Amomi;Acacia nilotica;Ardisiae japonicae;Folium Artemisiae Argyi;Fructus Anisi Stellati;/;Semen Lablab Album;Semen Ginkgo;Ginkgo biloba;Herba Hedyotis Diffusae;Herba Patriniae;Radix Ampelopsis;/;Herba Lobeliae Chinensis;Radix Isatidis seu Baphicacanthi;Rhizoma Pinelliae;Herba Scutellariae barbatae;Radix Glehniae;/;/;Semen Ricini;Hypericum wightianum;Mangifera persiciformis;Herba Polygoni …	3.91			301.036	348.8	1	NEG	[M-H]-	level1	Quercetin	52.2269	0.269591	0	0	-2.33462	BRAF_HUMAN	P15056	BRAF
Quercetin	槲皮素	C15H10O7	117-39-5	REFJWTPEDVJJIY-UHFFFAOYSA-N	C00389	HMDB0005794	5280343	Shikimates and Phenylpropanoids	莽草酸及苯丙酸类	Flavonoids	黄酮类	Flavonols	黄酮醇类	HERB004853;HERB000018;HERB000036;HERB000066;HERB000137;HERB000139;HERB000161;HERB000186;HERB000189;HERB000208;HERB000221;HERB000237;HERB000286;HERB000312;HERB000323;HERB000330;HERB000338;HERB000403;HERB000409;HERB000418;HERB000432;HERB000448;HERB000469;HERB000472;HERB000553;HERB000580;HERB000594;HERB000614;HERB000638;HERB000770;HERB000777;HERB000780;HERB000783;HERB000819;HERB000847;HERB000868;HER…	砂仁;阿拉伯胶金合欢;矮地茶;艾叶;八角茴香;八角莲;白扁豆;白果;白果叶;白花蛇舌草;败酱草;白蔹;白鲜皮;半边莲;板蓝根;半夏;半枝莲;北沙参;北五味子;荜澄茄;蓖麻子;遍地锦;扁桃;萹蓄;布渣叶;苍耳子;草果;侧柏叶;柴胡;车前子;沉香;秤杆升麻;柽柳;重楼排草;川八角莲;川楝子;川牛膝;穿心莲;垂盆草;椿皮;刺五加;醋柳果;大白顶草;大风子;大花红景天;大花紫薇;大蓟;大金钱草;大菟丝子;大叶蛇葡萄;大枣;大皂荚;丹参;单条草;灯台叶;灯心草;地耳草;地肤子;地锦草;地梢瓜;地榆;丁香;冬葵果;豆蔻;独一味;杜仲;杜仲叶;多舌飞蓬;/;鹅不食草;儿茶;翻白草;分心木;蜂胶;凤尾草;凤尾蕨;凤仙透骨草;凤眼草;佛甲草;覆盆子;甘草;干姜;橄榄;高良姜;葛花;枸骨叶;枸杞子;钩藤;谷精草;关黄柏;贯叶金丝桃;贯叶连翘;广藿香;广枣;鬼箭羽;鬼臼;鬼针草;海藻;荷叶;红车轴草;红旱莲;…	Fructus Amomi;Acacia nilotica;Ardisiae japonicae;Folium Artemisiae Argyi;Fructus Anisi Stellati;/;Semen Lablab Album;Semen Ginkgo;Ginkgo biloba;Herba Hedyotis Diffusae;Herba Patriniae;Radix Ampelopsis;/;Herba Lobeliae Chinensis;Radix Isatidis seu Baphicacanthi;Rhizoma Pinelliae;Herba Scutellariae barbatae;Radix Glehniae;/;/;Semen Ricini;Hypericum wightianum;Mangifera persiciformis;Herba Polygoni …	3.91			301.036	348.8	1	NEG	[M-H]-	level1	Quercetin	52.2269	0.269591	0	0	-2.33462	PCAT1_HUMAN	Q8NF37	LPCAT1
Quercetin	槲皮素	C15H10O7	117-39-5	REFJWTPEDVJJIY-UHFFFAOYSA-N	C00389	HMDB0005794	5280343	Shikimates and Phenylpropanoids	莽草酸及苯丙酸类	Flavonoids	黄酮类	Flavonols	黄酮醇类	HERB004853;HERB000018;HERB000036;HERB000066;HERB000137;HERB000139;HERB000161;HERB000186;HERB000189;HERB000208;HERB000221;HERB000237;HERB000286;HERB000312;HERB000323;HERB000330;HERB000338;HERB000403;HERB000409;HERB000418;HERB000432;HERB000448;HERB000469;HERB000472;HERB000553;HERB000580;HERB000594;HERB000614;HERB000638;HERB000770;HERB000777;HERB000780;HERB000783;HERB000819;HERB000847;HERB000868;HER…	砂仁;阿拉伯胶金合欢;矮地茶;艾叶;八角茴香;八角莲;白扁豆;白果;白果叶;白花蛇舌草;败酱草;白蔹;白鲜皮;半边莲;板蓝根;半夏;半枝莲;北沙参;北五味子;荜澄茄;蓖麻子;遍地锦;扁桃;萹蓄;布渣叶;苍耳子;草果;侧柏叶;柴胡;车前子;沉香;秤杆升麻;柽柳;重楼排草;川八角莲;川楝子;川牛膝;穿心莲;垂盆草;椿皮;刺五加;醋柳果;大白顶草;大风子;大花红景天;大花紫薇;大蓟;大金钱草;大菟丝子;大叶蛇葡萄;大枣;大皂荚;丹参;单条草;灯台叶;灯心草;地耳草;地肤子;地锦草;地梢瓜;地榆;丁香;冬葵果;豆蔻;独一味;杜仲;杜仲叶;多舌飞蓬;/;鹅不食草;儿茶;翻白草;分心木;蜂胶;凤尾草;凤尾蕨;凤仙透骨草;凤眼草;佛甲草;覆盆子;甘草;干姜;橄榄;高良姜;葛花;枸骨叶;枸杞子;钩藤;谷精草;关黄柏;贯叶金丝桃;贯叶连翘;广藿香;广枣;鬼箭羽;鬼臼;鬼针草;海藻;荷叶;红车轴草;红旱莲;…	Fructus Amomi;Acacia nilotica;Ardisiae japonicae;Folium Artemisiae Argyi;Fructus Anisi Stellati;/;Semen Lablab Album;Semen Ginkgo;Ginkgo biloba;Herba Hedyotis Diffusae;Herba Patriniae;Radix Ampelopsis;/;Herba Lobeliae Chinensis;Radix Isatidis seu Baphicacanthi;Rhizoma Pinelliae;Herba Scutellariae barbatae;Radix Glehniae;/;/;Semen Ricini;Hypericum wightianum;Mangifera persiciformis;Herba Polygoni …	3.91			301.036	348.8	1	NEG	[M-H]-	level1	Quercetin	52.2269	0.269591	0	0	-2.33462	PCAT2_HUMAN	Q7L5N7	LPCAT2
Quercetin	槲皮素	C15H10O7	117-39-5	REFJWTPEDVJJIY-UHFFFAOYSA-N	C00389	HMDB0005794	5280343	Shikimates and Phenylpropanoids	莽草酸及苯丙酸类	Flavonoids	黄酮类	Flavonols	黄酮醇类	HERB004853;HERB000018;HERB000036;HERB000066;HERB000137;HERB000139;HERB000161;HERB000186;HERB000189;HERB000208;HERB000221;HERB000237;HERB000286;HERB000312;HERB000323;HERB000330;HERB000338;HERB000403;HERB000409;HERB000418;HERB000432;HERB000448;HERB000469;HERB000472;HERB000553;HERB000580;HERB000594;HERB000614;HERB000638;HERB000770;HERB000777;HERB000780;HERB000783;HERB000819;HERB000847;HERB000868;HER…	砂仁;阿拉伯胶金合欢;矮地茶;艾叶;八角茴香;八角莲;白扁豆;白果;白果叶;白花蛇舌草;败酱草;白蔹;白鲜皮;半边莲;板蓝根;半夏;半枝莲;北沙参;北五味子;荜澄茄;蓖麻子;遍地锦;扁桃;萹蓄;布渣叶;苍耳子;草果;侧柏叶;柴胡;车前子;沉香;秤杆升麻;柽柳;重楼排草;川八角莲;川楝子;川牛膝;穿心莲;垂盆草;椿皮;刺五加;醋柳果;大白顶草;大风子;大花红景天;大花紫薇;大蓟;大金钱草;大菟丝子;大叶蛇葡萄;大枣;大皂荚;丹参;单条草;灯台叶;灯心草;地耳草;地肤子;地锦草;地梢瓜;地榆;丁香;冬葵果;豆蔻;独一味;杜仲;杜仲叶;多舌飞蓬;/;鹅不食草;儿茶;翻白草;分心木;蜂胶;凤尾草;凤尾蕨;凤仙透骨草;凤眼草;佛甲草;覆盆子;甘草;干姜;橄榄;高良姜;葛花;枸骨叶;枸杞子;钩藤;谷精草;关黄柏;贯叶金丝桃;贯叶连翘;广藿香;广枣;鬼箭羽;鬼臼;鬼针草;海藻;荷叶;红车轴草;红旱莲;…	Fructus Amomi;Acacia nilotica;Ardisiae japonicae;Folium Artemisiae Argyi;Fructus Anisi Stellati;/;Semen Lablab Album;Semen Ginkgo;Ginkgo biloba;Herba Hedyotis Diffusae;Herba Patriniae;Radix Ampelopsis;/;Herba Lobeliae Chinensis;Radix Isatidis seu Baphicacanthi;Rhizoma Pinelliae;Herba Scutellariae barbatae;Radix Glehniae;/;/;Semen Ricini;Hypericum wightianum;Mangifera persiciformis;Herba Polygoni …	3.91			301.036	348.8	1	NEG	[M-H]-	level1	Quercetin	52.2269	0.269591	0	0	-2.33462	NR1H3_HUMAN	Q13133	NR1H3
Quercetin	槲皮素	C15H10O7	117-39-5	REFJWTPEDVJJIY-UHFFFAOYSA-N	C00389	HMDB0005794	5280343	Shikimates and Phenylpropanoids	莽草酸及苯丙酸类	Flavonoids	黄酮类	Flavonols	黄酮醇类	HERB004853;HERB000018;HERB000036;HERB000066;HERB000137;HERB000139;HERB000161;HERB000186;HERB000189;HERB000208;HERB000221;HERB000237;HERB000286;HERB000312;HERB000323;HERB000330;HERB000338;HERB000403;HERB000409;HERB000418;HERB000432;HERB000448;HERB000469;HERB000472;HERB000553;HERB000580;HERB000594;HERB000614;HERB000638;HERB000770;HERB000777;HERB000780;HERB000783;HERB000819;HERB000847;HERB000868;HER…	砂仁;阿拉伯胶金合欢;矮地茶;艾叶;八角茴香;八角莲;白扁豆;白果;白果叶;白花蛇舌草;败酱草;白蔹;白鲜皮;半边莲;板蓝根;半夏;半枝莲;北沙参;北五味子;荜澄茄;蓖麻子;遍地锦;扁桃;萹蓄;布渣叶;苍耳子;草果;侧柏叶;柴胡;车前子;沉香;秤杆升麻;柽柳;重楼排草;川八角莲;川楝子;川牛膝;穿心莲;垂盆草;椿皮;刺五加;醋柳果;大白顶草;大风子;大花红景天;大花紫薇;大蓟;大金钱草;大菟丝子;大叶蛇葡萄;大枣;大皂荚;丹参;单条草;灯台叶;灯心草;地耳草;地肤子;地锦草;地梢瓜;地榆;丁香;冬葵果;豆蔻;独一味;杜仲;杜仲叶;多舌飞蓬;/;鹅不食草;儿茶;翻白草;分心木;蜂胶;凤尾草;凤尾蕨;凤仙透骨草;凤眼草;佛甲草;覆盆子;甘草;干姜;橄榄;高良姜;葛花;枸骨叶;枸杞子;钩藤;谷精草;关黄柏;贯叶金丝桃;贯叶连翘;广藿香;广枣;鬼箭羽;鬼臼;鬼针草;海藻;荷叶;红车轴草;红旱莲;…	Fructus Amomi;Acacia nilotica;Ardisiae japonicae;Folium Artemisiae Argyi;Fructus Anisi Stellati;/;Semen Lablab Album;Semen Ginkgo;Ginkgo biloba;Herba Hedyotis Diffusae;Herba Patriniae;Radix Ampelopsis;/;Herba Lobeliae Chinensis;Radix Isatidis seu Baphicacanthi;Rhizoma Pinelliae;Herba Scutellariae barbatae;Radix Glehniae;/;/;Semen Ricini;Hypericum wightianum;Mangifera persiciformis;Herba Polygoni …	3.91			301.036	348.8	1	NEG	[M-H]-	level1	Quercetin	52.2269	0.269591	0	0	-2.33462	HDAC6_HUMAN	Q9UBN7	HDAC6
Quercetin	槲皮素	C15H10O7	117-39-5	REFJWTPEDVJJIY-UHFFFAOYSA-N	C00389	HMDB0005794	5280343	Shikimates and Phenylpropanoids	莽草酸及苯丙酸类	Flavonoids	黄酮类	Flavonols	黄酮醇类	HERB004853;HERB000018;HERB000036;HERB000066;HERB000137;HERB000139;HERB000161;HERB000186;HERB000189;HERB000208;HERB000221;HERB000237;HERB000286;HERB000312;HERB000323;HERB000330;HERB000338;HERB000403;HERB000409;HERB000418;HERB000432;HERB000448;HERB000469;HERB000472;HERB000553;HERB000580;HERB000594;HERB000614;HERB000638;HERB000770;HERB000777;HERB000780;HERB000783;HERB000819;HERB000847;HERB000868;HER…	砂仁;阿拉伯胶金合欢;矮地茶;艾叶;八角茴香;八角莲;白扁豆;白果;白果叶;白花蛇舌草;败酱草;白蔹;白鲜皮;半边莲;板蓝根;半夏;半枝莲;北沙参;北五味子;荜澄茄;蓖麻子;遍地锦;扁桃;萹蓄;布渣叶;苍耳子;草果;侧柏叶;柴胡;车前子;沉香;秤杆升麻;柽柳;重楼排草;川八角莲;川楝子;川牛膝;穿心莲;垂盆草;椿皮;刺五加;醋柳果;大白顶草;大风子;大花红景天;大花紫薇;大蓟;大金钱草;大菟丝子;大叶蛇葡萄;大枣;大皂荚;丹参;单条草;灯台叶;灯心草;地耳草;地肤子;地锦草;地梢瓜;地榆;丁香;冬葵果;豆蔻;独一味;杜仲;杜仲叶;多舌飞蓬;/;鹅不食草;儿茶;翻白草;分心木;蜂胶;凤尾草;凤尾蕨;凤仙透骨草;凤眼草;佛甲草;覆盆子;甘草;干姜;橄榄;高良姜;葛花;枸骨叶;枸杞子;钩藤;谷精草;关黄柏;贯叶金丝桃;贯叶连翘;广藿香;广枣;鬼箭羽;鬼臼;鬼针草;海藻;荷叶;红车轴草;红旱莲;…	Fructus Amomi;Acacia nilotica;Ardisiae japonicae;Folium Artemisiae Argyi;Fructus Anisi Stellati;/;Semen Lablab Album;Semen Ginkgo;Ginkgo biloba;Herba Hedyotis Diffusae;Herba Patriniae;Radix Ampelopsis;/;Herba Lobeliae Chinensis;Radix Isatidis seu Baphicacanthi;Rhizoma Pinelliae;Herba Scutellariae barbatae;Radix Glehniae;/;/;Semen Ricini;Hypericum wightianum;Mangifera persiciformis;Herba Polygoni …	3.91			301.036	348.8	1	NEG	[M-H]-	level1	Quercetin	52.2269	0.269591	0	0	-2.33462	KIT_HUMAN	P10721	KIT
Quercetin	槲皮素	C15H10O7	117-39-5	REFJWTPEDVJJIY-UHFFFAOYSA-N	C00389	HMDB0005794	5280343	Shikimates and Phenylpropanoids	莽草酸及苯丙酸类	Flavonoids	黄酮类	Flavonols	黄酮醇类	HERB004853;HERB000018;HERB000036;HERB000066;HERB000137;HERB000139;HERB000161;HERB000186;HERB000189;HERB000208;HERB000221;HERB000237;HERB000286;HERB000312;HERB000323;HERB000330;HERB000338;HERB000403;HERB000409;HERB000418;HERB000432;HERB000448;HERB000469;HERB000472;HERB000553;HERB000580;HERB000594;HERB000614;HERB000638;HERB000770;HERB000777;HERB000780;HERB000783;HERB000819;HERB000847;HERB000868;HER…	砂仁;阿拉伯胶金合欢;矮地茶;艾叶;八角茴香;八角莲;白扁豆;白果;白果叶;白花蛇舌草;败酱草;白蔹;白鲜皮;半边莲;板蓝根;半夏;半枝莲;北沙参;北五味子;荜澄茄;蓖麻子;遍地锦;扁桃;萹蓄;布渣叶;苍耳子;草果;侧柏叶;柴胡;车前子;沉香;秤杆升麻;柽柳;重楼排草;川八角莲;川楝子;川牛膝;穿心莲;垂盆草;椿皮;刺五加;醋柳果;大白顶草;大风子;大花红景天;大花紫薇;大蓟;大金钱草;大菟丝子;大叶蛇葡萄;大枣;大皂荚;丹参;单条草;灯台叶;灯心草;地耳草;地肤子;地锦草;地梢瓜;地榆;丁香;冬葵果;豆蔻;独一味;杜仲;杜仲叶;多舌飞蓬;/;鹅不食草;儿茶;翻白草;分心木;蜂胶;凤尾草;凤尾蕨;凤仙透骨草;凤眼草;佛甲草;覆盆子;甘草;干姜;橄榄;高良姜;葛花;枸骨叶;枸杞子;钩藤;谷精草;关黄柏;贯叶金丝桃;贯叶连翘;广藿香;广枣;鬼箭羽;鬼臼;鬼针草;海藻;荷叶;红车轴草;红旱莲;…	Fructus Amomi;Acacia nilotica;Ardisiae japonicae;Folium Artemisiae Argyi;Fructus Anisi Stellati;/;Semen Lablab Album;Semen Ginkgo;Ginkgo biloba;Herba Hedyotis Diffusae;Herba Patriniae;Radix Ampelopsis;/;Herba Lobeliae Chinensis;Radix Isatidis seu Baphicacanthi;Rhizoma Pinelliae;Herba Scutellariae barbatae;Radix Glehniae;/;/;Semen Ricini;Hypericum wightianum;Mangifera persiciformis;Herba Polygoni …	3.91			301.036	348.8	1	NEG	[M-H]-	level1	Quercetin	52.2269	0.269591	0	0	-2.33462	ERBB2_HUMAN	P04626	ERBB2
Quercetin	槲皮素	C15H10O7	117-39-5	REFJWTPEDVJJIY-UHFFFAOYSA-N	C00389	HMDB0005794	5280343	Shikimates and Phenylpropanoids	莽草酸及苯丙酸类	Flavonoids	黄酮类	Flavonols	黄酮醇类	HERB004853;HERB000018;HERB000036;HERB000066;HERB000137;HERB000139;HERB000161;HERB000186;HERB000189;HERB000208;HERB000221;HERB000237;HERB000286;HERB000312;HERB000323;HERB000330;HERB000338;HERB000403;HERB000409;HERB000418;HERB000432;HERB000448;HERB000469;HERB000472;HERB000553;HERB000580;HERB000594;HERB000614;HERB000638;HERB000770;HERB000777;HERB000780;HERB000783;HERB000819;HERB000847;HERB000868;HER…	砂仁;阿拉伯胶金合欢;矮地茶;艾叶;八角茴香;八角莲;白扁豆;白果;白果叶;白花蛇舌草;败酱草;白蔹;白鲜皮;半边莲;板蓝根;半夏;半枝莲;北沙参;北五味子;荜澄茄;蓖麻子;遍地锦;扁桃;萹蓄;布渣叶;苍耳子;草果;侧柏叶;柴胡;车前子;沉香;秤杆升麻;柽柳;重楼排草;川八角莲;川楝子;川牛膝;穿心莲;垂盆草;椿皮;刺五加;醋柳果;大白顶草;大风子;大花红景天;大花紫薇;大蓟;大金钱草;大菟丝子;大叶蛇葡萄;大枣;大皂荚;丹参;单条草;灯台叶;灯心草;地耳草;地肤子;地锦草;地梢瓜;地榆;丁香;冬葵果;豆蔻;独一味;杜仲;杜仲叶;多舌飞蓬;/;鹅不食草;儿茶;翻白草;分心木;蜂胶;凤尾草;凤尾蕨;凤仙透骨草;凤眼草;佛甲草;覆盆子;甘草;干姜;橄榄;高良姜;葛花;枸骨叶;枸杞子;钩藤;谷精草;关黄柏;贯叶金丝桃;贯叶连翘;广藿香;广枣;鬼箭羽;鬼臼;鬼针草;海藻;荷叶;红车轴草;红旱莲;…	Fructus Amomi;Acacia nilotica;Ardisiae japonicae;Folium Artemisiae Argyi;Fructus Anisi Stellati;/;Semen Lablab Album;Semen Ginkgo;Ginkgo biloba;Herba Hedyotis Diffusae;Herba Patriniae;Radix Ampelopsis;/;Herba Lobeliae Chinensis;Radix Isatidis seu Baphicacanthi;Rhizoma Pinelliae;Herba Scutellariae barbatae;Radix Glehniae;/;/;Semen Ricini;Hypericum wightianum;Mangifera persiciformis;Herba Polygoni …	3.91			301.036	348.8	1	NEG	[M-H]-	level1	Quercetin	52.2269	0.269591	0	0	-2.33462	HDAC2_HUMAN	Q92769	HDAC2
Quercetin	槲皮素	C15H10O7	117-39-5	REFJWTPEDVJJIY-UHFFFAOYSA-N	C00389	HMDB0005794	5280343	Shikimates and Phenylpropanoids	莽草酸及苯丙酸类	Flavonoids	黄酮类	Flavonols	黄酮醇类	HERB004853;HERB000018;HERB000036;HERB000066;HERB000137;HERB000139;HERB000161;HERB000186;HERB000189;HERB000208;HERB000221;HERB000237;HERB000286;HERB000312;HERB000323;HERB000330;HERB000338;HERB000403;HERB000409;HERB000418;HERB000432;HERB000448;HERB000469;HERB000472;HERB000553;HERB000580;HERB000594;HERB000614;HERB000638;HERB000770;HERB000777;HERB000780;HERB000783;HERB000819;HERB000847;HERB000868;HER…	砂仁;阿拉伯胶金合欢;矮地茶;艾叶;八角茴香;八角莲;白扁豆;白果;白果叶;白花蛇舌草;败酱草;白蔹;白鲜皮;半边莲;板蓝根;半夏;半枝莲;北沙参;北五味子;荜澄茄;蓖麻子;遍地锦;扁桃;萹蓄;布渣叶;苍耳子;草果;侧柏叶;柴胡;车前子;沉香;秤杆升麻;柽柳;重楼排草;川八角莲;川楝子;川牛膝;穿心莲;垂盆草;椿皮;刺五加;醋柳果;大白顶草;大风子;大花红景天;大花紫薇;大蓟;大金钱草;大菟丝子;大叶蛇葡萄;大枣;大皂荚;丹参;单条草;灯台叶;灯心草;地耳草;地肤子;地锦草;地梢瓜;地榆;丁香;冬葵果;豆蔻;独一味;杜仲;杜仲叶;多舌飞蓬;/;鹅不食草;儿茶;翻白草;分心木;蜂胶;凤尾草;凤尾蕨;凤仙透骨草;凤眼草;佛甲草;覆盆子;甘草;干姜;橄榄;高良姜;葛花;枸骨叶;枸杞子;钩藤;谷精草;关黄柏;贯叶金丝桃;贯叶连翘;广藿香;广枣;鬼箭羽;鬼臼;鬼针草;海藻;荷叶;红车轴草;红旱莲;…	Fructus Amomi;Acacia nilotica;Ardisiae japonicae;Folium Artemisiae Argyi;Fructus Anisi Stellati;/;Semen Lablab Album;Semen Ginkgo;Ginkgo biloba;Herba Hedyotis Diffusae;Herba Patriniae;Radix Ampelopsis;/;Herba Lobeliae Chinensis;Radix Isatidis seu Baphicacanthi;Rhizoma Pinelliae;Herba Scutellariae barbatae;Radix Glehniae;/;/;Semen Ricini;Hypericum wightianum;Mangifera persiciformis;Herba Polygoni …	3.91			301.036	348.8	1	NEG	[M-H]-	level1	Quercetin	52.2269	0.269591	0	0	-2.33462	TIE2_HUMAN	Q02763	TEK
Quercetin	槲皮素	C15H10O7	117-39-5	REFJWTPEDVJJIY-UHFFFAOYSA-N	C00389	HMDB0005794	5280343	Shikimates and Phenylpropanoids	莽草酸及苯丙酸类	Flavonoids	黄酮类	Flavonols	黄酮醇类	HERB004853;HERB000018;HERB000036;HERB000066;HERB000137;HERB000139;HERB000161;HERB000186;HERB000189;HERB000208;HERB000221;HERB000237;HERB000286;HERB000312;HERB000323;HERB000330;HERB000338;HERB000403;HERB000409;HERB000418;HERB000432;HERB000448;HERB000469;HERB000472;HERB000553;HERB000580;HERB000594;HERB000614;HERB000638;HERB000770;HERB000777;HERB000780;HERB000783;HERB000819;HERB000847;HERB000868;HER…	砂仁;阿拉伯胶金合欢;矮地茶;艾叶;八角茴香;八角莲;白扁豆;白果;白果叶;白花蛇舌草;败酱草;白蔹;白鲜皮;半边莲;板蓝根;半夏;半枝莲;北沙参;北五味子;荜澄茄;蓖麻子;遍地锦;扁桃;萹蓄;布渣叶;苍耳子;草果;侧柏叶;柴胡;车前子;沉香;秤杆升麻;柽柳;重楼排草;川八角莲;川楝子;川牛膝;穿心莲;垂盆草;椿皮;刺五加;醋柳果;大白顶草;大风子;大花红景天;大花紫薇;大蓟;大金钱草;大菟丝子;大叶蛇葡萄;大枣;大皂荚;丹参;单条草;灯台叶;灯心草;地耳草;地肤子;地锦草;地梢瓜;地榆;丁香;冬葵果;豆蔻;独一味;杜仲;杜仲叶;多舌飞蓬;/;鹅不食草;儿茶;翻白草;分心木;蜂胶;凤尾草;凤尾蕨;凤仙透骨草;凤眼草;佛甲草;覆盆子;甘草;干姜;橄榄;高良姜;葛花;枸骨叶;枸杞子;钩藤;谷精草;关黄柏;贯叶金丝桃;贯叶连翘;广藿香;广枣;鬼箭羽;鬼臼;鬼针草;海藻;荷叶;红车轴草;红旱莲;…	Fructus Amomi;Acacia nilotica;Ardisiae japonicae;Folium Artemisiae Argyi;Fructus Anisi Stellati;/;Semen Lablab Album;Semen Ginkgo;Ginkgo biloba;Herba Hedyotis Diffusae;Herba Patriniae;Radix Ampelopsis;/;Herba Lobeliae Chinensis;Radix Isatidis seu Baphicacanthi;Rhizoma Pinelliae;Herba Scutellariae barbatae;Radix Glehniae;/;/;Semen Ricini;Hypericum wightianum;Mangifera persiciformis;Herba Polygoni …	3.91			301.036	348.8	1	NEG	[M-H]-	level1	Quercetin	52.2269	0.269591	0	0	-2.33462	HDAC8_HUMAN	Q9BY41	HDAC8
Quercetin	槲皮素	C15H10O7	117-39-5	REFJWTPEDVJJIY-UHFFFAOYSA-N	C00389	HMDB0005794	5280343	Shikimates and Phenylpropanoids	莽草酸及苯丙酸类	Flavonoids	黄酮类	Flavonols	黄酮醇类	HERB004853;HERB000018;HERB000036;HERB000066;HERB000137;HERB000139;HERB000161;HERB000186;HERB000189;HERB000208;HERB000221;HERB000237;HERB000286;HERB000312;HERB000323;HERB000330;HERB000338;HERB000403;HERB000409;HERB000418;HERB000432;HERB000448;HERB000469;HERB000472;HERB000553;HERB000580;HERB000594;HERB000614;HERB000638;HERB000770;HERB000777;HERB000780;HERB000783;HERB000819;HERB000847;HERB000868;HER…	砂仁;阿拉伯胶金合欢;矮地茶;艾叶;八角茴香;八角莲;白扁豆;白果;白果叶;白花蛇舌草;败酱草;白蔹;白鲜皮;半边莲;板蓝根;半夏;半枝莲;北沙参;北五味子;荜澄茄;蓖麻子;遍地锦;扁桃;萹蓄;布渣叶;苍耳子;草果;侧柏叶;柴胡;车前子;沉香;秤杆升麻;柽柳;重楼排草;川八角莲;川楝子;川牛膝;穿心莲;垂盆草;椿皮;刺五加;醋柳果;大白顶草;大风子;大花红景天;大花紫薇;大蓟;大金钱草;大菟丝子;大叶蛇葡萄;大枣;大皂荚;丹参;单条草;灯台叶;灯心草;地耳草;地肤子;地锦草;地梢瓜;地榆;丁香;冬葵果;豆蔻;独一味;杜仲;杜仲叶;多舌飞蓬;/;鹅不食草;儿茶;翻白草;分心木;蜂胶;凤尾草;凤尾蕨;凤仙透骨草;凤眼草;佛甲草;覆盆子;甘草;干姜;橄榄;高良姜;葛花;枸骨叶;枸杞子;钩藤;谷精草;关黄柏;贯叶金丝桃;贯叶连翘;广藿香;广枣;鬼箭羽;鬼臼;鬼针草;海藻;荷叶;红车轴草;红旱莲;…	Fructus Amomi;Acacia nilotica;Ardisiae japonicae;Folium Artemisiae Argyi;Fructus Anisi Stellati;/;Semen Lablab Album;Semen Ginkgo;Ginkgo biloba;Herba Hedyotis Diffusae;Herba Patriniae;Radix Ampelopsis;/;Herba Lobeliae Chinensis;Radix Isatidis seu Baphicacanthi;Rhizoma Pinelliae;Herba Scutellariae barbatae;Radix Glehniae;/;/;Semen Ricini;Hypericum wightianum;Mangifera persiciformis;Herba Polygoni …	3.91			301.036	348.8	1	NEG	[M-H]-	level1	Quercetin	52.2269	0.269591	0	0	-2.33462	HDAC1_HUMAN	Q13547	HDAC1

## Sheet: Supplementary File 2
Disease_name	UniProtKB_ID	Source	UniProtKB_AC	Gene_Name
atherosclerosis	1433Z_HUMAN	BEFREE;LHGDN	P63104	YWHAZ
atherosclerosis	1A1L1_HUMAN	BEFREE	Q96QU6	ACCS
atherosclerosis	2ABA_HUMAN	BEFREE	P63151	PPP2R2A
atherosclerosis	4F2_HUMAN	BEFREE	P08195	SLC3A2
atherosclerosis	5NTD_HUMAN	BEFREE	P21589	NT5E
atherosclerosis	A0A075B6H5_HUMAN	BEFREE	A0A075B6H5	TRBV20OR9-2
atherosclerosis	A0A6I8PU40_HUMAN	BEFREE	A0A6I8PU40	TUG1
atherosclerosis	A16L1_HUMAN	BEFREE	Q676U5	ATG16L1
atherosclerosis	A1AT_HUMAN	BEFREE	P01009	SERPINA1
atherosclerosis	A2AP_HUMAN	BEFREE	P08697	SERPINF2
atherosclerosis	A2MG_HUMAN	BEFREE	P01023	A2M
atherosclerosis	A4_HUMAN	BEFREE	P05067	APP
atherosclerosis	AAAS_HUMAN	BEFREE	Q9NRG9	AAAS
atherosclerosis	AACT_HUMAN	BEFREE	P01011	SERPINA3
atherosclerosis	AAKB1_HUMAN	BEFREE	Q9Y478	PRKAB1
atherosclerosis	AAPK1_HUMAN	BEFREE	Q13131	PRKAA1
atherosclerosis	AAPK2_HUMAN	BEFREE	P54646	PRKAA2
atherosclerosis	AATM_HUMAN	BEFREE	P00505	GOT2
atherosclerosis	ABCA1_HUMAN	BEFREE;CTD_human;LHGDN	O95477	ABCA1
atherosclerosis	ABCA1_HUMAN	CTD_human	O95477	ABCA1
atherosclerosis	ABCA4_HUMAN	BEFREE	P78363	ABCA4
atherosclerosis	ABCAC_HUMAN	BEFREE	Q86UK0	ABCA12
atherosclerosis	ABCB6_HUMAN	BEFREE	Q9NP58	ABCB6
atherosclerosis	ABCC8_HUMAN	BEFREE	Q09428	ABCC8
atherosclerosis	ABCD1_HUMAN	LHGDN	P33897	ABCD1
atherosclerosis	ABCG1_HUMAN	BEFREE;LHGDN	P45844	ABCG1
atherosclerosis	ABCG2_HUMAN	BEFREE	Q9UNQ0	ABCG2
atherosclerosis	ABCG5_HUMAN	BEFREE;CTD_human	Q9H222	ABCG5
atherosclerosis	ABCG5_HUMAN	CTD_human	Q9H222	ABCG5
atherosclerosis	ABCG8_HUMAN	BEFREE	Q9H221	ABCG8
atherosclerosis	ABEC1_HUMAN	BEFREE	P41238	APOBEC1
atherosclerosis	ABHD2_HUMAN	BEFREE	P08910	ABHD2
atherosclerosis	ABI2_HUMAN	BEFREE	Q9NYB9	ABI2
atherosclerosis	ABR_HUMAN	BEFREE	Q12979	ABR
atherosclerosis	ACACA_HUMAN	BEFREE	Q13085	ACACA
atherosclerosis	ACATN_HUMAN	BEFREE	O00400	SLC33A1
atherosclerosis	ACE_HUMAN	BEFREE	P12821	ACE
atherosclerosis	ACE2_HUMAN	BEFREE;LHGDN	Q9BYF1	ACE2
atherosclerosis	ACHA4_HUMAN	BEFREE	P43681	CHRNA4
atherosclerosis	ACHA5_HUMAN	BEFREE	P30532	CHRNA5
atherosclerosis	ACKR1_HUMAN	BEFREE	Q16570	ACKR1
atherosclerosis	ACKR3_HUMAN	BEFREE	P25106	ACKR3
atherosclerosis	ACLY_HUMAN	BEFREE	P53396	ACLY
atherosclerosis	ACM3_HUMAN	BEFREE	P20309	CHRM3
atherosclerosis	ACPM_HUMAN	BEFREE	O14561	NDUFAB1
atherosclerosis	ACSA_HUMAN	BEFREE	Q9NR19	ACSS2
atherosclerosis	ACSL1_HUMAN	BEFREE	P33121	ACSL1
atherosclerosis	ACTA_HUMAN	BEFREE	P62736	ACTA2
atherosclerosis	ACTB_HUMAN	BEFREE	P60709	ACTB
atherosclerosis	ACTT1_HUMAN	BEFREE	Q8TDG2	ACTRT1
atherosclerosis	ADA_HUMAN	BEFREE	P00813	ADA
atherosclerosis	ADA10_HUMAN	BEFREE	O14672	ADAM10
atherosclerosis	ADA12_HUMAN	BEFREE	O43184	ADAM12
atherosclerosis	ADA15_HUMAN	BEFREE	Q13444	ADAM15
atherosclerosis	ADA17_HUMAN	BEFREE	P78536	ADAM17
atherosclerosis	ADA1A_HUMAN	BEFREE	P35348	ADRA1A
atherosclerosis	ADA2B_HUMAN	BEFREE	P18089	ADRA2B
atherosclerosis	ADA33_HUMAN	BEFREE	Q9BZ11	ADAM33
atherosclerosis	ADAM8_HUMAN	BEFREE	P78325	ADAM8
atherosclerosis	ADAM9_HUMAN	BEFREE	Q13443	ADAM9
atherosclerosis	ADCY8_HUMAN	BEFREE	P40145	ADCY8
atherosclerosis	ADCY9_HUMAN	BEFREE	O60503	ADCY9
atherosclerosis	ADCYA_HUMAN	BEFREE	Q96PN6	ADCY10
atherosclerosis	ADDA_HUMAN	BEFREE	P35611	ADD1
atherosclerosis	ADHX_HUMAN	BEFREE	P11766	ADH5
atherosclerosis	ADIPO_HUMAN	BEFREE;CTD_human;LHGDN	Q15848	ADIPOQ
atherosclerosis	ADIPO_HUMAN	CTD_human	Q15848	ADIPOQ
atherosclerosis	ADK_HUMAN	BEFREE	P55263	ADK
atherosclerosis	ADM2_HUMAN	BEFREE	Q7Z4H4	ADM2
atherosclerosis	ADML_HUMAN	BEFREE	P35318	ADM
atherosclerosis	ADRB2_HUMAN	BEFREE	P07550	ADRB2
atherosclerosis	ADRB3_HUMAN	BEFREE	P13945	ADRB3
atherosclerosis	ADTRP_HUMAN	BEFREE	Q96IZ2	ADTRP
atherosclerosis	AGRA2_HUMAN	BEFREE	Q96PE1	ADGRA2
atherosclerosis	AGRP_HUMAN	BEFREE	O00253	AGRP
atherosclerosis	AGT2_HUMAN	BEFREE	Q9BYV1	AGXT2
atherosclerosis	AGTR1_HUMAN	BEFREE;LHGDN	P30556	AGTR1
atherosclerosis	AGTR2_HUMAN	BEFREE	P50052	AGTR2
atherosclerosis	AHR_HUMAN	BEFREE;CTD_human	P35869	AHR
atherosclerosis	AHR_HUMAN	CTD_human	P35869	AHR
atherosclerosis	AHRR_HUMAN	BEFREE	A9YTQ3	AHRR
atherosclerosis	AHSA1_HUMAN	BEFREE	O95433	AHSA1
atherosclerosis	AIF1_HUMAN	BEFREE	P55008	AIF1
atherosclerosis	AIM2_HUMAN	BEFREE	O14862	AIM2
atherosclerosis	AIMP1_HUMAN	BEFREE	Q12904	AIMP1
atherosclerosis	AIMP2_HUMAN	BEFREE	Q13155	AIMP2
atherosclerosis	AK1BA_HUMAN	LHGDN	O60218	AKR1B10
atherosclerosis	AKA12_HUMAN	BEFREE	Q02952	AKAP12
atherosclerosis	AKT1_HUMAN	BEFREE;LHGDN	P31749	AKT1
atherosclerosis	AKT2_HUMAN	BEFREE	P31751	AKT2
atherosclerosis	AKT3_HUMAN	BEFREE	Q9Y243	AKT3
atherosclerosis	AKTS1_HUMAN	BEFREE	Q96B36	AKT1S1
atherosclerosis	AL5AP_HUMAN	BEFREE;CTD_human	P20292	ALOX5AP
atherosclerosis	AL5AP_HUMAN	CTD_human	P20292	ALOX5AP
atherosclerosis	ALBU_HUMAN	BEFREE;LHGDN	P02768	ALB
atherosclerosis	ALDH2_HUMAN	BEFREE	P05091	ALDH2
atherosclerosis	ALDR_HUMAN	BEFREE;LHGDN	P15121	AKR1B1
atherosclerosis	ALKB1_HUMAN	BEFREE	Q13686	ALKBH1
atherosclerosis	ALMS1_HUMAN	HPO	Q8TCU4	ALMS1
atherosclerosis	ALR_HUMAN	BEFREE	P55789	GFER
atherosclerosis	AMOT_HUMAN	BEFREE	Q4VCS5	AMOT
atherosclerosis	AMPN_HUMAN	BEFREE	P15144	ANPEP
atherosclerosis	ANAG_HUMAN	BEFREE	P54802	NAGLU
atherosclerosis	ANDR_HUMAN	BEFREE	P10275	AR
atherosclerosis	ANF_HUMAN	BEFREE	P01160	NPPA
atherosclerosis	ANFB_HUMAN	BEFREE	P16860	NPPB
atherosclerosis	ANFC_HUMAN	BEFREE	P23582	NPPC
atherosclerosis	ANGL2_HUMAN	BEFREE	Q9UKU9	ANGPTL2
atherosclerosis	ANGL3_HUMAN	BEFREE	Q9Y5C1	ANGPTL3
atherosclerosis	ANGL4_HUMAN	BEFREE	Q9BY76	ANGPTL4
atherosclerosis	ANGL6_HUMAN	HPO	Q8NI99	ANGPTL6
atherosclerosis	ANGL8_HUMAN	BEFREE	Q6UXH0	ANGPTL8
atherosclerosis	ANGP1_HUMAN	BEFREE	Q15389	ANGPT1
atherosclerosis	ANGP2_HUMAN	BEFREE	O15123	ANGPT2
atherosclerosis	ANGT_HUMAN	BEFREE;CTD_human;LHGDN;RGD	P01019	AGT
atherosclerosis	ANGT_HUMAN	CTD_human	P01019	AGT
atherosclerosis	ANM3_HUMAN	BEFREE	O60678	PRMT3
atherosclerosis	ANPRC_HUMAN	BEFREE	P17342	NPR3
atherosclerosis	ANS1B_HUMAN	BEFREE	Q7Z6G8	ANKS1B
atherosclerosis	ANTR1_HUMAN	HPO	Q9H6X2	ANTXR1
atherosclerosis	ANXA1_HUMAN	BEFREE	P04083	ANXA1
atherosclerosis	ANXA2_HUMAN	BEFREE	P07355	ANXA2
atherosclerosis	ANXA5_HUMAN	BEFREE	P08758	ANXA5
atherosclerosis	AOC2_HUMAN	BEFREE	O75106	AOC2
atherosclerosis	AOC3_HUMAN	BEFREE	Q16853	AOC3
atherosclerosis	AOFA_HUMAN	BEFREE	P21397	MAOA
atherosclerosis	AP2A_HUMAN	BEFREE	P05549	TFAP2A
atherosclerosis	AP2A1_HUMAN	BEFREE	O95782	AP2A1
atherosclerosis	APC_HUMAN	BEFREE	P25054	APC
atherosclerosis	APEL_HUMAN	BEFREE	Q9ULZ1	APLN
atherosclerosis	APEX1_HUMAN	BEFREE	P27695	APEX1
atherosclerosis	APJ_HUMAN	BEFREE	P35414	APLNR
atherosclerosis	APOA_HUMAN	BEFREE;CTD_human;LHGDN	P08519	LPA
atherosclerosis	APOA_HUMAN	CTD_human	P08519	LPA
atherosclerosis	APOA1_HUMAN	BEFREE;LHGDN	P02647	APOA1
atherosclerosis	APOA2_HUMAN	BEFREE	P02652	APOA2
atherosclerosis	APOA4_HUMAN	BEFREE;CTD_human;LHGDN	P06727	APOA4
atherosclerosis	APOA4_HUMAN	CTD_human	P06727	APOA4
atherosclerosis	APOA5_HUMAN	BEFREE;LHGDN	Q6Q788	APOA5
atherosclerosis	APOB_HUMAN	BEFREE;LHGDN	P04114	APOB
atherosclerosis	APOBR_HUMAN	BEFREE;LHGDN	Q0VD83	APOBR
atherosclerosis	APOC1_HUMAN	LHGDN	P02654	APOC1
atherosclerosis	APOC2_HUMAN	BEFREE	P02655	APOC2
atherosclerosis	APOC3_HUMAN	BEFREE;LHGDN	P02656	APOC3
atherosclerosis	APOC3_HUMAN	TTD	P02656	APOC3
atherosclerosis	APOE_HUMAN	BEFREE;CTD_human;LHGDN	P02649	APOE
atherosclerosis	APOE_HUMAN	CTD_human	P02649	APOE
atherosclerosis	APOH_HUMAN	BEFREE;LHGDN	P02749	APOH
atherosclerosis	APOL1_HUMAN	BEFREE	O14791	APOL1
atherosclerosis	APOL6_HUMAN	BEFREE	Q9BWW8	APOL6
atherosclerosis	APOM_HUMAN	BEFREE	O95445	APOM
atherosclerosis	APRIO_HUMAN	BEFREE	F7VJQ1	PRNP
atherosclerosis	APT_HUMAN	BEFREE	P07741	APRT
atherosclerosis	AQP1_HUMAN	BEFREE	P29972	AQP1
atherosclerosis	AR6P1_HUMAN	BEFREE	Q15041	ARL6IP1
atherosclerosis	ARF_HUMAN	BEFREE	Q8N726	CDKN2A
atherosclerosis	ARG28_HUMAN	BEFREE	Q8N1W1	ARHGEF28
atherosclerosis	ARGI1_HUMAN	BEFREE	P05089	ARG1
atherosclerosis	ARH_HUMAN	BEFREE;HPO	Q5SW96	LDLRAP1
atherosclerosis	ARHG1_HUMAN	BEFREE	Q92888	ARHGEF1
atherosclerosis	ARHG2_HUMAN	BEFREE	Q92974	ARHGEF2
atherosclerosis	ARHG5_HUMAN	BEFREE	Q12774	ARHGEF5
atherosclerosis	ARHGQ_HUMAN	BEFREE	Q96DR7	ARHGEF26
atherosclerosis	ARI5B_HUMAN	BEFREE	Q14865	ARID5B
atherosclerosis	ARRC_HUMAN	BEFREE	P36575	ARR3
atherosclerosis	ARSB_HUMAN	BEFREE	P15848	ARSB
atherosclerosis	ARSL_HUMAN	BEFREE	P51690	ARSL
atherosclerosis	ARTN_HUMAN	BEFREE	Q5T4W7	ARTN
atherosclerosis	ARY2_HUMAN	BEFREE	P11245	NAT2
atherosclerosis	AS3MT_HUMAN	BEFREE	Q9HBK9	AS3MT
atherosclerosis	ASC_HUMAN	BEFREE	Q9ULZ3	PYCARD
atherosclerosis	ASM_HUMAN	BEFREE	P17405	SMPD1
[truncated: 7,411 more rows]
